# Supplementary material for: Mol­ecular structure, DFT studies and Hirshfeld analysis of anthracenyl chalcone derivatives
Source: Acta Crystallogr E Crystallogr Commun. 2018 May 4;74(Pt 6):780–5. doi: 10.1107/S2056989018006527 (PMC6002829; doi:10.1107/S2056989018006527)
Supplement: Supplementary file 1 [file e-74-00780-sup1.cif]

##############################################################################
#                                                                            #
# This CIF contains the data in a paper accepted for publication in          #
# Acta Crystallographica Section E. It conforms to the requirements of       #
# Notes for Authors for Acta Crystallographica Section E, and has been       #
# peer reviewed under the auspices of the IUCr Commission on Journals.       #
#                                                                            #
# Full details of the Crystallographic Information File format               #
# are given in the paper "The Crystallographic Information File (CIF):       #
# a New Standard Archive File for Crystallography" by S. R. Hall, F. H.      #
# Allen and I. D. Brown [Acta Cryst. (1991), A47, 655-685].                  #
#                                                                            #
# The current version of the core CIF dictionary is obtainable from          #
# ftp://ftp.iucr.org/pub/cif_core.dic.                                       #
#                                                                            #
# Software is freely available for graphical display of the structure(s)     #
# in this CIF. For information consult the CIF software page                 #
# http://www.iucr.org/resources/cif/software.                                #
#                                                                            #
# This file may be used for bona fide research purposes within the           #
# scientific community so long as proper attribution is given to the journal # 
# article from which it was obtained.                                        #
#                                                                            #
##############################################################################
data_I
_audit_creation_method     'SHELXL-2014/7'
_journal_date_recd_electronic     2018-04-06
_journal_date_accepted     2018-04-27
_journal_name_full     'Acta Crystallographica, Section E'
_journal_year     2018
_journal_volume     74
_journal_issue      6
_journal_page_first     780
_journal_page_last     785
_journal_paper_category     GO
_journal_paper_doi     10.1107/S2056989018006527
_journal_coeditor_code     LH5873
_publ_contact_author_name     'Dr. Arshad, Suhana'
_publ_contact_author_address
;
      X-ray Crystallography Unit
      School of Physics
      Universiti Sains Malaysia
      11800 USM, Penang
      MALAYSIA
;
_publ_contact_author_email     'suhanaarshad@usm.my'
_publ_contact_author_fax     '604 6579150'
_publ_contact_author_phone     '604 6533652'
_publ_section_title
;
Molecular structure, DFT studies and Hirshfeld analysis of anthracenyl chalcone
derivatives
;
loop_
    _publ_author_name
    _publ_author_footnote
    _publ_author_address
    'Dian Alwani Zainuri' ?
;
X-ray Crystallography Unit
School of Physics
Universiti Sains Malaysia
11800 USM, Penang
Malaysia
;
    'Ibrahim Abdul Razak' ?
;
X-ray Crystallography Unit
School of Physics
Universiti Sains Malaysia
11800 USM, Penang
Malaysia
;
    'Suhana Arshad' ?
;
X-ray Crystallography Unit
School of Physics
Universiti Sains Malaysia
11800 USM, Penang
Malaysia
;
_publ_section_synopsis
;
The structures of two new chalcone derivatives have been determined and are
investigated using Hirshfeld surface analysis and molecular electrostatic
potential techniques.
;
_database_code_depnum_ccdc_archive     'CCDC 1824550'
_chemical_name_systematic
;
(<i>E</i>)-1-(Anthracen-9-yl)-3-[4-(piperidin-1-yl)phenyl]prop-2-en-1-one
;
_chemical_name_common     ?
_chemical_formula_moiety     'C28 H25 N O'
_chemical_formula_sum     'C28 H25 N O'
_chemical_formula_iupac     'C28 H25 N O'
_chemical_formula_weight     391.49
_chemical_melting_point     ?
_shelx_space_group_comment
;
The symmetry employed for this shelxl refinement is uniquely defined
by the following loop, which should always be used as a source of
symmetry information in preference to the above space-group names.
They are only intended as comments.
;
_space_group_crystal_system     triclinic
_space_group_name_H-M_alt     'P -1'
_space_group_name_Hall     '-P 1'
loop_
    _space_group_symop_operation_xyz
    'x, y, z'
    '-x, -y, -z'
_cell_length_a     8.0535(15)
_cell_length_b     9.0457(17)
_cell_length_c     15.352(3)
_cell_angle_alpha     106.553(4)
_cell_angle_beta     101.572(4)
_cell_angle_gamma     94.385(4)
_cell_volume     1039.6(3)
_cell_formula_units_Z     2
_cell_measurement_reflns_used     1764
_cell_measurement_theta_min     2.36
_cell_measurement_theta_max     19.58
_cell_measurement_temperature     296(2)
_exptl_crystal_description     'plate'
_exptl_crystal_colour     'yellow'
_exptl_crystal_size_max     0.642
_exptl_crystal_size_mid     0.229
_exptl_crystal_size_min     0.097
_exptl_crystal_density_diffrn     1.251
_exptl_crystal_density_meas     ?
_exptl_crystal_density_method     ?
_exptl_crystal_F_000     416
_exptl_absorpt_coefficient_mu     0.075
_exptl_absorpt_correction_type     multi-scan
_exptl_absorpt_process_details
;
(<i>SADABS</i>; Bruker, 2009)
;
_shelx_estimated_absorpt_T_min     0.953
_shelx_estimated_absorpt_T_max     0.993
_exptl_absorpt_correction_T_min     0.7237
_exptl_absorpt_correction_T_max     0.9719
_exptl_special_details
;
 The following wavelength and cell were deduced by SADABS from the
 direction cosines etc. They are given here for emergency use only:
 CELL 0.71134    9.070   15.379   16.135  101.576   94.356  106.571
;
_diffrn_ambient_temperature     296(2)
_diffrn_radiation_type     MoK\a
_diffrn_radiation_wavelength     0.71073
_diffrn_measurement_device_type
;
Bruker SMART APEXII DUO CCD area-detector
;
_diffrn_measurement_method     '\f and \w scans'
_diffrn_detector_area_resol_mean     ?
_diffrn_reflns_number     27976
_diffrn_reflns_av_R_equivalents     0.0791
_diffrn_reflns_theta_min     1.423
_diffrn_reflns_theta_max     27.612
_diffrn_reflns_theta_full     25.242
_diffrn_measured_fraction_theta_max     0.995
_diffrn_measured_fraction_theta_full     1.000
_diffrn_reflns_limit_h_min     -10
_diffrn_reflns_limit_h_max     10
_diffrn_reflns_limit_k_min     -11
_diffrn_reflns_limit_k_max     11
_diffrn_reflns_limit_l_min     -19
_diffrn_reflns_limit_l_max     19
_refine_special_details     ?
_reflns_number_total     4812
_reflns_number_gt     2122
_reflns_threshold_expression     'I > 2\s(I)'
_refine_ls_structure_factor_coef     Fsqd
_refine_ls_matrix_type     full
_refine_ls_R_factor_all     0.1534
_refine_ls_R_factor_gt     0.0682
_refine_ls_wR_factor_gt     0.1798
_refine_ls_wR_factor_ref     0.2455
_refine_ls_goodness_of_fit_ref     1.008
_refine_ls_restrained_S_all     1.008
_refine_ls_number_reflns     4812
_refine_ls_number_parameters     271
_refine_ls_number_restraints     0
_refine_ls_hydrogen_treatment     constr
_refine_ls_weighting_scheme     calc
_refine_ls_weighting_details
              'w=1/[\s^2^(Fo^2^)+(0.1150P)^2^+0.0669P] where P=(Fo^2^+2Fc^2^)/3'
_atom_sites_solution_hydrogens     geom
_atom_sites_solution_primary     ?
_atom_sites_solution_secondary     ?
_refine_ls_shift/su_max     0.000
_refine_ls_shift/su_mean     0.000
_refine_diff_density_max     0.257
_refine_diff_density_min     -0.188
_refine_ls_extinction_method     none
_refine_ls_extinction_coef     .
loop_
    _atom_type_symbol
    _atom_type_description
    _atom_type_scat_dispersion_real
    _atom_type_scat_dispersion_imag
    _atom_type_scat_source
    'C' 'C' 0.0033 0.0016
                         'International Tables Vol C Tables 4.2.6.8 and 6.1.1.4'
    'H' 'H' 0.0000 0.0000
                         'International Tables Vol C Tables 4.2.6.8 and 6.1.1.4'
    'O' 'O' 0.0106 0.0060
                         'International Tables Vol C Tables 4.2.6.8 and 6.1.1.4'
    'N' 'N' 0.0061 0.0033
                         'International Tables Vol C Tables 4.2.6.8 and 6.1.1.4'
_computing_data_collection
;
APEX2 (Bruker, 2009)
;
_computing_cell_refinement
;
SAINT (Bruker, 2009)
;
_computing_data_reduction
;
SAINT (Bruker, 2009)
;
_computing_structure_solution
;
SHELXTL (Sheldrick, 2008)
;
_computing_structure_refinement
;
SHELXL2014 (Sheldrick, 2015)
;
_computing_molecular_graphics
;
SHELXTL (Sheldrick, 2008)
;
_computing_publication_material
;
SHELXTL (Sheldrick, 2008) and PLATON (Spek, 2009)
;
loop_
    _atom_site_type_symbol
    _atom_site_label
    _atom_site_fract_x
    _atom_site_fract_y
    _atom_site_fract_z
    _atom_site_U_iso_or_equiv
    _atom_site_adp_type
    _atom_site_calc_flag
    _atom_site_occupancy
    _atom_site_disorder_assembly
    _atom_site_disorder_group
    O O1 -0.3955(3) 0.4115(3) 0.73584(14) 0.0949(8) Uani d 1 . .
    N N1 0.6347(3) 0.8072(2) 1.09764(14) 0.0575(6) Uani d 1 . .
    C C1 -0.2379(3) 0.4582(3) 0.57411(17) 0.0542(6) Uani d 1 . .
    C C2 -0.1842(3) 0.3116(3) 0.5702(2) 0.0694(8) Uani d 1 . .
    H H1 -0.1747 0.2771 0.6224 0.083 Uiso calc 1 . .
    C C3 -0.1466(4) 0.2206(4) 0.4920(2) 0.0848(9) Uani d 1 . .
    H H2 -0.1098 0.1253 0.4912 0.102 Uiso calc 1 . .
    C C4 -0.1627(4) 0.2695(4) 0.4119(2) 0.0884(10) Uani d 1 . .
    H H3 -0.1375 0.2059 0.3583 0.106 Uiso calc 1 . .
    C C5 -0.2139(4) 0.4060(4) 0.4123(2) 0.0788(9) Uani d 1 . .
    H H4 -0.2249 0.4360 0.3585 0.095 Uiso calc 1 . .
    C C6 -0.2517(3) 0.5066(3) 0.49269(16) 0.0575(7) Uani d 1 . .
    C C7 -0.3004(3) 0.6497(3) 0.49477(18) 0.0632(7) Uani d 1 . .
    H H5 -0.3109 0.6799 0.4411 0.076 Uiso calc 1 . .
    C C8 -0.3343(3) 0.7503(3) 0.57345(18) 0.0579(7) Uani d 1 . .
    C C9 -0.3802(3) 0.8996(4) 0.5773(2) 0.0726(8) Uani d 1 . .
    H H6 -0.3851 0.9339 0.5253 0.087 Uiso calc 1 . .
    C C10 -0.4167(4) 0.9924(4) 0.6537(3) 0.0812(9) Uani d 1 . .
    H H10 -0.4481 1.0895 0.6542 0.097 Uiso calc 1 . .
    C C11 -0.4080(4) 0.9442(4) 0.7330(2) 0.0791(9) Uani d 1 . .
    H H11 -0.4349 1.0089 0.7857 0.095 Uiso calc 1 . .
    C C12 -0.3612(3) 0.8049(3) 0.73383(19) 0.0657(7) Uani d 1 . .
    H H12 -0.3546 0.7758 0.7877 0.079 Uiso calc 1 . .
    C C13 -0.3216(3) 0.7014(3) 0.65471(16) 0.0533(6) Uani d 1 . .
    C C14 -0.2753(3) 0.5560(3) 0.65304(16) 0.0529(6) Uani d 1 . .
    C C15 -0.2738(3) 0.5015(3) 0.73695(17) 0.0604(7) Uani d 1 . .
    C C16 -0.1294(3) 0.5534(3) 0.81633(17) 0.0610(7) Uani d 1 . .
    H H16 -0.1401 0.5308 0.8705 0.073 Uiso calc 1 . .
    C C17 0.0172(3) 0.6311(3) 0.81710(17) 0.0550(6) Uani d 1 . .
    H H17 0.0211 0.6584 0.7635 0.066 Uiso calc 1 . .
    C C18 0.1718(3) 0.6790(3) 0.89032(16) 0.0519(6) Uani d 1 . .
    C C19 0.3209(3) 0.7416(3) 0.87506(18) 0.0667(8) Uani d 1 . .
    H H19 0.3190 0.7560 0.8173 0.080 Uiso calc 1 . .
    C C20 0.4712(3) 0.7833(3) 0.94162(18) 0.0680(8) Uani d 1 . .
    H H20 0.5679 0.8259 0.9279 0.082 Uiso calc 1 . .
    C C21 0.4836(3) 0.7640(3) 1.02901(16) 0.0516(6) Uani d 1 . .
    C C22 0.3322(3) 0.7030(3) 1.04536(17) 0.0610(7) Uani d 1 . .
    H H22 0.3334 0.6892 1.1032 0.073 Uiso calc 1 . .
    C C23 0.1831(3) 0.6632(3) 0.97861(17) 0.0611(7) Uani d 1 . .
    H H23 0.0850 0.6240 0.9927 0.073 Uiso calc 1 . .
    C C24 0.7882(3) 0.8619(4) 1.0742(2) 0.0757(9) Uani d 1 . .
    H H24A 0.7613 0.9339 1.0389 0.091 Uiso calc 1 . .
    H H24B 0.8275 0.7740 1.0346 0.091 Uiso calc 1 . .
    C C25 0.9284(4) 0.9408(4) 1.1579(2) 0.0930(11) Uani d 1 . .
    H H25A 0.8976 1.0392 1.1913 0.112 Uiso calc 1 . .
    H H25B 1.0317 0.9634 1.1378 0.112 Uiso calc 1 . .
    C C26 0.9649(4) 0.8453(4) 1.2232(2) 0.0958(11) Uani d 1 . .
    H H26A 1.0141 0.7547 1.1941 0.115 Uiso calc 1 . .
    H H26B 1.0468 0.9066 1.2800 0.115 Uiso calc 1 . .
    C C27 0.8026(4) 0.7947(4) 1.2463(2) 0.0897(10) Uani d 1 . .
    H H27A 0.8248 0.7249 1.2836 0.108 Uiso calc 1 . .
    H H27B 0.7629 0.8850 1.2832 0.108 Uiso calc 1 . .
    C C28 0.6666(4) 0.7140(4) 1.1604(2) 0.0755(9) Uani d 1 . .
    H H28A 0.7004 0.6167 1.1277 0.091 Uiso calc 1 . .
    H H28B 0.5614 0.6895 1.1782 0.091 Uiso calc 1 . .
loop_
    _atom_site_aniso_label
    _atom_site_aniso_U_11
    _atom_site_aniso_U_22
    _atom_site_aniso_U_33
    _atom_site_aniso_U_12
    _atom_site_aniso_U_13
    _atom_site_aniso_U_23
    O1 0.0856(14) 0.1238(18) 0.0697(13) -0.0401(13) 0.0025(11) 0.0461(13)
    N1 0.0538(12) 0.0678(14) 0.0501(12) 0.0009(10) 0.0081(10) 0.0215(10)
    C1 0.0478(14) 0.0621(17) 0.0490(15) -0.0043(12) 0.0073(11) 0.0170(13)
    C2 0.0658(18) 0.0722(19) 0.0683(19) -0.0012(15) 0.0129(15) 0.0236(15)
    C3 0.085(2) 0.069(2) 0.090(2) 0.0049(16) 0.0221(19) 0.0092(19)
    C4 0.091(2) 0.093(3) 0.066(2) -0.003(2) 0.0264(18) -0.0005(19)
    C5 0.080(2) 0.094(2) 0.0528(17) -0.0077(19) 0.0148(15) 0.0124(17)
    C6 0.0506(14) 0.0739(18) 0.0416(14) -0.0052(13) 0.0062(11) 0.0145(13)
    C7 0.0575(16) 0.088(2) 0.0448(15) -0.0011(15) 0.0026(12) 0.0307(15)
    C8 0.0485(14) 0.0717(18) 0.0531(16) -0.0001(13) 0.0063(12) 0.0249(14)
    C9 0.0624(17) 0.084(2) 0.078(2) 0.0066(16) 0.0074(15) 0.0418(18)
    C10 0.0686(19) 0.077(2) 0.096(3) 0.0075(16) 0.0124(18) 0.027(2)
    C11 0.0720(19) 0.079(2) 0.075(2) 0.0070(17) 0.0159(16) 0.0079(17)
    C12 0.0608(17) 0.0736(19) 0.0567(17) -0.0009(14) 0.0121(13) 0.0146(15)
    C13 0.0425(13) 0.0679(17) 0.0446(14) -0.0048(12) 0.0042(11) 0.0169(13)
    C14 0.0476(14) 0.0642(16) 0.0433(14) -0.0082(12) 0.0044(11) 0.0196(12)
    C15 0.0612(16) 0.0677(17) 0.0519(15) -0.0027(14) 0.0111(13) 0.0223(13)
    C16 0.0687(17) 0.0704(17) 0.0447(14) -0.0022(14) 0.0075(13) 0.0257(13)
    C17 0.0633(16) 0.0592(15) 0.0445(14) 0.0049(13) 0.0091(12) 0.0221(12)
    C18 0.0569(15) 0.0563(15) 0.0434(14) 0.0056(12) 0.0109(12) 0.0178(11)
    C19 0.0674(17) 0.088(2) 0.0476(15) -0.0017(15) 0.0129(14) 0.0283(14)
    C20 0.0586(16) 0.092(2) 0.0555(17) -0.0045(15) 0.0151(14) 0.0292(15)
    C21 0.0545(15) 0.0567(15) 0.0450(14) 0.0055(12) 0.0129(12) 0.0178(11)
    C22 0.0630(17) 0.0770(18) 0.0419(14) -0.0010(14) 0.0112(13) 0.0205(13)
    C23 0.0563(15) 0.0764(18) 0.0519(15) -0.0021(13) 0.0145(13) 0.0232(13)
    C24 0.0600(17) 0.095(2) 0.073(2) -0.0034(16) 0.0141(15) 0.0316(17)
    C25 0.0672(19) 0.103(2) 0.105(3) -0.0109(18) -0.0082(19) 0.052(2)
    C26 0.065(2) 0.109(3) 0.108(3) -0.0009(18) -0.0116(18) 0.049(2)
    C27 0.074(2) 0.122(3) 0.076(2) 0.0079(19) -0.0034(17) 0.051(2)
    C28 0.0664(18) 0.087(2) 0.078(2) 0.0026(15) 0.0066(15) 0.0422(17)
_geom_special_details
;
 All esds (except the esd in the dihedral angle between two l.s. planes)
 are estimated using the full covariance matrix.  The cell esds are taken
 into account individually in the estimation of esds in distances, angles
 and torsion angles; correlations between esds in cell parameters are only
 used when they are defined by crystal symmetry.  An approximate (isotropic)
 treatment of cell esds is used for estimating esds involving l.s. planes.
;
loop_
    _geom_bond_atom_site_label_1
    _geom_bond_atom_site_label_2
    _geom_bond_site_symmetry_2
    _geom_bond_distance
    _geom_bond_publ_flag
    O1 C15 . 1.219(3) ?
    N1 C21 . 1.386(3) ?
    N1 C24 . 1.445(3) ?
    N1 C28 . 1.449(3) ?
    C1 C14 . 1.385(3) ?
    C1 C2 . 1.415(4) ?
    C1 C6 . 1.425(3) ?
    C2 C3 . 1.354(4) ?
    C2 H1 . 0.9300 ?
    C3 C4 . 1.406(4) ?
    C3 H2 . 0.9300 ?
    C4 C5 . 1.331(4) ?
    C4 H3 . 0.9300 ?
    C5 C6 . 1.413(4) ?
    C5 H4 . 0.9300 ?
    C6 C7 . 1.375(4) ?
    C7 C8 . 1.380(4) ?
    C7 H5 . 0.9300 ?
    C8 C9 . 1.415(4) ?
    C8 C13 . 1.426(3) ?
    C9 C10 . 1.336(4) ?
    C9 H6 . 0.9300 ?
    C10 C11 . 1.396(4) ?
    C10 H10 . 0.9300 ?
    C11 C12 . 1.345(4) ?
    C11 H11 . 0.9300 ?
    C12 C13 . 1.417(3) ?
    C12 H12 . 0.9300 ?
    C13 C14 . 1.389(3) ?
    C14 C15 . 1.503(3) ?
    C15 C16 . 1.442(3) ?
    C16 C17 . 1.323(3) ?
    C16 H16 . 0.9300 ?
    C17 C18 . 1.442(3) ?
    C17 H17 . 0.9300 ?
    C18 C19 . 1.379(3) ?
    C18 C23 . 1.389(3) ?
    C19 C20 . 1.366(3) ?
    C19 H19 . 0.9300 ?
    C20 C21 . 1.387(3) ?
    C20 H20 . 0.9300 ?
    C21 C22 . 1.398(3) ?
    C22 C23 . 1.361(3) ?
    C22 H22 . 0.9300 ?
    C23 H23 . 0.9300 ?
    C24 C25 . 1.486(4) ?
    C24 H24A . 0.9700 ?
    C24 H24B . 0.9700 ?
    C25 C26 . 1.500(4) ?
    C25 H25A . 0.9700 ?
    C25 H25B . 0.9700 ?
    C26 C27 . 1.493(4) ?
    C26 H26A . 0.9700 ?
    C26 H26B . 0.9700 ?
    C27 C28 . 1.491(4) ?
    C27 H27A . 0.9700 ?
    C27 H27B . 0.9700 ?
    C28 H28A . 0.9700 ?
    C28 H28B . 0.9700 ?
loop_
    _geom_angle_atom_site_label_1
    _geom_angle_atom_site_label_2
    _geom_angle_atom_site_label_3
    _geom_angle_site_symmetry_1
    _geom_angle_site_symmetry_3
    _geom_angle
    _geom_angle_publ_flag
    C21 N1 C24 . . 118.4(2) ?
    C21 N1 C28 . . 117.4(2) ?
    C24 N1 C28 . . 113.0(2) ?
    C14 C1 C2 . . 123.1(2) ?
    C14 C1 C6 . . 119.1(2) ?
    C2 C1 C6 . . 117.7(2) ?
    C3 C2 C1 . . 121.2(3) ?
    C3 C2 H1 . . 119.4 ?
    C1 C2 H1 . . 119.4 ?
    C2 C3 C4 . . 120.3(3) ?
    C2 C3 H2 . . 119.9 ?
    C4 C3 H2 . . 119.9 ?
    C5 C4 C3 . . 120.5(3) ?
    C5 C4 H3 . . 119.7 ?
    C3 C4 H3 . . 119.7 ?
    C4 C5 C6 . . 121.4(3) ?
    C4 C5 H4 . . 119.3 ?
    C6 C5 H4 . . 119.3 ?
    C7 C6 C5 . . 122.0(3) ?
    C7 C6 C1 . . 119.2(2) ?
    C5 C6 C1 . . 118.8(3) ?
    C6 C7 C8 . . 122.5(2) ?
    C6 C7 H5 . . 118.7 ?
    C8 C7 H5 . . 118.7 ?
    C7 C8 C9 . . 123.1(3) ?
    C7 C8 C13 . . 118.3(3) ?
    C9 C8 C13 . . 118.6(3) ?
    C10 C9 C8 . . 121.6(3) ?
    C10 C9 H6 . . 119.2 ?
    C8 C9 H6 . . 119.2 ?
    C9 C10 C11 . . 120.1(3) ?
    C9 C10 H10 . . 119.9 ?
    C11 C10 H10 . . 119.9 ?
    C12 C11 C10 . . 120.7(3) ?
    C12 C11 H11 . . 119.7 ?
    C10 C11 H11 . . 119.7 ?
    C11 C12 C13 . . 121.7(3) ?
    C11 C12 H12 . . 119.2 ?
    C13 C12 H12 . . 119.2 ?
    C14 C13 C12 . . 123.0(2) ?
    C14 C13 C8 . . 119.8(2) ?
    C12 C13 C8 . . 117.3(3) ?
    C1 C14 C13 . . 121.1(2) ?
    C1 C14 C15 . . 119.6(2) ?
    C13 C14 C15 . . 119.2(2) ?
    O1 C15 C16 . . 121.0(2) ?
    O1 C15 C14 . . 118.7(2) ?
    C16 C15 C14 . . 120.2(2) ?
    C17 C16 C15 . . 124.3(2) ?
    C17 C16 H16 . . 117.9 ?
    C15 C16 H16 . . 117.9 ?
    C16 C17 C18 . . 128.4(2) ?
    C16 C17 H17 . . 115.8 ?
    C18 C17 H17 . . 115.8 ?
    C19 C18 C23 . . 115.7(2) ?
    C19 C18 C17 . . 120.8(2) ?
    C23 C18 C17 . . 123.5(2) ?
    C20 C19 C18 . . 122.5(2) ?
    C20 C19 H19 . . 118.8 ?
    C18 C19 H19 . . 118.8 ?
    C19 C20 C21 . . 121.9(2) ?
    C19 C20 H20 . . 119.1 ?
    C21 C20 H20 . . 119.1 ?
    N1 C21 C20 . . 122.6(2) ?
    N1 C21 C22 . . 121.5(2) ?
    C20 C21 C22 . . 115.9(2) ?
    C23 C22 C21 . . 121.6(2) ?
    C23 C22 H22 . . 119.2 ?
    C21 C22 H22 . . 119.2 ?
    C22 C23 C18 . . 122.5(2) ?
    C22 C23 H23 . . 118.8 ?
    C18 C23 H23 . . 118.8 ?
    N1 C24 C25 . . 112.8(2) ?
    N1 C24 H24A . . 109.0 ?
    C25 C24 H24A . . 109.0 ?
    N1 C24 H24B . . 109.0 ?
    C25 C24 H24B . . 109.0 ?
    H24A C24 H24B . . 107.8 ?
    C24 C25 C26 . . 113.0(3) ?
    C24 C25 H25A . . 109.0 ?
    C26 C25 H25A . . 109.0 ?
    C24 C25 H25B . . 109.0 ?
    C26 C25 H25B . . 109.0 ?
    H25A C25 H25B . . 107.8 ?
    C27 C26 C25 . . 109.6(2) ?
    C27 C26 H26A . . 109.8 ?
    C25 C26 H26A . . 109.8 ?
    C27 C26 H26B . . 109.8 ?
    C25 C26 H26B . . 109.8 ?
    H26A C26 H26B . . 108.2 ?
    C28 C27 C26 . . 111.7(3) ?
    C28 C27 H27A . . 109.3 ?
    C26 C27 H27A . . 109.3 ?
    C28 C27 H27B . . 109.3 ?
    C26 C27 H27B . . 109.3 ?
    H27A C27 H27B . . 107.9 ?
    N1 C28 C27 . . 112.6(2) ?
    N1 C28 H28A . . 109.1 ?
    C27 C28 H28A . . 109.1 ?
    N1 C28 H28B . . 109.1 ?
    C27 C28 H28B . . 109.1 ?
    H28A C28 H28B . . 107.8 ?
loop_
    _geom_torsion_atom_site_label_1
    _geom_torsion_atom_site_label_2
    _geom_torsion_atom_site_label_3
    _geom_torsion_atom_site_label_4
    _geom_torsion_site_symmetry_1
    _geom_torsion_site_symmetry_2
    _geom_torsion_site_symmetry_3
    _geom_torsion_site_symmetry_4
    _geom_torsion
    _geom_torsion_publ_flag
    C14 C1 C2 C3 . . . . -179.0(2) ?
    C6 C1 C2 C3 . . . . 0.3(4) ?
    C1 C2 C3 C4 . . . . -1.0(5) ?
    C2 C3 C4 C5 . . . . 0.5(5) ?
    C3 C4 C5 C6 . . . . 0.6(5) ?
    C4 C5 C6 C7 . . . . 178.3(3) ?
    C4 C5 C6 C1 . . . . -1.3(4) ?
    C14 C1 C6 C7 . . . . 0.6(4) ?
    C2 C1 C6 C7 . . . . -178.8(2) ?
    C14 C1 C6 C5 . . . . -179.8(2) ?
    C2 C1 C6 C5 . . . . 0.8(3) ?
    C5 C6 C7 C8 . . . . -178.6(2) ?
    C1 C6 C7 C8 . . . . 1.0(4) ?
    C6 C7 C8 C9 . . . . 178.3(2) ?
    C6 C7 C8 C13 . . . . -1.4(4) ?
    C7 C8 C9 C10 . . . . 178.1(3) ?
    C13 C8 C9 C10 . . . . -2.1(4) ?
    C8 C9 C10 C11 . . . . 0.9(4) ?
    C9 C10 C11 C12 . . . . 0.7(5) ?
    C10 C11 C12 C13 . . . . -0.9(4) ?
    C11 C12 C13 C14 . . . . -179.0(2) ?
    C11 C12 C13 C8 . . . . -0.4(4) ?
    C7 C8 C13 C14 . . . . 0.3(3) ?
    C9 C8 C13 C14 . . . . -179.4(2) ?
    C7 C8 C13 C12 . . . . -178.4(2) ?
    C9 C8 C13 C12 . . . . 1.8(3) ?
    C2 C1 C14 C13 . . . . 177.7(2) ?
    C6 C1 C14 C13 . . . . -1.7(3) ?
    C2 C1 C14 C15 . . . . -5.2(4) ?
    C6 C1 C14 C15 . . . . 175.5(2) ?
    C12 C13 C14 C1 . . . . 179.9(2) ?
    C8 C13 C14 C1 . . . . 1.2(4) ?
    C12 C13 C14 C15 . . . . 2.7(4) ?
    C8 C13 C14 C15 . . . . -175.9(2) ?
    C1 C14 C15 O1 . . . . -77.6(3) ?
    C13 C14 C15 O1 . . . . 99.6(3) ?
    C1 C14 C15 C16 . . . . 101.5(3) ?
    C13 C14 C15 C16 . . . . -81.3(3) ?
    O1 C15 C16 C17 . . . . 169.2(3) ?
    C14 C15 C16 C17 . . . . -9.8(4) ?
    C15 C16 C17 C18 . . . . -175.6(2) ?
    C16 C17 C18 C19 . . . . 171.5(3) ?
    C16 C17 C18 C23 . . . . -7.2(4) ?
    C23 C18 C19 C20 . . . . 1.1(4) ?
    C17 C18 C19 C20 . . . . -177.7(3) ?
    C18 C19 C20 C21 . . . . 0.5(5) ?
    C24 N1 C21 C20 . . . . -5.5(4) ?
    C28 N1 C21 C20 . . . . -146.8(3) ?
    C24 N1 C21 C22 . . . . 176.8(2) ?
    C28 N1 C21 C22 . . . . 35.5(3) ?
    C19 C20 C21 N1 . . . . -179.3(2) ?
    C19 C20 C21 C22 . . . . -1.5(4) ?
    N1 C21 C22 C23 . . . . 178.8(2) ?
    C20 C21 C22 C23 . . . . 0.9(4) ?
    C21 C22 C23 C18 . . . . 0.7(4) ?
    C19 C18 C23 C22 . . . . -1.7(4) ?
    C17 C18 C23 C22 . . . . 177.1(2) ?
    C21 N1 C24 C25 . . . . 165.5(2) ?
    C28 N1 C24 C25 . . . . -51.5(3) ?
    N1 C24 C25 C26 . . . . 51.8(4) ?
    C24 C25 C26 C27 . . . . -52.4(4) ?
    C25 C26 C27 C28 . . . . 53.5(4) ?
    C21 N1 C28 C27 . . . . -163.3(2) ?
    C24 N1 C28 C27 . . . . 53.3(3) ?
    C26 C27 C28 N1 . . . . -54.9(4) ?
loop_
    _geom_hbond_atom_site_label_D
    _geom_hbond_atom_site_label_H
    _geom_hbond_atom_site_label_A
    _geom_hbond_site_symmetry_A
    _geom_hbond_distance_DH
    _geom_hbond_distance_HA
    _geom_hbond_distance_DA
    _geom_hbond_angle_DHA
    _geom_hbond_publ_flag
    C28 H28B O1 2_567 0.9700 2.3600 3.262(4) 154.00 yes
    C28 H28A Cg1 2_667 0.9700 2.9500 3.861(4) 157.00 yes
_shelx_hkl_file
;
  -1   0   0 640.576 57.1660   7
  -1   0   0 625.332 57.1698   7
  -1   0   0 626.428 57.1203   6
  -1   0   0 633.789 57.0726   2
  -1   0   0 633.772 57.0613   5
  -1   0   0 626.266 57.2105   3
  -1   0   0 681.476 57.1040   4
   1   0   0 617.537 57.1451   7
   1   0   0 631.395 57.0774   2
   1   0   0 616.976 57.0544   5
   1   0   0 640.680 57.2051   3
   1   0   0 658.492 57.1110   4
   1   0   0 644.354 57.1823   7
   1   0   0 654.069 57.1105   1
  -2   0   0 1143.57 101.677   3
  -2   0   0 1198.17 101.381   2
  -2   0   0 1136.05 101.475   6
  -2   0   0 1108.13 101.328   5
  -2   0   0 1040.06 101.288   5
   2   0   0 1110.24 101.320   5
   2   0   0 1163.63 101.437   1
   2   0   0 1144.72 101.515   7
   2   0   0 1158.57 101.449   4
  -3   0   0 0.73303 0.57048   5
  -3   0   0 1.39837 0.56435   5
  -3   0   0 1.41164 0.64928   2
  -3   0   0 1.54611 0.88436   3
  -3   0   0 0.83220 0.62786   6
   3   0   0 0.81307 0.55313   1
   3   0   0 1.18675 0.55815   5
   3   0   0 1.19499 0.72587   7
   3   0   0 1.01883 0.58214   4
  -4   0   0 251.847 24.1031   5
  -4   0   0 241.346 24.4769   6
  -4   0   0 294.398 24.3624   2
  -4   0   0 274.036 24.9950   3
   4   0   0 245.901 24.4616   7
   4   0   0 257.128 24.4724   4
   4   0   0 273.068 24.1696   5
   4   0   0 278.625 24.4603   1
  -5   0   0 2.95421 1.65097   3
  -5   0   0 1.82526 1.22931   6
  -5   0   0 3.23336 1.00733   5
  -5   0   0 8.56890 1.73706   2
   5   0   0 4.17604 1.46945   4
   5   0   0 1.51286 1.03544   5
   5   0   0 4.17866 1.21176   1
   5   0   0 8.05223 1.87572   7
  -6   0   0 1.16625 1.58575   3
  -6   0   0 0.93557 0.79853   5
  -6   0   0 1.85373 1.32446   2
   6   0   0 0.13192 0.94668   7
   6   0   0 -0.4076 0.97151   4
   6   0   0 -0.0405 1.09895   1
  -7   0   0 2.04253 1.74174   6
  -7   0   0 3.38059 2.09261   3
  -7   0   0 5.70175 2.00369   2
   7   0   0 1.03642 1.01165   1
   7   0   0 1.75483 1.33889   7
   7   0   0 3.58418 1.90298   4
  -8   0   0 3.89442 2.50824   3
  -8   0   0 2.64720 1.98305   6
  -8   0   0 2.11858 1.82561   2
   8   0   0 2.30562 1.98281   7
   8   0   0 0.49559 1.63744   1
   8   0   0 0.87296 1.92901   4
  -9   0   0 5.23200 2.46815   6
  -9   0   0 -0.5430 1.66302   2
  -9   0   0 6.44474 3.19466   3
   9   0   0 2.74630 2.32991   4
   9   0   0 0.65244 1.17441   1
   9   0   0 1.19335 1.89141   7
 -10   0   0 0.81174 1.65293   6
  10   0   0 -0.2794 3.08038   4
  10   0   0 -0.4411 2.04759   1
 -11   0   0 3.14319 3.61727   6
  11   0   0 -1.3747 2.62374   1
  11  -1   0 1.96931 2.65889   1
 -11   1   0 1.77632 2.82470   6
  10  -1   0 1.51737 1.87578   1
  10  -1   0 1.08939 2.61223   4
 -10   1   0 -0.0945 2.23086   6
 -10   1   0 5.07345 3.76522   3
   9  -1   0 -0.8048 1.70076   1
   9  -1   0 -1.3451 1.47768   7
   9  -1   0 -2.9397 1.57143   4
  -9   1   0 -0.0567 1.97805   2
  -9   1   0 1.66800 2.99061   3
  -9   1   0 4.42123 2.34076   6
   8  -1   0 4.42286 2.24665   4
   8  -1   0 2.77449 1.64205   1
   8  -1   0 13.0135 2.81923   7
  -8   1   0 6.97488 3.29910   3
  -8   1   0 4.27792 2.46807   6
  -8   1   0 8.13687 2.36114   2
   7  -1   0 0.91966 1.27346   7
   7  -1   0 -0.3525 0.76468   1
   7  -1   0 0.35457 1.41224   4
  -7   1   0 1.07838 1.20819   6
  -7   1   0 2.07672 2.10953   3
  -7   1   0 -0.3326 1.12417   2
   6  -1   0 6.49600 1.57126   5
   6  -1   0 9.24692 2.05202   7
   6  -1   0 6.34102 1.90093   4
   6  -1   0 3.05241 1.11193   1
  -6   1   0 6.43294 2.32745   3
  -6   1   0 5.32911 1.45180   5
  -6   1   0 10.7231 2.01244   2
  -6   1   0 0.59606 1.19178   6
   5  -1   0 92.7374 9.01677   4
   5  -1   0 82.3139 8.54444   5
   5  -1   0 78.9256 8.84764   7
   5  -1   0 88.5118 8.80437   1
  -5   1   0 98.8202 8.74593   2
  -5   1   0 83.6421 8.94118   6
  -5   1   0 104.088 10.8588   3
  -5   1   0 84.3686 8.52220   5
   4  -1   0 0.64154 0.57559   1
   4  -1   0 -0.5924 0.55943   7
   4  -1   0 2.14082 0.78504   5
   4  -1   0 1.30592 0.78635   4
  -4   1   0 1.73150 1.04772   3
  -4   1   0 1.79822 0.77089   2
  -4   1   0 1.44844 0.90101   7
  -4   1   0 2.82359 1.04798   6
   3  -1   0 9.71164 1.39688   5
   3  -1   0 6.70004 1.23843   1
   3  -1   0 7.78175 1.41210   4
   3  -1   0 5.75889 1.31528   7
  -3   1   0 6.07057 1.36976   7
  -3   1   0 6.24742 1.10665   5
  -3   1   0 6.55584 1.16479   2
  -3   1   0 8.09896 1.42182   6
  -3   1   0 7.18952 1.62016   3
   2  -1   0 1741.65 157.792   7
   2  -1   0 1844.84 157.730   4
   2  -1   0 1724.14 157.642   5
   2  -1   0 1863.71 158.084   7
   2  -1   0 1682.05 157.649   2
   2  -1   0 1766.40 157.693   1
  -2   1   0 1736.80 157.744   6
  -2   1   0 1778.51 157.626   2
  -2   1   0 1786.80 157.610   5
  -2   1   0 1738.39 157.818   7
  -2   1   0 1748.03 157.914   3
   1  -1   0 533.340 47.0440   7
   1  -1   0 481.498 47.0344   3
   1  -1   0 514.649 46.9525   1
   1  -1   0 536.790 46.9438   5
   1  -1   0 532.390 46.9927   6
   1  -1   0 546.271 46.9716   4
   1  -1   0 499.624 46.9279   2
  -1   1   0 529.940 47.0438   7
  -1   1   0 525.591 46.9667   1
  -1   1   0 512.542 46.9794   6
  -1   1   0 509.566 46.9245   2
  -1   1   0 536.366 47.0779   3
  -1   1   0 557.092 46.9341   5
  -1   1   0 524.073 46.9382   2
   0  -1   0 11.2979 1.12700   1
  -1  -1   0 132.783 12.2159   7
  -1  -1   0 129.501 12.1074   4
  -1  -1   0 132.297 12.0708   5
  -1  -1   0 134.510 12.1345   2
  -1  -1   0 139.613 12.1868   6
  -1  -1   0 144.313 12.1752   1
  -1  -1   0 128.268 12.2700   3
   1   1   0 130.622 12.1253   2
   1   1   0 137.837 12.1737   1
   1   1   0 134.631 12.1574   6
   1   1   0 125.369 12.1823   7
   1   1   0 144.349 12.3216   3
   1   1   0 129.132 12.0847   5
   1   1   0 126.113 12.1228   4
  -2  -1   0 113.984 10.4759   5
  -2  -1   0 111.587 10.6019   2
  -2  -1   0 118.587 10.9220   3
  -2  -1   0 114.896 10.5536   5
  -2  -1   0 113.603 10.6974   6
   2   1   0 104.968 10.5126   5
   2   1   0 111.595 10.7083   7
   2   1   0 126.706 10.6985   1
   2   1   0 113.892 10.6452   4
  -3  -1   0 1.73230 0.83368   6
  -3  -1   0 3.07809 0.99608   2
  -3  -1   0 3.36161 0.79025   5
  -3  -1   0 3.45742 1.21444   3
   3   1   0 2.66027 0.85656   4
   3   1   0 2.17466 0.73509   1
   3   1   0 2.81709 0.88709   7
  -4  -1   0 36.6583 4.85689   6
  -4  -1   0 51.2891 4.94581   2
  -4  -1   0 38.9818 4.04457   5
  -4  -1   0 42.6007 5.61647   3
   4   1   0 37.6196 4.77543   4
   4   1   0 41.3072 4.81486   1
   4   1   0 30.6274 4.63528   7
  -5  -1   0 2.00623 1.23654   6
  -5  -1   0 2.67862 1.67191   3
  -5  -1   0 1.12477 0.75084   5
  -5  -1   0 2.30037 1.28713   2
   5   1   0 4.51926 1.44232   7
   5   1   0 3.92766 1.49891   4
   5   1   0 4.71427 1.48963   1
  -6  -1   0 -0.3880 1.30695   2
  -6  -1   0 2.48100 0.94098   5
  -6  -1   0 0.90415 1.46683   3
  -6  -1   0 3.21051 1.67512   6
   6   1   0 -0.9555 0.84033   7
   6   1   0 2.60355 1.13120   1
   6   1   0 3.24753 1.65923   4
  -7  -1   0 2.05347 1.79801   2
  -7  -1   0 4.00772 2.01511   6
  -7  -1   0 2.16467 2.08953   3
   7   1   0 3.72649 1.73749   7
   7   1   0 1.31047 1.84339   4
   7   1   0 1.48941 1.34341   1
  -8  -1   0 0.76081 1.42167   6
  -8  -1   0 1.86071 1.81487   2
  -8  -1   0 -0.0328 2.16139   3
   8   1   0 1.45331 1.68142   1
   8   1   0 1.74962 1.59404   7
   8   1   0 0.48372 1.54948   4
  -9  -1   0 -2.4898 1.68740   2
  -9  -1   0 -2.8445 2.79000   3
  -9  -1   0 0.02835 2.05362   6
   9   1   0 -0.1867 1.61253   1
   9   1   0 1.56057 2.45519   4
   9   1   0 -1.3067 1.72713   7
 -10  -1   0 2.50788 2.65463   2
 -10  -1   0 3.07225 2.57002   6
  10   1   0 -0.4930 1.78512   1
  11  -2   0 -3.5563 3.09818   4
  11  -2   0 0.29514 2.10781   1
 -11   2   0 3.09540 3.14592   6
  10  -2   0 -3.4069 1.50879   1
  10  -2   0 0.07189 2.83382   4
 -10   2   0 -2.0278 1.41796   6
 -10   2   0 1.78463 3.59531   3
   9  -2   0 20.7844 4.00547   7
   9  -2   0 15.7623 3.99241   4
   9  -2   0 21.9144 4.00825   1
  -9   2   0 18.6992 5.07146   3
  -9   2   0 15.0769 3.62521   6
  -9   2   0 14.1130 3.40564   2
   8  -2   0 0.87134 1.48272   4
   8  -2   0 2.17670 1.42123   1
   8  -2   0 4.07677 1.96845   7
  -8   2   0 7.58145 2.95015   3
  -8   2   0 5.38181 2.00067   2
  -8   2   0 1.39532 1.89640   6
   7  -2   0 -0.8764 1.16755   5
   7  -2   0 0.71842 1.33479   4
   7  -2   0 -0.0560 0.69795   1
   7  -2   0 -0.0836 1.05395   7
  -7   2   0 -1.1164 1.08212   2
  -7   2   0 -2.5803 1.19244   6
  -7   2   0 -1.8969 1.75648   3
   6  -2   0 0.43954 0.92819   1
   6  -2   0 -0.3477 0.92606   7
   6  -2   0 0.84217 1.06547   5
   6  -2   0 1.14064 1.03905   4
  -6   2   0 -0.3004 1.28332   3
  -6   2   0 -1.0796 0.69970   6
  -6   2   0 -0.0235 0.90241   2
   5  -2   0 197.452 17.3178   1
   5  -2   0 175.896 17.3858   7
   5  -2   0 173.117 17.0925   5
   5  -2   0 171.676 17.3464   4
  -5   2   0 168.149 17.3634   6
  -5   2   0 189.501 17.0717   2
  -5   2   0 187.259 17.5306   7
  -5   2   0 206.593 18.1749   3
   4  -2   0 9.41875 1.61949   1
   4  -2   0 6.29994 1.50816   4
   4  -2   0 10.5264 1.72764   5
   4  -2   0 6.28507 1.62770   7
  -4   2   0 8.74093 1.85062   7
  -4   2   0 6.12435 1.60608   6
  -4   2   0 11.7426 2.43205   3
  -4   2   0 9.14404 1.48384   2
   3  -2   0 46.0481 4.42601   5
   3  -2   0 43.4049 4.40797   1
   3  -2   0 45.8134 4.47835   4
  -3   2   0 39.3583 4.82357   7
  -3   2   0 41.8595 5.13587   3
  -3   2   0 40.7751 4.28759   2
  -3   2   0 43.1106 4.52187   6
   2  -2   0 2754.90 247.908   5
   2  -2   0 2822.81 247.956   4
   2  -2   0 2653.01 247.876   2
   2  -2   0 2657.48 247.905   1
  -2   2   0 2780.95 247.984   6
  -2   2   0 3029.91 247.894   5
  -2   2   0 2834.47 248.107   7
  -2   2   0 2672.48 247.852   2
  -2   2   0 2753.48 247.895   2
  -2   2   0 2799.88 248.186   3
   1  -2   0 1173.03 104.992   2
   1  -2   0 1175.18 105.015   4
   1  -2   0 1172.51 105.093   7
   1  -2   0 1240.24 105.019   5
   1  -2   0 1124.38 104.997   1
   1  -2   0 1138.19 105.022   1
   1  -2   0 1160.70 105.056   6
  -1   2   0 1162.64 105.020   4
  -1   2   0 1190.76 104.975   2
  -1   2   0 1209.21 105.137   7
  -1   2   0 1166.80 105.027   1
  -1   2   0 1125.71 105.008   1
  -1   2   0 1163.19 105.049   6
  -1   2   0 1212.64 104.999   5
  -1   2   0 1205.93 105.172   3
   0  -2   0 53.8825 5.02585   5
   0  -2   0 54.7312 5.02944   1
   0  -2   0 58.6171 5.03100   2
   0  -2   0 57.7301 5.15874   3
   0  -2   0 50.4605 4.97223   4
   0  -2   0 53.9176 5.07378   6
   0  -2   0 56.3061 5.02967   4
   0   2   0 50.4734 5.02724   1
   0   2   0 55.0374 5.12792   7
   0   2   0 52.8482 5.00507   2
   0   2   0 47.5045 4.97846   4
   0   2   0 63.4787 5.10919   6
   0   2   0 51.3571 5.01880   5
   0   2   0 51.6386 5.12896   3
  -1  -2   0 191.029 17.6410   6
  -1  -2   0 189.638 17.5288   4
  -1  -2   0 181.303 17.7095   3
  -1  -2   0 195.154 17.5229   5
  -1  -2   0 190.843 17.5899   2
  -1  -2   0 195.735 17.7563   3
   1   2   0 204.248 17.6534   1
   1   2   0 198.488 17.7039   7
   1   2   0 184.962 17.5285   5
   1   2   0 196.072 17.5656   4
   1   2   0 202.223 17.7589   3
   1   2   0 191.469 17.7576   3
  -2  -2   0 54.2527 5.51025   5
  -2  -2   0 58.2647 5.71601   2
  -2  -2   0 59.9829 5.78948   6
  -2  -2   0 57.7538 5.93414   3
   2   2   0 58.3612 5.72898   1
   2   2   0 62.3277 5.72367   4
   2   2   0 54.3458 5.75851   7
  -3  -2   0 8.29297 1.63784   2
  -3  -2   0 11.6811 1.58875   5
  -3  -2   0 9.75838 2.13878   3
  -3  -2   0 9.57996 1.88124   6
   3   2   0 10.8241 1.84088   1
   3   2   0 10.0925 1.82289   4
   3   2   0 9.65149 1.83091   7
  -4  -2   0 6.84404 1.69694   2
  -4  -2   0 7.07420 1.29653   5
  -4  -2   0 4.02462 1.58080   3
  -4  -2   0 8.07869 1.72338   6
   4   2   0 7.39129 1.65332   1
   4   2   0 6.27465 1.54916   4
   4   2   0 6.05203 1.62000   7
  -5  -2   0 -0.7621 0.54834   5
  -5  -2   0 -1.5358 0.82678   2
  -5  -2   0 1.19795 1.33693   3
  -5  -2   0 1.42112 1.33222   6
   5   2   0 0.60562 0.96413   4
   5   2   0 -1.0084 0.81080   1
   5   2   0 1.90668 1.16912   7
  -6  -2   0 0.14940 0.76065   5
  -6  -2   0 -0.1289 1.63814   3
  -6  -2   0 -1.6664 1.19434   2
  -6  -2   0 0.96181 1.36766   6
   6   2   0 -1.3718 0.99176   4
   6   2   0 1.12475 1.19435   1
   6   2   0 0.54874 1.18498   7
  -7  -2   0 10.3974 2.84855   6
  -7  -2   0 10.4422 3.40330   3
  -7  -2   0 8.74619 2.58451   2
   7   2   0 4.11641 1.98639   1
   7   2   0 13.3723 2.96365   7
   7   2   0 10.8167 2.85361   4
  -8  -2   0 12.7861 3.10344   2
  -8  -2   0 9.84486 3.07087   6
  -8  -2   0 10.3870 3.47785   3
   8   2   0 20.3443 3.69292   1
   8   2   0 9.02697 2.72711   7
   8   2   0 9.95639 3.51884   4
  -9  -2   0 1.52167 1.98147   2
  -9  -2   0 -3.2359 1.77393   6
   9   2   0 -0.1390 2.16024   1
   9   2   0 -2.2573 2.05564   7
 -10  -2   0 0.63388 2.40563   6
 -10  -2   0 1.57156 2.42160   2
  10   2   0 -3.0785 2.26916   1
  11  -3   0 2.10368 2.28465   1
  11  -3   0 -0.6225 3.15139   4
 -11   3   0 -1.2323 2.83739   6
  10  -3   0 2.02653 1.40997   1
  10  -3   0 1.25339 2.18879   4
 -10   3   0 1.17086 2.46751   6
 -10   3   0 9.91245 3.83561   3
   9  -3   0 -0.5126 1.40682   1
   9  -3   0 0.53824 1.74329   7
   9  -3   0 2.97015 2.04136   4
  -9   3   0 -2.1792 2.00178   6
  -9   3   0 7.27561 3.10781   3
   8  -3   0 -0.2304 1.19618   1
   8  -3   0 -0.3952 0.97943   4
   8  -3   0 0.21003 1.47840   7
  -8   3   0 0.40852 1.37282   6
  -8   3   0 -1.3351 1.13193   2
  -8   3   0 0.04494 2.21879   3
   7  -3   0 6.80806 2.09400   4
   7  -3   0 5.52793 2.14652   7
   7  -3   0 10.1095 2.23200   5
   7  -3   0 7.21197 1.94635   1
  -7   3   0 8.23819 2.56909   6
  -7   3   0 4.92513 2.45989   3
  -7   3   0 8.89948 1.96828   2
  -7   3   0 7.39300 2.21917   7
   6  -3   0 0.04806 0.69601   1
   6  -3   0 0.01422 0.88895   7
   6  -3   0 0.20082 0.99488   4
   6  -3   0 -0.7982 1.07681   5
  -6   3   0 0.99475 1.17625   3
  -6   3   0 0.00153 0.61771   2
  -6   3   0 0.66684 1.26551   7
  -6   3   0 2.92914 1.32337   6
   5  -3   0 25.2279 3.70253   5
   5  -3   0 33.5518 4.27570   4
   5  -3   0 24.5457 3.98890   7
   5  -3   0 34.5340 4.01400   1
  -5   3   0 32.6143 4.27766   6
  -5   3   0 26.4381 4.10971   7
  -5   3   0 31.1805 3.65843   2
  -5   3   0 32.4988 4.87051   3
   4  -3   0 7.83989 1.46854   4
   4  -3   0 0.36152 0.46343   1
   4  -3   0 0.74717 0.72951   5
  -4   3   0 0.22761 0.67007   6
  -4   3   0 0.67351 0.80946   3
  -4   3   0 0.50900 0.84453   7
  -4   3   0 0.22652 0.51649   2
   3  -3   0 0.11069 0.34155   1
   3  -3   0 1.45966 0.60114   5
   3  -3   0 0.55628 0.55847   4
  -3   3   0 0.99255 0.66433   3
  -3   3   0 1.27593 0.72365   6
  -3   3   0 -0.1256 0.55496   7
  -3   3   0 -0.0106 0.39387   2
   2  -3   0 34.1625 3.51628   5
   2  -3   0 29.8336 3.44026   1
   2  -3   0 36.6560 3.53654   4
   2  -3   0 35.2300 3.47014   2
  -2   3   0 34.8954 3.56878   6
  -2   3   0 36.7002 3.47640   2
  -2   3   0 34.6606 3.99270   7
  -2   3   0 31.2737 3.42402   2
  -2   3   0 41.1725 4.25589   3
   1  -3   0 509.979 45.0196   4
   1  -3   0 490.237 45.0919   6
   1  -3   0 509.777 45.0393   5
   1  -3   0 507.675 45.0163   2
   1  -3   0 493.130 45.0389   1
  -1   3   0 500.270 45.0787   6
  -1   3   0 488.763 45.0296   1
  -1   3   0 491.819 45.0835   6
  -1   3   0 493.162 45.1731   7
  -1   3   0 521.794 45.2494   3
  -1   3   0 504.355 44.9658   2
   0  -3   0 276.174 23.3370   6
   0  -3   0 242.185 23.1473   4
   0  -3   0 268.392 23.2346   2
   0  -3   0 252.939 23.2245   5
   0  -3   0 251.443 23.2159   4
   0  -3   0 254.545 23.2246   1
   0   3   0 236.736 23.1783   4
   0   3   0 249.897 23.3723   7
   0   3   0 266.699 23.2788   1
   0   3   0 260.111 23.4178   3
   0   3   0 272.992 23.3062   6
  -1  -3   0 22.3490 2.72033   6
  -1  -3   0 23.2587 2.37463   4
  -1  -3   0 18.8391 2.47421   5
  -1  -3   0 20.3472 2.61755   2
   1   3   0 24.9705 2.74021   1
   1   3   0 29.7365 3.03223   7
   1   3   0 18.4936 2.73712   3
   1   3   0 21.4107 2.53662   4
  -2  -3   0 52.1517 5.02461   3
  -2  -3   0 48.5795 4.54871   5
  -2  -3   0 40.2942 4.99776   6
  -2  -3   0 43.0957 4.69478   2
   2   3   0 44.1899 5.30413   3
   2   3   0 42.4523 5.02027   1
   2   3   0 40.2586 5.02122   7
   2   3   0 47.3194 4.67427   4
  -3  -3   0 17.5592 2.78372   6
  -3  -3   0 18.5447 2.77564   2
  -3  -3   0 21.2224 2.44501   5
  -3  -3   0 19.0786 3.11677   3
   3   3   0 16.5153 3.02689   3
   3   3   0 14.5582 2.53473   4
   3   3   0 13.3880 2.55762   7
   3   3   0 23.5899 2.95229   1
  -4  -3   0 3.48121 0.98883   5
  -4  -3   0 3.99565 1.46724   2
  -4  -3   0 6.21768 2.02301   3
  -4  -3   0 6.39896 1.70926   6
   4   3   0 4.39913 1.42549   4
   4   3   0 3.86078 1.34130   7
   4   3   0 1.90139 1.12058   1
  -5  -3   0 -0.0025 1.17240   3
  -5  -3   0 1.68424 1.37744   2
  -5  -3   0 -0.7017 0.81285   6
  -5  -3   0 -0.0145 0.66608   5
   5   3   0 1.01089 1.19110   4
   5   3   0 0.15248 0.83412   7
   5   3   0 0.60411 1.11238   1
  -6  -3   0 -0.4594 1.41270   2
  -6  -3   0 1.08548 1.68746   3
  -6  -3   0 1.15493 0.85772   5
  -6  -3   0 -0.9420 1.39873   6
   6   3   0 -0.6601 0.76445   7
   6   3   0 0.12178 1.26246   4
   6   3   0 0.30305 0.98068   1
  -7  -3   0 76.2179 8.50193   2
  -7  -3   0 60.7879 9.10377   3
  -7  -3   0 66.4107 8.77190   6
   7   3   0 58.6145 8.17299   1
   7   3   0 72.3305 8.91178   4
   7   3   0 53.9289 8.00031   7
  -8  -3   0 -0.0215 1.71692   2
  -8  -3   0 5.51168 2.93555   6
  -8  -3   0 0.94316 3.08444   3
   8   3   0 2.83408 1.82409   1
   8   3   0 3.54153 3.20278   4
   8   3   0 2.05151 1.90294   7
  -9  -3   0 0.30378 1.85035   2
  -9  -3   0 4.32727 2.63862   6
   9   3   0 0.36505 1.96367   7
   9   3   0 -2.7522 1.85449   1
 -10  -3   0 -6.7345 2.68689   6
 -10  -3   0 -3.1949 2.09275   2
  10   3   0 1.30632 2.51412   1
  11  -4   0 1.27549 2.53717   1
  11  -4   0 1.10118 3.13422   4
 -11   4   0 4.70320 3.07667   6
 -11   4   0 3.81194 4.89934   3
  10  -4   0 2.94387 2.45929   4
  10  -4   0 -0.4090 1.22684   1
 -10   4   0 2.93629 2.70386   6
 -10   4   0 0.90740 2.60451   3
   9  -4   0 0.24964 1.81673   4
   9  -4   0 7.34873 2.36730   7
   9  -4   0 2.48447 1.68491   1
  -9   4   0 -0.6424 2.16944   6
  -9   4   0 3.22320 2.89728   3
   8  -4   0 0.58092 1.40264   1
   8  -4   0 4.81872 2.02354   7
   8  -4   0 5.80986 2.25473   4
  -8   4   0 6.29857 2.28556   7
  -8   4   0 3.28513 1.69087   6
  -8   4   0 3.60688 1.90964   2
  -8   4   0 4.08031 2.67368   3
   7  -4   0 -1.7477 0.98699   7
   7  -4   0 -0.2725 1.21958   4
   7  -4   0 -0.2072 1.45585   5
   7  -4   0 1.80576 1.12617   1
  -7   4   0 -0.1998 1.18750   6
  -7   4   0 1.25317 1.69791   7
  -7   4   0 -0.3176 0.98456   2
  -7   4   0 0.96386 1.70137   3
   6  -4   0 3.74725 1.52499   4
   6  -4   0 3.74343 1.58766   7
   6  -4   0 1.86584 1.35682   5
   6  -4   0 3.02382 1.03235   1
  -6   4   0 -0.0505 1.43263   3
  -6   4   0 1.99891 1.34414   6
  -6   4   0 4.10707 1.28309   2
  -6   4   0 1.36846 1.35071   7
   5  -4   0 19.3362 3.10561   4
   5  -4   0 21.2779 2.90532   1
   5  -4   0 18.1785 2.90860   5
  -5   4   0 20.8341 3.34983   7
  -5   4   0 19.0275 3.62770   3
  -5   4   0 15.8279 2.97798   6
  -5   4   0 21.9899 2.76860   2
   4  -4   0 16.0878 2.39901   5
   4  -4   0 11.3027 2.03702   1
   4  -4   0 24.8352 2.87444   4
  -4   4   0 12.2348 2.24252   6
  -4   4   0 12.3625 1.96389   2
  -4   4   0 15.0513 2.82208   3
  -4   4   0 12.9164 2.49532   7
   3  -4   0 398.382 36.3461   4
   3  -4   0 400.331 36.2129   2
   3  -4   0 386.157 36.2580   1
   3  -4   0 400.637 36.3389   5
  -3   4   0 387.554 36.2031   2
  -3   4   0 426.133 36.4450   6
  -3   4   0 400.501 36.6317   7
  -3   4   0 405.798 36.7598   3
   2  -4   0 -0.1136 0.43180   5
   2  -4   0 0.48199 0.47722   2
   2  -4   0 0.35075 0.39216   4
   2  -4   0 0.10070 0.38246   1
  -2   4   0 1.75095 0.75399   7
  -2   4   0 0.09665 0.43587   1
  -2   4   0 0.03337 0.34742   6
  -2   4   0 0.46736 0.56529   3
   1  -4   0 202.480 17.8988   5
   1  -4   0 187.844 17.8031   4
   1  -4   0 205.954 18.0869   1
   1  -4   0 200.082 17.8541   2
  -1   4   0 190.805 18.0822   3
  -1   4   0 191.621 17.9174   6
  -1   4   0 191.715 18.0595   7
  -1   4   0 193.138 17.8709   1
   0  -4   0 96.2640 8.93348   4
   0  -4   0 97.4691 9.14701   6
   0  -4   0 93.6528 9.04216   5
   0  -4   0 97.8398 9.03757   2
   0   4   0 93.9539 9.24666   3
   0   4   0 96.4428 9.08539   1
   0   4   0 96.7073 9.23625   7
  -1  -4   0 5.70995 1.09637   4
  -1  -4   0 2.83191 1.03186   6
  -1  -4   0 13.2529 1.79246   4
  -1  -4   0 7.65136 1.36368   2
  -1  -4   0 8.14165 1.33150   5
   1   4   0 4.91514 1.23573   7
   1   4   0 5.74635 1.24523   1
   1   4   0 8.11280 1.55304   3
   1   4   0 7.69828 1.22661   4
  -2  -4   0 37.8965 4.43604   6
  -2  -4   0 37.5373 3.77519   5
  -2  -4   0 35.1335 4.24471   2
  -2  -4   0 41.8870 4.74013   3
   2   4   0 30.8038 4.17600   1
   2   4   0 34.5408 4.42721   7
   2   4   0 30.7257 4.42616   3
   2   4   0 35.6353 3.82190   4
  -3  -4   0 72.3319 7.65279   6
  -3  -4   0 80.8354 7.28979   5
  -3  -4   0 76.4611 7.57592   2
  -3  -4   0 75.7705 8.52955   3
   3   4   0 67.0977 8.36382   3
   3   4   0 76.2123 7.71148   7
   3   4   0 65.8437 7.38818   4
   3   4   0 73.2226 7.62665   1
  -4  -4   0 33.7808 4.09557   2
  -4  -4   0 15.6708 3.69600   3
  -4  -4   0 31.8575 3.50677   5
  -4  -4   0 29.1750 4.28084   6
   4   4   0 29.3299 4.01576   4
   4   4   0 30.1035 4.57314   3
   4   4   0 24.8628 3.90757   7
   4   4   0 17.7137 3.50848   1
  -5  -4   0 5.58597 2.07199   3
  -5  -4   0 9.96027 1.82922   5
  -5  -4   0 7.45597 2.18740   2
  -5  -4   0 5.60726 2.18556   6
   5   4   0 3.83939 1.96467   3
   5   4   0 2.97474 1.45669   7
   5   4   0 9.95198 2.26145   4
   5   4   0 10.7073 2.39669   1
  -6  -4   0 17.4064 3.55971   6
  -6  -4   0 5.83542 2.30899   3
  -6  -4   0 10.8845 2.76263   2
   6   4   0 9.74777 3.38245   3
   6   4   0 13.6573 3.23489   1
   6   4   0 14.5522 2.99783   7
   6   4   0 16.0042 3.37017   4
  -7  -4   0 158.932 15.5419   6
  -7  -4   0 142.447 14.6212   2
  -7  -4   0 127.546 16.3329   3
   7   4   0 159.249 15.2438   1
   7   4   0 146.362 14.8528   7
   7   4   0 122.034 16.1407   3
  -8  -4   0 3.70030 2.60067   2
  -8  -4   0 0.97581 2.56454   6
   8   4   0 5.38235 2.62397   7
   8   4   0 6.09305 2.74190   1
  -9  -4   0 1.20037 1.90433   2
  -9  -4   0 -3.4053 2.30594   6
   9   4   0 -3.7535 1.97440   1
   9   4   0 -1.7239 2.36216   7
 -10  -4   0 4.06960 3.06801   2
 -10  -4   0 5.58876 3.43396   6
  10   4   0 -2.7088 2.61982   1
  11  -5   0 0.82914 1.98444   1
  11  -5   0 2.35075 2.42642   4
 -11   5   0 0.11532 2.76709   6
 -11   5   0 2.99662 4.36270   3
  10  -5   0 5.41162 2.32900   4
  10  -5   0 4.95020 2.18012   1
 -10   5   0 4.14708 3.30998   3
 -10   5   0 10.3412 3.17999   6
   9  -5   0 -1.0576 1.33264   1
   9  -5   0 1.06703 1.25972   4
  -9   5   0 -2.8207 1.66960   6
  -9   5   0 2.55889 2.38677   3
   8  -5   0 -0.1167 1.23723   4
   8  -5   0 -0.1182 1.43169   7
   8  -5   0 1.14738 1.23511   1
  -8   5   0 0.47194 1.72355   7
  -8   5   0 0.57980 1.10385   2
  -8   5   0 1.23373 2.41054   3
  -8   5   0 -0.7046 1.52552   6
   7  -5   0 -0.4044 1.19995   7
   7  -5   0 0.30504 1.28896   4
   7  -5   0 2.78204 1.77217   5
   7  -5   0 0.71867 0.75527   1
  -7   5   0 -0.1151 1.17011   6
  -7   5   0 0.60270 2.07421   3
  -7   5   0 0.04795 1.43948   7
  -7   5   0 0.04639 0.89411   2
   6  -5   0 1.26670 1.31054   7
   6  -5   0 1.98028 1.24196   4
   6  -5   0 2.83667 1.44213   5
   6  -5   0 -0.0042 0.61951   1
  -6   5   0 0.69739 1.36974   7
  -6   5   0 2.34725 0.94510   2
  -6   5   0 3.67775 1.64727   3
  -6   5   0 2.27267 1.35796   6
   5  -5   0 2.70447 1.20539   4
   5  -5   0 2.20922 0.97051   1
   5  -5   0 2.92059 1.25444   5
  -5   5   0 1.90957 0.84225   2
  -5   5   0 2.54032 1.35118   7
  -5   5   0 1.32045 1.12414   6
  -5   5   0 6.44740 2.05171   3
   4  -5   0 58.6458 6.29848   5
   4  -5   0 55.2681 6.14755   1
   4  -5   0 75.6246 6.53401   4
  -4   5   0 69.0307 7.67198   3
  -4   5   0 55.1904 6.08335   2
  -4   5   0 64.2885 6.42353   6
  -4   5   0 57.8820 7.17239   7
   3  -5   0 52.5239 4.95126   2
   3  -5   0 45.0317 4.96412   5
   3  -5   0 47.1794 4.89592   1
   3  -5   0 45.9034 4.91262   4
  -3   5   0 45.2240 5.84358   3
  -3   5   0 46.6311 5.31042   6
  -3   5   0 54.6083 5.94498   7
   2  -5   0 428.802 36.9102   5
   2  -5   0 396.036 36.8274   2
   2  -5   0 376.602 36.7795   1
   2  -5   0 423.920 36.8568   4
  -2   5   0 417.426 37.2592   3
  -2   5   0 400.088 36.8503   1
  -2   5   0 405.035 37.1437   7
  -2   5   0 405.525 36.9199   6
   1  -5   0 382.068 33.8143   5
   1  -5   0 381.106 33.7761   2
   1  -5   0 371.747 33.7058   4
   1  -5   0 372.596 33.8399   6
  -1   5   0 367.141 34.0509   7
  -1   5   0 368.957 33.8587   6
  -1   5   0 357.907 33.7873   1
  -1   5   0 377.792 34.0952   3
   0  -5   0 0.59063 0.37725   4
   0  -5   0 0.24161 0.49289   5
   0  -5   0 1.37714 0.63615   2
   0  -5   0 1.40288 0.79396   6
   0   5   0 -0.1629 0.57905   7
   0   5   0 0.15870 0.52416   1
   0   5   0 1.38382 0.67534   3
  -1  -5   0 21.6957 3.36138   6
  -1  -5   0 30.1239 3.37596   5
  -1  -5   0 29.7296 3.43783   2
  -1  -5   0 24.9960 3.09593   4
   1   5   0 26.1376 3.38627   1
   1   5   0 18.7768 3.30496   7
   1   5   0 29.6240 3.23257   4
   1   5   0 32.9116 3.92358   3
  -2  -5   0 228.030 19.1063   6
  -2  -5   0 195.349 18.6123   5
  -2  -5   0 193.016 18.7789   2
   2   5   0 206.812 19.1493   3
   2   5   0 199.803 18.6494   4
   2   5   0 193.032 18.8946   1
   2   5   0 199.873 19.0413   7
  -3  -5   0 81.6660 8.83829   2
  -3  -5   0 95.0375 9.14737   6
  -3  -5   0 80.4496 9.07066   3
  -3  -5   0 94.5563 8.63325   5
   3   5   0 89.1657 9.09183   7
   3   5   0 84.9198 8.74517   4
   3   5   0 103.724 9.42923   3
   3   5   0 75.5587 8.83249   1
  -4  -5   0 29.3735 4.40882   2
  -4  -5   0 30.9715 3.96752   5
  -4  -5   0 33.4772 4.94390   6
  -4  -5   0 33.2115 4.98192   3
   4   5   0 38.3272 5.01401   7
   4   5   0 33.0279 5.05022   3
   4   5   0 24.3236 4.42059   1
   4   5   0 37.1783 4.70880   4
  -5  -5   0 -0.6478 0.90208   5
  -5  -5   0 -0.4720 1.32083   2
  -5  -5   0 1.92328 1.84692   3
  -5  -5   0 -0.5553 0.86346   6
   5   5   0 0.74122 1.26399   4
   5   5   0 0.28561 0.78765   7
   5   5   0 0.53406 1.04492   1
   5   5   0 0.73904 1.38122   3
  -6  -5   0 76.5639 9.90562   2
  -6  -5   0 90.7770 11.2288   3
  -6  -5   0 94.2870 10.8990   6
   6   5   0 73.3747 10.0677   1
   6   5   0 97.8136 10.6677   4
   6   5   0 77.1802 10.6510   3
   6   5   0 101.708 10.8891   7
  -7  -5   0 12.7992 4.13181   3
  -7  -5   0 19.9800 4.37022   6
  -7  -5   0 14.7517 3.34600   2
   7   5   0 9.77581 3.24790   1
   7   5   0 17.8573 4.20469   3
   7   5   0 12.7976 3.46295   7
  -8  -5   0 -0.5259 1.30629   6
  -8  -5   0 -1.9947 1.52716   2
   8   5   0 1.35774 1.88914   1
   8   5   0 1.26195 2.10352   7
  -9  -5   0 2.26671 2.41477   2
  -9  -5   0 3.17843 2.96966   6
   9   5   0 -0.8815 1.63408   1
   9   5   0 1.61472 2.71449   7
  11  -6   0 9.37754 3.58346   4
  11  -6   0 0.96110 2.06441   1
 -11   6   0 -2.6706 3.98751   3
 -11   6   0 3.74940 3.24332   6
  10  -6   0 4.92553 2.43169   4
  10  -6   0 6.01970 2.31176   1
 -10   6   0 8.30334 3.11449   6
 -10   6   0 10.1889 4.35999   3
   9  -6   0 -1.2462 1.69368   4
   9  -6   0 0.70272 1.58539   1
  -9   6   0 -1.1645 1.68508   6
  -9   6   0 -0.0933 2.46577   3
   8  -6   0 0.38560 0.92296   1
   8  -6   0 0.35504 1.69861   4
   8  -6   0 -0.1994 1.42372   7
  -8   6   0 -1.0924 1.01350   6
  -8   6   0 0.06904 2.09690   3
  -8   6   0 -0.4915 1.52524   7
   7  -6   0 6.63719 1.76703   1
   7  -6   0 3.58837 1.84167   4
   7  -6   0 7.37582 2.43776   5
   7  -6   0 6.02248 2.30383   7
  -7   6   0 3.78278 1.38682   2
  -7   6   0 5.75964 2.64461   3
  -7   6   0 7.39665 2.50139   7
  -7   6   0 5.85153 2.25269   6
   6  -6   0 12.2190 2.69797   4
   6  -6   0 11.0247 2.58644   5
   6  -6   0 8.31140 1.88947   1
  -6   6   0 7.27511 2.38005   7
  -6   6   0 13.6384 2.18099   2
  -6   6   0 8.53436 2.74890   3
  -6   6   0 11.4571 2.59394   6
   5  -6   0 11.8079 2.38209   5
   5  -6   0 19.0053 2.90433   4
   5  -6   0 11.9540 2.24522   1
  -5   6   0 14.0326 2.54948   6
  -5   6   0 8.48268 2.37119   7
  -5   6   0 15.8867 2.34953   2
  -5   6   0 16.0871 3.42001   3
   4  -6   0 4.61279 1.22162   4
   4  -6   0 6.26652 1.44332   5
   4  -6   0 3.53780 1.03578   2
   4  -6   0 2.87710 1.01772   1
  -4   6   0 7.45601 2.05117   3
  -4   6   0 6.86771 1.51678   6
  -4   6   0 4.13760 1.15402   2
  -4   6   0 1.57283 1.05540   7
   3  -6   0 1131.82 104.096   1
   3  -6   0 1108.76 104.118   2
   3  -6   0 1203.73 104.273   5
   3  -6   0 1169.57 104.191   4
  -3   6   0 1184.59 104.642   7
  -3   6   0 1161.98 104.273   6
  -3   6   0 1176.39 104.246   1
  -3   6   0 1141.75 104.704   3
   2  -6   0 12.9546 2.04415   2
   2  -6   0 15.8732 2.22261   5
   2  -6   0 11.5562 1.93242   4
   2  -6   0 14.4174 2.08999   1
  -2   6   0 13.2976 2.10376   6
  -2   6   0 13.2191 2.06167   1
  -2   6   0 10.3257 2.25462   3
  -2   6   0 16.6873 2.60160   7
   1  -6   0 82.3614 7.81253   2
   1  -6   0 82.5052 7.90267   6
   1  -6   0 77.4729 7.67783   4
   1  -6   0 83.3613 7.85244   5
  -1   6   0 77.1423 8.09018   7
  -1   6   0 77.8826 7.84630   1
  -1   6   0 75.7713 7.85961   6
  -1   6   0 84.5310 8.21495   3
   0  -6   0 170.512 15.5629   2
   0  -6   0 160.020 15.3429   4
   0  -6   0 173.334 15.7382   6
   0  -6   0 166.203 15.5527   5
   0   6   0 170.380 15.9204   3
   0   6   0 163.613 15.6343   1
   0   6   0 163.688 15.8695   7
  -1  -6   0 9.50344 1.63324   4
  -1  -6   0 8.82386 2.00856   6
  -1  -6   0 11.3941 1.91695   5
  -1  -6   0 13.4115 2.22230   2
   1   6   0 9.99594 2.14691   7
   1   6   0 10.6726 1.75787   4
   1   6   0 8.94964 2.04161   3
   1   6   0 8.49403 1.82643   1
  -2  -6   0 324.285 28.7195   6
  -2  -6   0 338.129 28.3177   5
  -2  -6   0 276.253 28.0736   4
  -2  -6   0 297.318 28.3978   2
   2   6   0 322.653 28.7996   3
   2   6   0 277.493 28.4733   1
   2   6   0 306.850 28.1844   4
   2   6   0 334.821 28.8378   7
  -3  -6   0 4.09936 1.35779   5
  -3  -6   0 3.52326 1.33011   2
  -3  -6   0 0.96215 1.23408   6
   3   6   0 2.56302 1.44206   3
   3   6   0 1.61561 1.10608   4
   3   6   0 4.61064 1.49701   7
   3   6   0 2.31582 1.21839   1
  -4  -6   0 22.4633 3.59271   2
  -4  -6   0 13.1368 3.17760   3
  -4  -6   0 15.8220 3.43252   6
  -4  -6   0 20.2615 3.07752   5
   4   6   0 23.2841 3.81744   1
   4   6   0 23.9334 3.85958   7
   4   6   0 16.9844 3.65817   3
   4   6   0 19.1838 3.24513   4
  -5  -6   0 1.05324 1.68768   6
  -5  -6   0 -0.4919 1.07244   5
  -5  -6   0 0.48973 1.37626   3
  -5  -6   0 -2.0479 0.84873   2
   5   6   0 0.70990 1.46811   7
   5   6   0 0.13808 1.46636   4
   5   6   0 0.16139 1.38533   1
   5   6   0 0.09633 1.89227   3
  -6  -6   0 5.67596 2.57186   3
  -6  -6   0 8.22854 2.52725   2
  -6  -6   0 0.88515 1.87200   6
   6   6   0 0.90486 1.58112   1
   6   6   0 -0.9413 1.89271   3
   6   6   0 3.19005 2.01569   7
  -7  -6   0 5.09278 2.29244   2
  -7  -6   0 3.02690 2.46311   6
   7   6   0 -2.5526 1.84758   1
   7   6   0 0.81187 2.11713   7
  -8  -6   0 0.36147 2.05386   6
  -8  -6   0 -0.5157 2.10351   2
   8   6   0 0.21334 2.15860   7
   8   6   0 1.20868 2.29260   1
  -9  -6   0 4.88020 3.70631   6
  -9  -6   0 -0.3456 2.26033   2
   9   6   0 1.29830 2.69854   1
   9   6   0 2.49371 2.74759   7
  11  -7   0 2.41702 2.71532   4
  11  -7   0 -0.8180 2.01849   1
 -11   7   0 0.73107 2.84620   6
 -11   7   0 -0.2403 3.49060   3
  10  -7   0 -0.7577 1.95278   4
  10  -7   0 -1.3071 1.52948   1
 -10   7   0 5.03569 3.14804   3
 -10   7   0 2.79946 1.94887   6
   9  -7   0 4.45191 1.82300   1
   9  -7   0 -2.6455 1.42143   4
  -9   7   0 3.27264 2.92548   3
  -9   7   0 1.93387 1.73982   6
   8  -7   0 4.77818 2.17667   5
   8  -7   0 1.14406 2.06942   7
   8  -7   0 0.48622 1.49864   4
   8  -7   0 4.46162 1.71767   1
  -8   7   0 4.45162 2.24193   6
  -8   7   0 2.79648 2.23628   3
  -8   7   0 7.23858 2.76830   7
   7  -7   0 1.80141 1.63361   5
   7  -7   0 1.39438 1.21806   4
   7  -7   0 2.94022 1.41419   1
  -7   7   0 2.33004 1.86872   7
  -7   7   0 1.27939 1.19516   6
  -7   7   0 1.84447 0.99851   2
  -7   7   0 2.25918 1.84548   3
   6  -7   0 29.2811 3.55944   1
   6  -7   0 17.6426 3.53116   5
   6  -7   0 21.8392 3.64998   4
  -6   7   0 27.6839 4.01380   6
  -6   7   0 12.7330 3.70249   3
  -6   7   0 12.2451 3.38382   7
  -6   7   0 22.1870 3.04763   2
   5  -7   0 107.082 11.3403   4
   5  -7   0 117.401 11.4597   5
   5  -7   0 119.781 11.2131   1
  -5   7   0 124.973 11.5312   6
  -5   7   0 115.308 11.8722   7
  -5   7   0 117.435 12.1636   3
  -5   7   0 104.913 11.0027   2
   4  -7   0 249.415 22.3674   5
   4  -7   0 226.939 22.0601   1
   4  -7   0 234.540 22.0906   2
   4  -7   0 256.145 22.3140   4
  -4   7   0 228.101 22.2770   6
  -4   7   0 246.885 22.7988   7
  -4   7   0 253.913 23.0186   3
  -4   7   0 220.020 22.0371   2
   3  -7   0 388.196 35.3833   4
   3  -7   0 407.390 35.5257   5
   3  -7   0 354.706 35.2593   1
   3  -7   0 378.728 35.3903   2
  -3   7   0 425.308 35.5884   6
  -3   7   0 397.751 36.0527   3
  -3   7   0 385.352 35.4165   1
  -3   7   0 366.211 35.8284   7
   2  -7   0 9.47121 1.80819   5
   2  -7   0 8.13708 1.53058   4
   2  -7   0 6.91454 1.54351   2
  -2   7   0 8.87810 1.70192   6
  -2   7   0 10.3457 2.20494   3
  -2   7   0 6.55010 1.51755   1
  -2   7   0 5.43614 1.63355   7
   1  -7   0 36.7774 3.90904   5
   1  -7   0 27.6033 3.53780   2
   1  -7   0 33.4365 3.91020   6
   1  -7   0 22.0693 3.22622   4
  -1   7   0 29.0952 3.61054   1
  -1   7   0 19.3533 3.61946   7
  -1   7   0 31.2662 4.19716   3
  -1   7   0 29.6948 3.76884   6
   0  -7   0 14.6958 1.99580   4
   0  -7   0 15.6467 2.36876   5
   0  -7   0 9.90850 1.96274   2
   0  -7   0 11.3029 2.21159   6
   0   7   0 14.9989 2.69742   7
   0   7   0 13.6113 2.28694   1
   0   7   0 8.50774 2.08316   3
  -1  -7   0 1.21077 0.66340   4
  -1  -7   0 1.58843 1.05303   2
  -1  -7   0 0.50332 0.70914   5
  -1  -7   0 0.64347 1.13348   6
   1   7   0 1.30668 0.98342   1
   1   7   0 2.03431 1.19812   3
   1   7   0 1.21547 0.83199   7
  -2  -7   0 1.96405 0.86507   4
  -2  -7   0 0.38564 1.10636   6
  -2  -7   0 0.84357 1.11121   2
  -2  -7   0 1.94427 1.15921   5
   2   7   0 0.56367 0.94183   7
   2   7   0 1.24115 1.15782   3
   2   7   0 1.97065 0.94456   4
   2   7   0 0.73949 1.21432   1
  -3  -7   0 3.11393 1.58284   6
  -3  -7   0 2.51485 1.32935   5
  -3  -7   0 1.72277 1.29356   2
   3   7   0 -1.8376 1.11210   7
   3   7   0 1.47376 1.07506   4
   3   7   0 -0.1660 1.24079   3
   3   7   0 1.68472 1.46856   1
  -4  -7   0 63.1063 6.24173   5
  -4  -7   0 53.6482 7.46273   6
  -4  -7   0 75.1509 7.78277   2
   4   7   0 50.8353 7.44665   3
   4   7   0 51.2070 6.66381   4
   4   7   0 47.0682 7.21675   7
   4   7   0 53.5468 7.19953   1
  -5  -7   0 0.52644 1.48281   2
  -5  -7   0 -2.7237 0.97022   5
  -5  -7   0 -1.6885 1.57197   6
  -5  -7   0 0.83015 1.51104   3
   5   7   0 -0.9932 1.87454   3
   5   7   0 -1.3477 1.43311   1
   5   7   0 2.89824 1.67415   7
  -6  -7   0 8.27237 3.43206   6
  -6  -7   0 14.2130 4.21429   3
  -6  -7   0 17.9922 3.59762   2
   6   7   0 18.3338 4.06567   1
   6   7   0 13.5182 3.29044   7
   6   7   0 13.8554 4.00755   3
  -7  -7   0 2.87752 1.88816   2
  -7  -7   0 2.41469 2.43286   6
   7   7   0 -1.8636 1.94027   7
   7   7   0 -1.8243 2.05691   1
  -8  -7   0 -1.6768 2.34668   2
  -8  -7   0 2.63352 3.04005   6
   8   7   0 -3.2495 2.27679   1
   8   7   0 1.16180 2.80119   7
  -9  -7   0 1.05138 2.72721   2
  -9  -7   0 -1.3127 3.89037   6
   9   7   0 2.97440 3.51394   1
   9   7   0 -0.6536 2.98770   7
  11  -8   0 11.3579 3.82982   4
  11  -8   0 3.24235 2.36443   1
 -11   8   0 6.34436 4.94546   3
 -11   8   0 2.66490 3.45763   6
  10  -8   0 0.35586 1.63352   1
  10  -8   0 0.07322 1.98889   4
 -10   8   0 2.28700 2.74088   3
 -10   8   0 -2.1796 2.26098   6
   9  -8   0 0.74322 1.33178   1
   9  -8   0 -0.5616 1.78231   4
  -9   8   0 0.35125 1.77709   6
  -9   8   0 -3.0775 1.92190   3
   8  -8   0 1.11703 2.23503   5
   8  -8   0 0.71163 1.77046   4
   8  -8   0 1.06603 1.96022   7
   8  -8   0 3.30960 1.41731   1
  -8   8   0 4.60790 2.30364   3
  -8   8   0 0.19430 1.92802   7
  -8   8   0 0.69535 1.92187   6
   7  -8   0 45.7176 6.29008   5
   7  -8   0 39.5443 6.00204   4
   7  -8   0 35.6131 5.34292   1
  -7   8   0 50.1290 6.88375   7
  -7   8   0 62.5695 8.33775   3
  -7   8   0 43.9317 6.20836   6
   6  -8   0 106.320 10.7127   1
   6  -8   0 105.561 11.0842   5
   6  -8   0 108.916 11.0162   4
  -6   8   0 119.324 13.4589   3
  -6   8   0 86.6088 11.9231   7
  -6   8   0 114.217 11.1692   6
  -6   8   0 109.766 10.5744   2
   5  -8   0 34.3146 4.70927   1
   5  -8   0 37.1149 4.82747   2
   5  -8   0 43.2393 5.42281   4
   5  -8   0 54.1926 5.86356   5
  -5   8   0 37.2089 5.93452   3
  -5   8   0 31.1663 4.91068   6
  -5   8   0 42.1171 4.97043   2
  -5   8   0 41.5131 6.03621   7
   4  -8   0 22.3404 3.29115   5
   4  -8   0 22.6923 3.09529   2
   4  -8   0 14.3099 2.51916   1
   4  -8   0 17.5430 2.88099   4
  -4   8   0 17.1296 3.70267   3
  -4   8   0 14.0970 3.14219   7
  -4   8   0 22.9221 3.29618   6
   3  -8   0 -0.7938 0.64598   1
   3  -8   0 0.25165 0.79871   5
   3  -8   0 0.39521 0.51603   4
   3  -8   0 -0.0046 0.85455   2
  -3   8   0 0.98726 0.88158   6
  -3   8   0 -0.1570 0.72004   1
  -3   8   0 -0.1868 1.00655   3
  -3   8   0 -1.1800 1.11229   7
   2  -8   0 173.627 16.8606   2
   2  -8   0 193.300 17.0025   5
   2  -8   0 179.484 16.7346   4
  -2   8   0 168.013 16.7964   1
  -2   8   0 184.194 17.4077   7
  -2   8   0 174.080 17.3732   3
  -2   8   0 178.956 16.9404   6
   1  -8   0 15.7166 2.43357   5
   1  -8   0 7.98561 1.97087   6
   1  -8   0 10.5071 1.89352   4
   1  -8   0 9.55816 2.03712   2
  -1   8   0 15.9616 2.84797   7
  -1   8   0 14.4389 2.75292   3
  -1   8   0 16.0709 2.54037   6
  -1   8   0 11.5652 2.17099   1
   0  -8   0 11.9375 2.36777   5
   0  -8   0 20.7094 2.46053   4
   0  -8   0 12.1282 2.60065   6
   0  -8   0 17.8923 2.70531   2
   0   8   0 16.9175 3.12209   7
   0   8   0 15.8780 2.59319   1
   0   8   0 10.7012 2.62294   3
  -1  -8   0 6.45205 1.61229   2
  -1  -8   0 8.09626 2.11007   6
  -1  -8   0 5.25760 1.25328   4
  -1  -8   0 7.41708 1.76938   5
   1   8   0 3.23517 1.46958   3
   1   8   0 2.60320 1.48707   1
   1   8   0 2.60074 1.62965   7
  -2  -8   0 36.6646 4.41590   5
  -2  -8   0 26.5923 4.18963   2
  -2  -8   0 30.0312 3.72938   4
  -2  -8   0 31.5089 4.72345   6
   2   8   0 29.3729 3.81125   4
   2   8   0 24.1222 4.07063   1
   2   8   0 40.6609 5.29549   7
   2   8   0 21.9866 4.20005   3
  -3  -8   0 2.70919 1.80139   6
  -3  -8   0 9.94773 2.19604   5
  -3  -8   0 10.2826 2.58873   2
  -3  -8   0 4.68103 1.44531   4
   3   8   0 5.10200 2.02229   3
   3   8   0 4.63444 1.97173   7
   3   8   0 2.14347 1.76063   1
   3   8   0 5.63807 1.65422   4
  -4  -8   0 24.3133 3.71732   5
  -4  -8   0 26.9600 4.70468   6
  -4  -8   0 19.4056 3.84166   2
   4   8   0 17.6420 3.83888   1
   4   8   0 16.0163 3.84386   7
   4   8   0 21.8078 4.49847   3
  -5  -8   0 13.3117 2.68115   5
  -5  -8   0 4.40969 2.66538   6
  -5  -8   0 15.2738 3.25333   2
   5   8   0 9.39998 3.13219   3
   5   8   0 1.38105 2.09968   7
   5   8   0 10.7258 3.10810   1
  -6  -8   0 3.97345 2.42077   6
  -6  -8   0 -0.3861 1.86403   2
   6   8   0 0.07921 1.99359   1
   6   8   0 0.37269 1.68700   7
  -7  -8   0 0.81480 1.93538   2
  -7  -8   0 0.62639 1.82772   6
   7   8   0 4.99073 2.73675   1
   7   8   0 5.54882 3.02579   7
  -8  -8   0 -3.8924 3.43839   6
  -8  -8   0 2.60211 2.59311   2
   8   8   0 0.70088 2.50100   7
   8   8   0 0.78031 3.14481   1
  11  -9   0 1.17280 2.12002   1
  11  -9   0 -0.3745 1.62628   4
 -11   9   0 3.26021 4.47841   3
 -11   9   0 4.22825 3.35056   6
  10  -9   0 -2.4804 1.41888   4
  10  -9   0 -0.1493 1.60861   1
 -10   9   0 -1.0680 2.66352   6
 -10   9   0 -0.5948 2.64876   3
   9  -9   0 3.50468 2.21121   4
   9  -9   0 5.57001 2.07327   1
  -9   9   0 1.64435 3.12989   3
  -9   9   0 0.03713 1.96670   6
   8  -9   0 1.06682 2.56964   5
   8  -9   0 4.55520 1.81202   4
   8  -9   0 1.20423 1.29332   1
  -8   9   0 -0.2289 1.65240   6
  -8   9   0 3.60856 2.72410   7
  -8   9   0 3.36300 2.64669   3
   7  -9   0 121.041 13.2330   4
   7  -9   0 133.669 13.4696   5
   7  -9   0 136.619 12.9457   1
  -7   9   0 138.864 13.9491   7
  -7   9   0 134.472 13.4688   6
  -7   9   0 108.631 15.0020   3
   6  -9   0 1.28151 1.26767   5
   6  -9   0 1.37403 1.22104   1
   6  -9   0 -0.3575 1.19158   4
  -6   9   0 0.17593 1.93520   3
  -6   9   0 -0.6620 1.12531   6
  -6   9   0 -1.8899 1.74266   7
  -6   9   0 -0.2969 1.09812   2
   5  -9   0 22.1322 3.50613   4
   5  -9   0 28.8531 3.62257   2
   5  -9   0 17.3511 3.38410   5
   5  -9   0 22.2993 3.24304   1
  -5   9   0 25.8207 3.79287   6
  -5   9   0 26.6749 3.60740   2
  -5   9   0 18.2407 4.11801   3
  -5   9   0 14.3830 3.64093   7
   4  -9   0 0.21376 0.74185   5
   4  -9   0 1.89482 0.91713   4
   4  -9   0 0.60594 1.00914   2
   4  -9   0 0.28287 0.68649   1
  -4   9   0 -0.2746 1.13171   7
  -4   9   0 0.08799 0.84023   6
  -4   9   0 -0.5959 1.36845   3
   3  -9   0 4.01109 1.18792   1
   3  -9   0 1.86884 1.13440   2
   3  -9   0 1.35461 0.90360   5
   3  -9   0 2.65512 1.13981   4
  -3   9   0 1.85593 1.23045   7
  -3   9   0 2.57525 1.33516   6
  -3   9   0 1.73038 0.88034   1
  -3   9   0 0.57298 0.96927   3
   2  -9   0 1.75810 1.14970   5
   2  -9   0 -0.6578 0.82698   2
   2  -9   0 0.81351 0.73700   4
  -2   9   0 -0.3898 0.86598   1
  -2   9   0 0.63529 0.80395   3
  -2   9   0 2.36687 1.37871   7
  -2   9   0 -0.1837 0.94051   6
   1  -9   0 0.75682 0.75077   2
   1  -9   0 0.75769 1.05069   5
   1  -9   0 0.38079 0.53559   4
   1  -9   0 1.10411 1.19405   6
  -1   9   0 0.24912 0.87191   6
  -1   9   0 0.30777 1.14331   3
  -1   9   0 1.15422 1.09649   1
  -1   9   0 0.08816 0.87735   7
   0  -9   0 49.6698 4.70432   4
   0  -9   0 37.6755 5.44404   6
   0  -9   0 37.7035 5.27317   2
   0  -9   0 46.2038 5.53735   5
   0   9   0 36.8806 5.81268   7
   0   9   0 38.5288 5.36996   1
   0   9   0 45.3331 6.11950   3
   0   9   0 47.2001 5.83026   6
  -1  -9   0 36.7044 4.98845   6
  -1  -9   0 32.2103 3.90064   4
  -1  -9   0 33.8895 4.52157   2
  -1  -9   0 36.5419 4.61510   5
   1   9   0 20.9984 4.10380   1
   1   9   0 27.4277 4.77187   7
   1   9   0 35.4284 5.20438   3
  -2  -9   0 33.9833 4.02419   4
  -2  -9   0 37.6026 4.67157   5
  -2  -9   0 36.6131 4.95714   2
  -2  -9   0 21.4669 4.36007   6
   2   9   0 28.0405 4.87007   7
   2   9   0 34.1646 5.17811   3
   2   9   0 24.8394 4.40114   1
  -3  -9   0 9.74437 2.23219   5
  -3  -9   0 3.67874 1.96189   2
  -3  -9   0 4.87905 2.11004   6
   3   9   0 3.12903 2.01887   3
   3   9   0 5.36557 2.12763   1
   3   9   0 2.04551 1.65696   7
  -4  -9   0 -1.7994 1.02598   5
  -4  -9   0 -0.8287 1.42788   2
  -4  -9   0 -0.3469 1.78361   6
   4   9   0 1.42646 1.48371   7
   4   9   0 -4.2624 1.48972   1
   4   9   0 0.05933 1.48213   3
  -5  -9   0 2.05361 1.71336   5
  -5  -9   0 -0.3903 1.51221   2
  -5  -9   0 0.55991 2.18162   6
   5   9   0 0.75920 1.90681   7
   5   9   0 0.22017 2.14778   3
   5   9   0 0.47803 1.35258   1
  -6  -9   0 -0.4986 2.21067   6
  -6  -9   0 2.40616 1.91517   2
   6   9   0 0.94080 1.77420   7
   6   9   0 -0.1646 2.04550   1
  -7  -9   0 2.08370 2.81806   6
  -7  -9   0 5.95001 2.64202   2
   7   9   0 -1.7018 2.28704   7
   7   9   0 -2.8293 1.87000   1
  -8  -9   0 -2.2311 3.92388   6
  -8  -9   0 2.25142 2.40148   2
   8   9   0 1.29518 2.73336   7
   8   9   0 2.60387 3.47765   1
  11 -10   0 -0.8979 2.00717   1
  11 -10   0 -3.0998 2.44246   4
 -11  10   0 0.27502 2.90359   6
 -11  10   0 5.51259 4.25351   3
  10 -10   0 -1.3312 1.62687   4
  10 -10   0 0.84363 1.61183   1
 -10  10   0 -2.8608 1.30253   3
 -10  10   0 -2.1443 2.10160   6
   9 -10   0 2.29665 1.65373   4
   9 -10   0 0.95748 1.42721   1
  -9  10   0 0.81202 2.40501   3
  -9  10   0 -0.9681 1.90322   6
   8 -10   0 13.8327 3.36466   4
   8 -10   0 17.5341 4.19908   5
   8 -10   0 15.7464 3.09155   1
  -8  10   0 16.3528 4.36957   7
  -8  10   0 14.5825 3.39173   6
  -8  10   0 17.0843 4.71921   3
   7 -10   0 47.2742 7.08211   5
   7 -10   0 66.6805 7.73138   4
   7 -10   0 51.2203 6.42256   1
  -7  10   0 47.5102 6.92250   6
  -7  10   0 43.5668 7.97833   3
  -7  10   0 63.2938 8.43745   7
   6 -10   0 0.21221 1.20825   5
   6 -10   0 -0.8526 1.20760   2
   6 -10   0 -0.0898 0.82520   1
   6 -10   0 -0.5233 1.18569   4
  -6  10   0 1.21111 1.39049   6
  -6  10   0 0.27680 1.77618   7
  -6  10   0 2.24430 2.22056   3
   5 -10   0 0.57739 0.82703   1
   5 -10   0 -0.5852 0.85383   4
   5 -10   0 1.09159 1.33016   5
   5 -10   0 -1.3267 1.09741   2
  -5  10   0 0.03398 1.57809   7
  -5  10   0 1.41373 1.18313   6
  -5  10   0 -1.5333 0.96325   3
   4 -10   0 0.95120 1.24186   2
   4 -10   0 0.75557 0.96014   4
   4 -10   0 -0.1607 0.73036   1
   4 -10   0 0.56810 0.83029   5
  -4  10   0 2.73266 1.64653   7
  -4  10   0 0.34993 1.02709   1
  -4  10   0 0.37828 0.97975   6
  -4  10   0 0.54990 1.27016   3
   3 -10   0 1.02511 0.96143   4
   3 -10   0 0.79217 0.94450   1
   3 -10   0 -0.6202 0.84605   5
   3 -10   0 -0.4681 0.85416   2
  -3  10   0 -0.1640 0.81292   1
  -3  10   0 0.02307 1.47051   7
  -3  10   0 0.56172 1.03501   6
  -3  10   0 0.39062 1.06192   3
   2 -10   0 10.3581 2.38369   5
   2 -10   0 13.1898 2.56227   2
   2 -10   0 18.6638 2.65565   4
  -2  10   0 10.9753 2.50241   6
  -2  10   0 8.15251 2.13891   1
  -2  10   0 23.9643 3.93548   7
  -2  10   0 12.3792 2.99880   3
   1 -10   0 -1.6407 0.92782   6
   1 -10   0 0.13451 0.64348   4
   1 -10   0 -1.1349 0.82206   5
   1 -10   0 0.76360 0.91040   2
  -1  10   0 -1.9269 0.96416   3
  -1  10   0 0.25010 1.19192   1
  -1  10   0 -0.2890 1.00930   6
  -1  10   0 -0.2444 1.42514   7
   0 -10   0 15.2683 2.92740   2
   0 -10   0 15.4382 2.52105   4
   0 -10   0 20.7318 3.32615   5
   0 -10   0 18.4671 3.31539   6
   0  10   0 19.4031 3.74360   7
   0  10   0 13.4997 2.96731   1
   0  10   0 15.6769 3.05773   6
   0  10   0 14.2231 3.25501   3
  -1 -10   0 18.4250 2.78470   4
  -1 -10   0 21.2745 3.67706   2
  -1 -10   0 27.2688 3.85417   5
  -1 -10   0 20.4594 3.75196   6
   1  10   0 19.4416 3.79032   3
   1  10   0 14.8833 3.29290   1
   1  10   0 20.1363 4.14762   7
  -2 -10   0 1.52682 1.79931   6
  -2 -10   0 7.07101 1.99818   5
  -2 -10   0 1.30555 1.27120   2
   2  10   0 4.30981 2.08399   3
   2  10   0 1.19194 1.68173   1
   2  10   0 -0.2080 1.46842   7
  -3 -10   0 -0.1733 0.92319   2
  -3 -10   0 0.67627 1.94170   6
  -3 -10   0 -1.6667 1.19955   5
   3  10   0 -2.9727 1.44866   1
   3  10   0 -0.0509 1.70734   3
   3  10   0 0.37969 0.94965   7
  -4 -10   0 35.7680 4.83517   5
  -4 -10   0 22.6295 4.98744   6
  -4 -10   0 29.3177 4.96464   2
   4  10   0 24.4802 4.80549   3
   4  10   0 27.7894 5.09431   7
   4  10   0 20.0154 4.57334   1
  -5 -10   0 2.27164 2.44472   6
  -5 -10   0 8.57378 2.82380   2
   5  10   0 1.97185 1.87547   7
   5  10   0 5.76092 2.57101   1
  -6 -10   0 4.59038 2.20398   2
  -6 -10   0 -1.5609 2.32598   6
   6  10   0 4.09950 3.11258   7
   6  10   0 -3.6133 2.16480   1
  -7 -10   0 -1.8510 3.77463   6
  -7 -10   0 -0.9597 1.92717   2
   7  10   0 -0.2648 2.85740   1
   7  10   0 2.55880 2.92348   7
  11 -11   0 2.84463 2.80663   4
 -11  11   0 -1.3067 2.90494   6
 -11  11   0 0.14249 4.56528   3
  10 -11   0 -2.9398 1.82662   4
  10 -11   0 0.32433 1.67237   1
 -10  11   0 2.31211 3.23721   3
 -10  11   0 -1.0835 2.63743   6
   9 -11   0 3.01418 1.62473   1
   9 -11   0 -1.6274 1.64862   4
  -9  11   0 -4.5304 1.91415   6
  -9  11   0 2.48458 3.12533   3
   8 -11   0 1.81140 1.33714   1
   8 -11   0 -0.6989 2.30020   5
   8 -11   0 5.20173 2.05912   4
  -8  11   0 0.28798 1.80131   3
  -8  11   0 -0.5234 2.00000   6
  -8  11   0 -0.3083 2.97858   7
   7 -11   0 6.49691 2.09734   1
   7 -11   0 10.6367 2.58909   4
   7 -11   0 5.67675 2.33530   5
  -7  11   0 8.73063 2.76529   6
  -7  11   0 2.53725 2.52801   3
  -7  11   0 13.4593 3.95846   7
   6 -11   0 -0.7811 0.82819   4
   6 -11   0 -0.1063 0.99854   1
   6 -11   0 -1.1092 1.38598   5
  -6  11   0 -0.6445 1.31445   6
  -6  11   0 -0.8641 1.58649   7
  -6  11   0 1.02055 1.75539   3
   5 -11   0 0.44042 1.06587   4
   5 -11   0 0.11362 0.90456   1
   5 -11   0 1.04433 0.99921   5
   5 -11   0 0.26216 1.51732   2
  -5  11   0 -0.3598 1.93105   3
  -5  11   0 3.17368 1.92832   7
  -5  11   0 3.75485 1.88163   6
   4 -11   0 -1.6980 0.82310   1
   4 -11   0 1.88670 1.03767   4
   4 -11   0 1.77643 1.24695   2
   4 -11   0 -0.0457 1.06246   5
  -4  11   0 0.58590 1.18179   1
  -4  11   0 2.88639 2.19735   7
  -4  11   0 0.17474 0.90303   6
  -4  11   0 -0.4869 1.06838   3
   3 -11   0 -0.3795 0.96196   5
   3 -11   0 0.22975 1.08236   1
   3 -11   0 1.09357 0.98716   4
   3 -11   0 1.37204 1.34361   2
  -3  11   0 0.54716 1.09476   1
  -3  11   0 -0.1310 0.96947   6
  -3  11   0 1.96496 1.73965   3
  -3  11   0 0.75317 1.79102   7
   2 -11   0 3.01126 1.47522   5
   2 -11   0 5.52393 1.84825   2
   2 -11   0 3.98059 1.28740   4
  -2  11   0 3.73049 1.94158   3
  -2  11   0 2.60296 1.60023   1
  -2  11   0 0.51380 1.07085   6
  -2  11   0 3.56973 1.95268   7
   1 -11   0 0.97024 0.99421   4
   1 -11   0 -0.0959 1.28313   6
   1 -11   0 0.03399 1.08329   2
   1 -11   0 0.27639 0.90236   5
  -1  11   0 -0.4248 1.53175   7
  -1  11   0 -1.5364 1.32299   1
  -1  11   0 1.98235 1.39331   6
  -1  11   0 -0.1152 1.51146   3
   0 -11   0 0.13222 0.80353   4
   0 -11   0 -0.4553 1.21588   2
   0 -11   0 0.18534 1.67694   6
   0 -11   0 -1.2757 0.57574   5
   0  11   0 2.51084 1.86373   7
   0  11   0 0.39233 1.43239   3
   0  11   0 -0.2097 1.29684   1
   0  11   0 0.53008 1.37314   6
  -1 -11   0 -1.1146 1.08265   2
  -1 -11   0 1.95195 0.84026   4
  -1 -11   0 -1.1856 1.62593   6
  -1 -11   0 -0.0780 1.26417   5
   1  11   0 1.41328 1.46720   1
   1  11   0 -3.1786 1.57593   7
   1  11   0 -3.6696 1.06937   3
  -2 -11   0 53.3006 6.67338   5
  -2 -11   0 51.7785 7.02807   2
  -2 -11   0 53.3895 7.47912   6
   2  11   0 50.3811 7.27281   3
   2  11   0 51.6173 7.14070   1
   2  11   0 38.3131 6.85859   7
  -3 -11   0 4.75151 2.12508   5
  -3 -11   0 3.99150 2.57091   6
  -3 -11   0 4.19449 1.80322   2
   3  11   0 7.13513 2.61619   3
   3  11   0 6.27852 2.59195   1
   3  11   0 2.15234 2.00247   7
  -4 -11   0 17.6945 3.80745   2
  -4 -11   0 23.1007 4.93641   6
  -4 -11   0 14.4411 3.30783   5
   4  11   0 12.6978 3.95172   1
   4  11   0 16.7053 4.07240   7
   4  11   0 16.3875 3.83763   3
  -5 -11   0 13.0948 4.29465   6
  -5 -11   0 15.9953 3.61797   2
   5  11   0 15.1777 3.96781   1
   5  11   0 7.94707 3.45756   7
  -6 -11   0 1.59775 3.51145   6
  -6 -11   0 12.5548 3.37341   2
   6  11   0 2.15415 3.12770   1
   6  11   0 6.55396 3.65784   7
  -7 -11   0 6.04456 2.84512   2
  -7 -11   0 7.71711 4.96142   6
   7  11   0 0.97821 3.06000   7
   7  11   0 -1.0813 2.56477   1
 -11  12   0 7.58852 4.92764   3
 -11  12   0 1.61797 2.80903   6
  10 -12   0 -0.1970 2.58127   4
 -10  12   0 0.08272 3.13988   3
 -10  12   0 -1.9298 2.39043   6
   9 -12   0 2.44387 1.82048   4
  -9  12   0 1.10154 2.69234   3
  -9  12   0 -0.9008 2.21704   6
   8 -12   0 0.20195 1.57609   4
   8 -12   0 -0.5327 1.86080   5
  -8  12   0 -8.9200 3.36926   7
  -8  12   0 0.25099 2.30443   3
  -8  12   0 -1.2125 1.89194   6
   7 -12   0 5.12145 1.93099   4
   7 -12   0 3.22890 1.79752   5
   7 -12   0 4.00479 1.76309   1
  -7  12   0 5.62109 2.68286   7
  -7  12   0 2.44415 2.15536   6
  -7  12   0 3.14759 2.45263   3
   6 -12   0 3.81992 2.04521   5
   6 -12   0 2.91496 1.84359   4
   6 -12   0 1.82977 1.23863   1
  -6  12   0 2.79512 2.51178   3
  -6  12   0 3.38692 2.39256   7
  -6  12   0 0.51881 1.58564   6
   5 -12   0 5.60045 1.83430   4
   5 -12   0 2.26707 1.21710   1
   5 -12   0 0.43390 1.54057   2
   5 -12   0 1.49503 1.55135   5
  -5  12   0 -1.0808 1.91023   3
  -5  12   0 3.72382 1.72406   6
  -5  12   0 4.28460 2.50256   7
   4 -12   0 8.90321 2.59963   2
   4 -12   0 6.13755 1.94269   1
   4 -12   0 21.0045 3.06460   4
   4 -12   0 16.9793 3.31998   5
  -4  12   0 10.2055 2.44212   6
  -4  12   0 14.5114 3.77534   3
  -4  12   0 8.76970 3.10606   7
  -4  12   0 9.64981 2.41335   1
   3 -12   0 1.59965 1.13893   4
   3 -12   0 -1.3197 1.49330   2
   3 -12   0 -0.2442 0.93829   5
   3 -12   0 1.16745 1.26065   1
  -3  12   0 2.03791 1.23293   6
  -3  12   0 0.61735 1.71105   3
  -3  12   0 -0.3198 1.14989   1
  -3  12   0 -2.1625 1.66672   7
   2 -12   0 4.24795 1.63114   5
   2 -12   0 0.83793 0.95489   4
   2 -12   0 -0.5640 1.22074   2
  -2  12   0 0.10478 1.37793   7
  -2  12   0 -0.7852 1.40512   3
  -2  12   0 -2.1789 0.83530   6
  -2  12   0 0.31891 1.44707   1
   1 -12   0 0.99856 1.00200   4
   1 -12   0 -0.6946 1.01983   2
   1 -12   0 0.54588 1.03951   5
   1 -12   0 -1.4797 1.50101   6
  -1  12   0 1.77212 1.50272   6
  -1  12   0 1.32428 1.43356   1
  -1  12   0 -1.5514 1.86993   7
  -1  12   0 -0.5265 1.15861   3
   0 -12   0 134.084 14.3040   2
   0 -12   0 156.562 14.4373   5
   0 -12   0 138.049 13.5992   4
   0  12   0 147.222 14.9002   3
   0  12   0 145.150 15.1075   7
   0  12   0 157.436 14.6081   1
   0  12   0 123.335 14.2642   6
  -1 -12   0 63.4244 6.87347   5
  -1 -12   0 31.7363 5.99464   6
  -1 -12   0 56.5539 6.86613   2
   1  12   0 41.6002 6.71041   3
   1  12   0 52.2122 6.76622   1
   1  12   0 28.4833 6.19716   7
  -2 -12   0 18.0764 3.82346   2
  -2 -12   0 19.7143 3.63767   5
  -2 -12   0 25.6551 4.83561   6
   2  12   0 19.6629 4.61578   7
   2  12   0 23.2263 4.72216   3
   2  12   0 13.5132 3.94055   1
  -3 -12   0 22.8529 4.08909   5
  -3 -12   0 16.3572 3.75438   2
  -3 -12   0 15.2861 4.66230   6
   3  12   0 13.7804 3.78809   3
   3  12   0 18.7147 4.50494   1
   3  12   0 15.8493 4.07783   7
  -4 -12   0 3.78573 3.03466   6
  -4 -12   0 6.02339 2.27361   5
  -4 -12   0 3.04363 2.21967   2
   4  12   0 1.61125 2.63009   7
   4  12   0 3.23870 2.81153   1
  -5 -12   0 0.50232 1.85882   2
  -5 -12   0 -1.0189 3.67120   6
   5  12   0 -1.3483 2.51407   1
   5  12   0 1.19723 2.75930   7
  -6 -12   0 2.77910 2.70910   2
   6  12   0 2.69419 3.12125   7
   6  12   0 -4.7001 3.59033   1
  10 -13   0 1.27270 1.67752   4
 -10  13   0 -3.0677 2.49634   6
 -10  13   0 -2.1514 1.96309   3
   9 -13   0 10.8135 5.17386   5
   9 -13   0 4.50269 2.55797   4
  -9  13   0 3.24374 2.90020   6
  -9  13   0 4.22148 2.86606   3
   8 -13   0 -0.8413 1.73360   4
   8 -13   0 1.72057 2.10114   5
  -8  13   0 1.36495 2.21508   6
  -8  13   0 -1.0900 2.56996   3
   7 -13   0 1.80636 1.67652   4
   7 -13   0 8.15093 2.62448   5
  -7  13   0 4.74336 2.48959   6
  -7  13   0 3.80877 2.75053   3
  -7  13   0 -0.1651 2.78734   7
   6 -13   0 3.46949 1.66469   5
   6 -13   0 2.40150 1.91781   4
  -6  13   0 2.27395 2.54735   7
  -6  13   0 1.12775 1.75301   3
  -6  13   0 2.81039 2.17592   6
   5 -13   0 3.81727 1.78343   5
   5 -13   0 2.62558 1.52125   4
  -5  13   0 1.16206 2.15056   3
  -5  13   0 4.31607 2.06549   6
  -5  13   0 1.71957 2.10156   7
   4 -13   0 0.32714 1.50213   5
   4 -13   0 0.66938 0.99386   4
   4 -13   0 -0.3849 1.18275   2
  -4  13   0 0.64336 1.59604   6
  -4  13   0 0.27425 1.39044   3
  -4  13   0 0.50766 1.57721   1
  -4  13   0 0.90843 1.93589   7
   3 -13   0 6.75709 2.12951   1
   3 -13   0 5.73939 2.23450   5
   3 -13   0 7.00980 2.27949   2
   3 -13   0 5.19261 1.71853   4
  -3  13   0 2.87140 2.43153   3
  -3  13   0 5.47624 2.65167   7
  -3  13   0 5.16414 2.17334   1
  -3  13   0 4.59310 1.88284   6
   2 -13   0 25.9315 4.12647   5
   2 -13   0 19.4785 3.21556   4
   2 -13   0 17.3206 3.51050   2
  -2  13   0 14.8703 3.39621   1
  -2  13   0 19.6485 3.85191   6
  -2  13   0 9.13757 3.54880   7
  -2  13   0 18.5145 4.28356   3
   1 -13   0 60.5945 7.02657   4
   1 -13   0 57.6995 7.70263   5
   1 -13   0 53.9533 7.68388   2
   1 -13   0 67.8175 8.10967   6
  -1  13   0 47.2535 8.29267   7
  -1  13   0 71.8160 8.20087   1
  -1  13   0 69.5357 8.14274   6
  -1  13   0 52.2087 8.08067   3
   0 -13   0 325.177 29.7567   2
   0 -13   0 329.926 29.6466   5
   0 -13   0 299.130 29.6126   6
   0  13   0 281.984 29.6068   6
   0  13   0 298.187 30.4244   7
   0  13   0 327.769 29.8820   1
   0  13   0 313.553 30.1858   3
  -1 -13   0 49.4828 6.99170   2
  -1 -13   0 48.8609 7.17650   6
  -1 -13   0 47.9839 6.81927   5
   1  13   0 48.3880 7.12003   1
   1  13   0 64.1974 8.62745   6
   1  13   0 39.7403 6.98395   3
   1  13   0 47.1354 7.78297   7
  -2 -13   0 20.9671 3.85444   5
  -2 -13   0 12.5910 3.24226   2
  -2 -13   0 20.9612 7.18228   6
   2  13   0 20.6002 3.96496   1
   2  13   0 10.8603 4.07044   7
   2  13   0 10.7427 3.60870   3
  -3 -13   0 12.0519 3.29949   2
  -3 -13   0 7.15448 2.62837   5
   3  13   0 9.34368 3.33665   7
   3  13   0 5.94344 2.72600   3
   3  13   0 8.22322 3.32081   1
  -4 -13   0 31.2755 4.91174   5
  -4 -13   0 15.5924 3.98945   2
   4  13   0 16.2621 4.93984   1
   4  13   0 16.8102 4.60904   7
  -5 -13   0 3.24538 2.08666   2
   5  13   0 3.02339 3.36934   7
   5  13   0 4.15869 3.95475   1
  10 -14   0 -0.3643 2.25347   4
 -10  14   0 -0.3030 3.73723   3
 -10  14   0 1.01492 2.91492   6
   9 -14   0 -0.5232 1.33567   4
   9 -14   0 -1.0768 3.30348   5
  -9  14   0 1.04668 2.66178   6
  -9  14   0 -0.8350 2.86542   3
   8 -14   0 2.09188 2.41099   5
   8 -14   0 0.73022 1.73146   4
  -8  14   0 2.77058 2.40058   6
  -8  14   0 -5.4311 2.28608   3
   7 -14   0 3.26977 1.95986   4
   7 -14   0 3.26519 1.96120   5
  -7  14   0 -0.4581 1.81249   6
  -7  14   0 7.19364 3.73353   7
  -7  14   0 0.87673 2.97467   3
   6 -14   0 6.76285 2.35272   5
   6 -14   0 -1.4819 1.29919   4
  -6  14   0 4.72400 3.24250   3
  -6  14   0 -1.9561 2.08511   7
  -6  14   0 0.52543 1.98081   6
   5 -14   0 51.7255 6.72136   4
   5 -14   0 55.8324 7.61045   5
  -5  14   0 60.2635 8.88387   3
  -5  14   0 41.3859 7.49754   7
  -5  14   0 37.8512 6.64714   6
   4 -14   0 3.62677 2.20806   2
   4 -14   0 2.24724 1.49245   4
   4 -14   0 4.83382 1.96374   5
  -4  14   0 1.78495 1.97671   3
  -4  14   0 6.64819 3.28487   7
   3 -14   0 2.45628 1.50653   5
   3 -14   0 2.68472 1.98919   2
   3 -14   0 1.89872 1.35062   4
  -3  14   0 0.80701 1.96460   7
  -3  14   0 0.83773 2.34849   3
   2 -14   0 1.41952 1.24743   5
   2 -14   0 -1.3070 1.00501   4
   2 -14   0 0.73616 1.54193   2
  -2  14   0 0.83008 2.31411   3
  -2  14   0 -1.7316 1.38393   7
   1 -14   0 40.1417 5.98521   5
   1 -14   0 33.8934 5.60692   2
  -1  14   0 39.3461 6.55941   3
  -1  14   0 34.0363 6.64065   7
   0 -14   0 0.27565 1.45501   5
   0 -14   0 1.04553 1.97593   2
   0  14   0 2.14026 2.51152   3
   0  14   0 0.46485 1.76438   7
  -1 -14   0 51.3223 6.42033   5
  -1 -14   0 24.2530 4.99894   2
   1  14   0 33.5741 6.02462   3
   1  14   0 26.5681 6.14277   7
   1  14   0 30.3054 6.45893   1
  -2 -14   0 1.86462 2.15501   2
  -2 -14   0 7.76420 2.43862   5
   2  14   0 -0.8910 2.99966   1
   2  14   0 2.67125 3.48762   7
   2  14   0 1.96419 2.87851   3
  -3 -14   0 7.08922 2.69417   5
  -3 -14   0 4.64792 2.41831   2
   3  14   0 -1.1331 2.80128   7
   3  14   0 9.25780 4.17971   1
  -4 -14   0 -0.5927 1.59276   2
   4  14   0 -0.9834 2.31323   7
   4  14   0 0.03337 3.13989   1
  -5 -14   0 4.06685 2.99611   2
   5  14   0 -5.0033 2.33025   7
   5  14   0 -5.9534 3.98832   1
   9 -15   0 1.47281 3.81696   5
   9 -15   0 7.64534 3.08347   4
  -9  15   0 12.3981 4.71239   3
   8 -15   0 4.15197 2.74123   5
   8 -15   0 0.11597 1.86868   4
  -8  15   0 3.40547 3.49967   3
   7 -15   0 0.68413 1.67846   4
   7 -15   0 1.83349 1.70978   5
  -7  15   0 1.13981 2.70758   3
  -7  15   0 -5.1270 3.27207   7
   6 -15   0 0.18917 1.34592   4
   6 -15   0 15.7834 3.73149   5
  -6  15   0 8.55764 3.93104   3
  -6  15   0 6.06865 3.50241   7
   5 -15   0 7.78300 2.42771   5
   5 -15   0 10.6455 2.73144   4
  -5  15   0 2.24785 2.55403   3
  -5  15   0 12.6702 4.04095   7
   4 -15   0 -0.0877 1.23145   5
   4 -15   0 0.99713 1.34494   4
  -4  15   0 -2.2746 2.03019   7
  -4  15   0 1.34216 2.05036   3
   3 -15   0 3.78905 1.73832   5
   3 -15   0 6.04455 2.40965   2
   3 -15   0 7.37536 2.09850   4
  -3  15   0 4.62900 2.89571   7
  -3  15   0 0.14571 2.20517   3
   2 -15   0 4.14187 2.15952   5
   2 -15   0 4.57617 2.33509   2
  -2  15   0 4.15614 2.96286   7
  -2  15   0 6.47043 3.03063   3
   1 -15   0 0.73404 1.36823   5
   1 -15   0 1.93377 1.86366   2
  -1  15   0 5.49099 2.78486   3
  -1  15   0 1.25552 2.57208   7
   0 -15   0 3.12745 2.07075   5
   0 -15   0 5.28269 2.25218   2
   0  15   0 4.55239 3.23572   7
   0  15   0 5.55543 2.84309   3
  -1 -15   0 2.79996 2.10607   2
  -1 -15   0 4.26923 2.22481   5
   1  15   0 -1.2322 1.67729   7
   1  15   0 -1.5294 2.59890   3
  -2 -15   0 3.86906 2.54045   2
  -2 -15   0 2.18129 2.08383   5
   2  15   0 1.64388 2.51717   3
   2  15   0 4.73378 3.45642   7
  -3 -15   0 1.56608 2.07627   5
  -3 -15   0 -1.2024 1.35640   2
   3  15   0 3.30820 3.49752   7
  -4 -15   0 0.87803 1.86364   2
   4  15   0 6.18109 3.32680   7
   9 -16   0 -1.3633 4.11118   5
   9 -16   0 2.20687 2.23118   4
  -9  16   0 -0.8976 3.11131   3
   8 -16   0 1.12762 2.10831   4
   8 -16   0 -0.4554 3.07510   5
  -8  16   0 1.81577 3.08809   3
   7 -16   0 1.09408 1.84461   4
   7 -16   0 2.50664 2.48801   5
  -7  16   0 1.19860 2.70971   3
  -7  16   0 -1.7508 3.69776   7
   6 -16   0 -2.6810 1.33954   4
   6 -16   0 3.95567 1.92069   5
  -6  16   0 1.44987 2.68446   7
  -6  16   0 -2.7482 2.79314   3
   5 -16   0 -0.2183 1.43009   4
   5 -16   0 1.34516 2.23972   5
  -5  16   0 -2.0040 1.82730   3
  -5  16   0 3.04066 3.09874   7
   4 -16   0 -0.0056 1.40990   4
   4 -16   0 0.34879 1.91769   5
  -4  16   0 -0.6734 1.90118   7
  -4  16   0 -0.9969 2.68754   3
   3 -16   0 6.51766 2.60241   5
   3 -16   0 5.12076 2.99442   4
   3 -16   0 9.47342 3.32450   2
  -3  16   0 0.01792 2.48773   3
  -3  16   0 3.60761 2.67710   7
   2 -16   0 -0.3499 1.96731   2
   2 -16   0 -1.4625 1.48498   5
  -2  16   0 1.55299 2.72832   7
  -2  16   0 1.04648 2.81168   3
   1 -16   0 1.98289 1.71937   5
   1 -16   0 5.60329 2.18567   2
  -1  16   0 0.25488 1.80563   7
  -1  16   0 0.31390 2.52893   3
   0 -16   0 1.67986 1.56297   5
   0 -16   0 0.97073 1.56871   2
   0  16   0 0.50606 2.81703   7
   0  16   0 -1.4517 2.21105   3
  -1 -16   0 3.01300 2.02832   5
  -1 -16   0 1.39180 1.92665   2
   1  16   0 -1.3308 1.67567   7
   1  16   0 -1.3487 3.09412   3
  -2 -16   0 4.74996 2.96275   2
  -2 -16   0 2.24147 2.11744   5
   2  16   0 -0.6427 2.93270   7
  -3 -16   0 0.90078 2.06140   2
  -3 -16   0 3.41057 2.59659   5
   3  16   0 0.15684 3.88446   7
   8 -17   0 1.81651 3.39752   5
   8 -17   0 -1.8535 1.27553   4
  -8  17   0 0.30399 4.03754   3
   7 -17   0 -0.6646 1.83294   4
   7 -17   0 -1.8383 2.40515   5
  -7  17   0 8.74899 3.90153   3
  -7  17   0 -3.2680 7.40234   7
   6 -17   0 0.77630 1.81378   4
   6 -17   0 1.90153 2.04540   5
  -6  17   0 4.78488 4.35931   7
  -6  17   0 1.77638 3.63367   3
   5 -17   0 5.87335 2.78001   5
   5 -17   0 0.82815 1.83521   4
  -5  17   0 0.62066 2.32395   3
  -5  17   0 -3.3128 3.11021   7
   4 -17   0 0.68102 2.00006   4
   4 -17   0 -0.2819 2.09617   5
  -4  17   0 -1.5351 2.70516   7
  -4  17   0 2.31157 3.19648   3
   3 -17   0 -1.1319 1.92742   5
  -3  17   0 -2.7349 2.69699   7
  -3  17   0 -2.1808 2.79996   3
   2 -17   0 -0.2369 2.35379   2
   2 -17   0 -0.7270 1.88235   5
  -2  17   0 -0.5123 2.67404   3
  -2  17   0 0.75440 2.69757   7
   1 -17   0 5.62074 2.37724   5
   1 -17   0 1.47508 2.18601   2
  -1  17   0 -1.9634 2.34522   3
  -1  17   0 2.43209 2.91322   7
   0 -17   0 0.56030 2.18696   5
   0 -17   0 1.57969 2.02607   2
   0  17   0 -0.5252 2.78166   7
   0  17   0 -0.3427 2.76545   3
  -1 -17   0 0.57126 2.55810   2
  -1 -17   0 1.34060 1.68133   5
   1  17   0 1.33229 3.34351   7
  -2 -17   0 8.08166 3.28118   2
  -2 -17   0 0.21487 2.15048   5
   2  17   0 1.64110 3.83661   7
   7 -18   0 4.62388 3.83689   5
   7 -18   0 2.42343 2.27032   4
  -7  18   0 9.54825 5.00313   3
   6 -18   0 0.10887 2.52595   5
   6 -18   0 -0.3725 1.73664   4
  -6  18   0 6.47014 5.19442   7
  -6  18   0 0.41288 3.82805   3
   5 -18   0 -0.6082 2.30427   5
   5 -18   0 -3.8133 1.92680   4
  -5  18   0 0.42840 3.69346   3
  -5  18   0 2.50552 4.12986   7
   4 -18   0 -2.8429 1.84577   5
  -4  18   0 -1.9314 3.29026   3
  -4  18   0 -2.1280 3.14774   7
   3 -18   0 6.80670 2.71806   5
  -3  18   0 -0.3517 3.17756   7
  -3  18   0 -0.1070 3.51522   3
   2 -18   0 26.0671 5.44103   5
   2 -18   0 24.4958 5.67036   2
  -2  18   0 24.8836 6.17841   3
  -2  18   0 32.9910 7.22589   7
   1 -18   0 11.1420 3.55308   5
   1 -18   0 4.07001 2.88086   2
  -1  18   0 13.1582 5.02789   7
  -1  18   0 11.4104 4.20692   3
   0 -18   0 3.47411 2.81520   2
   0 -18   0 0.58620 2.36299   5
   0  18   0 6.01941 3.43968   3
   0  18   0 7.50400 4.24797   7
  -1 -18   0 4.79506 3.62113   2
   6 -19   0 2.42598 3.31590   5
  -6  19   0 -0.0576 5.10274   7
  -6  19   0 3.68512 4.07137   3
   5 -19   0 3.41864 2.66330   5
  -5  19   0 1.14945 2.81785   3
  -5  19   0 -3.2841 4.53024   7
   4 -19   0 5.58966 3.22212   5
  -4  19   0 -3.3351 2.93647   7
  -4  19   0 -2.0999 3.54393   3
   3 -19   0 20.5249 4.94636   5
  -3  19   0 8.70140 4.82757   3
  -3  19   0 7.33084 5.02856   7
   2 -19   0 4.16635 3.07595   5
  -2  19   0 4.29527 3.98501   3
  -2  19   0 3.39338 4.71631   7
   1 -19   0 6.51803 3.99030   2
   1 -19   0 4.38171 2.94775   5
  -1  19   0 1.82661 3.53187   7
  -1  19   0 10.1393 4.74528   3
  -1  19  -1 -3.6385 3.76530   7
  -1  19  -1 -1.7249 3.79110   3
   1 -19   1 -1.1234 2.71978   2
   1 -19   1 1.26448 1.96520   5
  -2  19  -1 -2.2032 4.05105   7
  -2  19  -1 -1.5436 3.34886   3
   2 -19   1 3.88869 2.78971   5
  -3  19  -1 0.98867 3.74861   3
  -3  19  -1 1.76327 4.48825   7
   3 -19   1 -0.3715 2.29594   5
  -4  19  -1 -1.3700 4.76656   7
  -4  19  -1 -5.0037 3.38862   3
   4 -19   1 4.13870 2.84827   5
  -5  19  -1 4.62974 4.96543   7
  -5  19  -1 6.78424 4.34773   3
   5 -19   1 5.80026 3.51378   5
  -6  19  -1 3.13910 4.88045   7
  -6  19  -1 0.57583 3.49190   3
   6 -19   1 -2.4484 2.33972   4
   6 -19   1 1.58833 3.47163   5
   1  18  -1 -4.0741 3.03253   7
  -1 -18   1 -0.1040 2.73983   2
  -1 -18   1 3.59955 2.74525   5
   0  18  -1 6.27935 3.43160   7
   0 -18   1 1.87628 2.26121   5
   0 -18   1 -1.2899 2.43145   2
  -1  18  -1 -3.6227 3.18648   3
  -1  18  -1 1.70230 3.39577   7
   1 -18   1 -1.2085 2.41761   2
   1 -18   1 1.73629 2.30643   5
  -2  18  -1 -2.1976 3.06403   3
  -2  18  -1 6.14635 3.62005   7
   2 -18   1 3.79849 3.60749   2
   2 -18   1 -0.3108 1.65041   5
  -3  18  -1 -3.1901 3.08000   3
  -3  18  -1 -1.3553 2.08254   7
   3 -18   1 0.30280 1.74183   5
  -4  18  -1 -1.7148 2.34520   3
  -4  18  -1 -0.9857 3.34054   7
   4 -18   1 0.82292 1.96344   5
  -5  18  -1 3.11724 3.95400   7
  -5  18  -1 1.61612 2.60288   3
   5 -18   1 0.25882 1.71877   4
   5 -18   1 -0.7486 1.90851   5
  -6  18  -1 2.70654 4.30137   7
  -6  18  -1 -0.3721 2.58075   3
   6 -18   1 3.08784 2.79307   5
   6 -18   1 -2.3422 1.90030   4
  -7  18  -1 1.67484 4.45505   7
  -7  18  -1 -0.3540 3.18023   3
   7 -18   1 1.09749 2.39094   4
   7 -18   1 0.70211 3.28515   5
   2  17  -1 -0.3625 4.01561   7
  -2 -17   1 -0.2318 2.54869   5
  -2 -17   1 3.40838 2.16792   2
   1  17  -1 -2.4352 3.26940   7
  -1 -17   1 -0.7705 2.24117   2
  -1 -17   1 3.05160 2.41699   5
   0  17  -1 2.62286 2.86861   7
   0  17  -1 -3.0125 2.55407   3
   0 -17   1 -0.0317 2.20817   5
   0 -17   1 2.87661 2.16220   2
  -1  17  -1 2.49650 2.92915   3
  -1  17  -1 -2.6864 2.71478   7
   1 -17   1 2.27185 2.07184   2
   1 -17   1 3.36513 2.51839   5
  -2  17  -1 2.26384 3.30131   7
  -2  17  -1 0.05690 2.42272   3
   2 -17   1 2.31343 2.37810   5
   2 -17   1 -1.2718 2.34315   2
  -3  17  -1 -0.2813 2.72835   3
  -3  17  -1 0.80931 2.64790   7
   3 -17   1 2.38710 1.84659   5
  -4  17  -1 -2.1673 2.45838   7
  -4  17  -1 -2.3189 2.94137   3
   4 -17   1 -0.2750 1.99842   5
   4 -17   1 2.77793 1.94728   4
  -5  17  -1 -2.0265 3.19279   3
  -5  17  -1 5.23624 3.36058   7
   5 -17   1 -1.7674 1.66541   4
   5 -17   1 0.49108 1.54817   5
  -6  17  -1 3.64395 3.05671   3
  -6  17  -1 2.91099 3.43143   7
   6 -17   1 -0.8968 1.02187   4
   6 -17   1 2.25260 2.01830   5
  -7  17  -1 -3.0242 4.16613   7
  -7  17  -1 -1.4791 3.16479   3
   7 -17   1 1.71493 2.00792   4
   7 -17   1 5.56350 3.00007   5
  -8  17  -1 -3.5748 3.48245   3
   8 -17   1 5.35164 3.54715   5
   8 -17   1 0.29616 2.05822   4
   3  16  -1 0.15184 3.34840   7
  -3 -16   1 0.95679 2.65631   2
  -3 -16   1 -0.1493 2.33820   5
   2  16  -1 -1.5159 3.29036   7
  -2 -16   1 -3.2534 1.65581   2
  -2 -16   1 -0.7359 2.23146   5
   1  16  -1 -0.4756 2.41363   3
   1  16  -1 0.14959 2.16797   7
  -1 -16   1 -0.9547 1.75695   5
  -1 -16   1 2.62631 2.11502   2
   0  16  -1 1.09793 2.24433   7
   0  16  -1 1.38681 2.41101   3
   0 -16   1 0.04410 1.71365   5
   0 -16   1 2.16955 1.94041   2
  -1  16  -1 3.89075 2.73290   7
  -1  16  -1 0.52355 2.44602   3
   1 -16   1 1.91527 1.87088   2
   1 -16   1 1.67564 1.64061   5
  -2  16  -1 -3.5081 2.48843   7
  -2  16  -1 1.72480 2.86647   3
   2 -16   1 0.63100 1.59152   5
   2 -16   1 -2.1573 1.82172   2
  -3  16  -1 -3.6415 2.30370   3
  -3  16  -1 -0.4709 2.10411   7
   3 -16   1 -0.9528 1.55288   4
   3 -16   1 2.31696 2.41660   2
   3 -16   1 2.98975 2.03489   5
  -4  16  -1 -1.3529 2.78918   3
  -4  16  -1 1.25007 2.60659   7
   4 -16   1 1.50186 1.73233   4
   4 -16   1 -0.2603 1.75593   5
  -5  16  -1 -0.8658 2.91246   3
  -5  16  -1 -1.5516 2.80638   7
   5 -16   1 0.20462 1.43569   4
   5 -16   1 -0.4248 2.04675   5
  -6  16  -1 3.38895 3.22927   3
  -6  16  -1 -3.2083 2.60061   7
   6 -16   1 -1.3707 1.43062   4
   6 -16   1 -1.7722 1.96080   5
  -7  16  -1 0.90548 4.12361   7
  -7  16  -1 3.22415 3.86898   3
   7 -16   1 -0.1669 1.89883   4
   7 -16   1 3.75554 2.48601   5
  -8  16  -1 2.39862 3.73208   3
   8 -16   1 4.02014 3.06969   5
   8 -16   1 0.80203 1.50786   4
  -9  16  -1 -2.8146 3.64914   3
   9 -16   1 0.17757 4.61712   5
   9 -16   1 -2.2837 2.19316   4
   4  15  -1 0.66355 2.86303   7
  -4 -15   1 0.29128 2.46329   2
   3  15  -1 -0.9037 2.65129   7
   3  15  -1 -2.3819 4.64983   1
  -3 -15   1 -1.6153 2.06333   5
  -3 -15   1 1.17249 2.22374   2
   2  15  -1 -2.1407 2.75062   7
  -2 -15   1 0.07798 1.93538   2
  -2 -15   1 -0.8746 1.94078   5
   1  15  -1 0.89740 2.36766   3
   1  15  -1 0.03117 2.84734   7
  -1 -15   1 1.52001 1.50133   2
  -1 -15   1 -1.5285 1.62430   5
   0  15  -1 -0.9418 2.54308   7
   0  15  -1 4.20558 2.43182   3
   0 -15   1 1.74023 1.90158   2
   0 -15   1 1.88740 1.96959   5
  -1  15  -1 -1.4035 2.00198   3
  -1  15  -1 1.09027 1.98597   7
   1 -15   1 -0.0028 1.68857   5
   1 -15   1 0.21162 1.57536   2
  -2  15  -1 -2.8812 1.99484   3
  -2  15  -1 0.30316 1.97638   7
   2 -15   1 -0.2905 1.45311   2
   2 -15   1 0.31349 1.18279   4
   2 -15   1 1.41098 1.77405   5
  -3  15  -1 0.89981 2.51298   3
  -3  15  -1 2.04406 2.08675   7
   3 -15   1 -1.3332 1.37505   4
   3 -15   1 -1.3150 1.38581   5
   3 -15   1 0.35861 1.87041   2
  -4  15  -1 -1.1396 1.83094   3
  -4  15  -1 0.99678 2.47343   7
   4 -15   1 0.05327 1.20844   5
   4 -15   1 -2.1656 1.13164   4
  -5  15  -1 -4.1126 2.38548   3
  -5  15  -1 -3.4382 2.05538   7
   5 -15   1 -0.9495 1.16651   5
   5 -15   1 -1.1948 1.30253   4
  -6  15  -1 0.27139 2.65378   3
  -6  15  -1 -5.5582 2.54795   7
   6 -15   1 2.24053 2.11640   5
   6 -15   1 0.44972 1.59190   4
  -7  15  -1 2.89642 3.13657   3
  -7  15  -1 3.40352 3.47049   7
   7 -15   1 -0.0166 1.91516   4
   7 -15   1 4.38144 2.62468   5
  -8  15  -1 1.63430 4.89991   7
  -8  15  -1 -0.2543 3.45825   3
   8 -15   1 2.15664 2.25771   5
   8 -15   1 -0.1829 1.86245   4
  -9  15  -1 -2.7029 2.75307   3
   9 -15   1 0.68162 2.36254   4
   5  14  -1 -2.9695 3.82679   1
   5  14  -1 -0.4525 3.44036   7
  -5 -14   1 3.85703 2.88265   2
   4  14  -1 -1.8491 4.03607   1
   4  14  -1 -0.0677 3.10951   7
  -4 -14   1 -0.2634 2.04738   5
  -4 -14   1 -0.2645 1.22026   2
   3  14  -1 -0.9863 2.72166   7
   3  14  -1 -1.4113 2.99110   1
  -3 -14   1 2.40347 2.23035   5
  -3 -14   1 1.40688 1.79544   2
   2  14  -1 1.07220 3.09836   1
   2  14  -1 4.53004 2.41167   3
   2  14  -1 1.37414 2.55595   7
  -2 -14   1 1.32344 1.91774   2
  -2 -14   1 -1.9983 1.44845   5
   1  14  -1 -3.1562 2.62279   7
   1  14  -1 -0.9238 2.33897   1
   1  14  -1 -1.2055 2.02703   3
  -1 -14   1 -0.5481 1.48085   5
  -1 -14   1 1.21851 1.50195   2
   0  14  -1 1.33025 2.58033   1
   0  14  -1 0.72814 2.69629   7
   0  14  -1 0.40087 2.17917   3
   0 -14   1 0.25117 1.55310   2
   0 -14   1 -1.1777 0.97109   5
  -1  14  -1 -2.2035 1.76094   3
  -1  14  -1 1.83186 1.64577   7
  -1  14  -1 -1.7643 1.74946   1
   1 -14   1 0.66593 1.09424   4
   1 -14   1 -0.1705 1.01905   5
   1 -14   1 1.61103 1.43340   2
  -2  14  -1 2.34693 1.87482   3
  -2  14  -1 -2.1054 2.03515   1
  -2  14  -1 3.21227 2.59535   7
   2 -14   1 -1.5088 1.12929   2
   2 -14   1 -1.4258 1.06952   4
   2 -14   1 1.21088 1.69188   5
  -3  14  -1 2.18804 1.84959   1
  -3  14  -1 3.49009 2.93045   7
  -3  14  -1 -0.3098 1.66658   3
   3 -14   1 0.29338 1.48888   5
   3 -14   1 -0.5088 1.05881   4
   3 -14   1 2.69593 1.91637   2
  -4  14  -1 -2.2179 1.02014   3
  -4  14  -1 -1.1478 1.73551   7
   4 -14   1 -0.7225 1.30522   4
   4 -14   1 1.43985 1.72102   5
   4 -14   1 -2.9670 1.93978   2
  -5  14  -1 1.29142 2.23855   3
  -5  14  -1 0.74052 2.30920   7
   5 -14   1 0.75442 1.87795   5
   5 -14   1 -0.1044 1.17837   4
  -6  14  -1 1.18013 2.38282   7
  -6  14  -1 -0.0327 2.21034   3
   6 -14   1 -0.6063 1.38362   4
   6 -14   1 -1.8399 1.79493   5
  -7  14  -1 1.30023 3.06460   7
  -7  14  -1 -0.7107 2.74800   3
   7 -14   1 -0.4489 1.07257   4
   7 -14   1 -0.7356 2.05201   5
  -8  14  -1 2.48548 3.13921   3
  -8  14  -1 -9.4201 3.96157   7
   8 -14   1 0.72781 2.20714   5
   8 -14   1 -1.0927 1.58768   4
  -9  14  -1 -1.7492 1.81891   3
   9 -14   1 -0.0599 2.15558   4
 -10  14  -1 -5.3256 3.35852   3
  10 -14   1 -0.2414 2.19051   4
   6  13  -1 0.07833 3.26112   7
   6  13  -1 -4.6809 3.56231   1
   5  13  -1 -3.7696 3.02373   1
   5  13  -1 -1.8457 2.82641   7
  -5 -13   1 0.73459 1.49013   2
   4  13  -1 -2.1876 2.56957   1
   4  13  -1 -0.9609 2.48149   7
  -4 -13   1 -1.7901 1.78651   5
  -4 -13   1 3.12539 1.96071   2
   3  13  -1 -2.3345 2.37110   7
   3  13  -1 3.92314 2.86859   1
  -3 -13   1 0.08291 1.83077   2
  -3 -13   1 -1.3350 1.89548   5
   2  13  -1 -1.4459 2.09117   7
   2  13  -1 0.06554 2.42267   3
   2  13  -1 0.49594 2.48587   1
  -2 -13   1 0.58694 1.73890   2
  -2 -13   1 2.09758 2.04903   5
   1  13  -1 0.51692 2.04106   1
   1  13  -1 1.61673 1.88105   3
   1  13  -1 -0.6984 1.63359   7
  -1 -13   1 -1.2029 1.29940   2
  -1 -13   1 0.47085 1.66863   5
   0  13  -1 -0.8543 1.88861   1
   0  13  -1 1.58899 1.77229   7
   0  13  -1 -2.2137 1.43892   3
   0 -13   1 0.15928 0.93896   4
   0 -13   1 0.43847 1.65018   2
   0 -13   1 2.56344 2.01979   5
  -1  13  -1 -0.6240 1.41332   3
  -1  13  -1 1.82207 1.68012   7
  -1  13  -1 0.54661 1.86986   1
   1 -13   1 -1.5170 1.49346   5
   1 -13   1 0.05168 1.23635   2
   1 -13   1 1.22357 1.32251   4
  -2  13  -1 -3.5569 1.55518   1
  -2  13  -1 -1.9106 1.60751   7
  -2  13  -1 0.12760 1.80047   3
   2 -13   1 0.65449 1.25876   2
   2 -13   1 1.01812 1.12993   4
   2 -13   1 -1.2035 1.47839   5
  -3  13  -1 -1.2515 1.20083   3
  -3  13  -1 0.52916 1.45731   1
  -3  13  -1 0.23881 1.41992   7
  -3  13  -1 -0.3643 1.19436   6
   3 -13   1 0.59681 1.56248   5
   3 -13   1 -0.1131 1.03396   4
   3 -13   1 -0.1036 1.15588   2
   3 -13   1 -0.8864 1.23512   1
  -4  13  -1 -0.8964 1.97918   3
  -4  13  -1 -0.9142 1.15024   6
  -4  13  -1 -1.1788 2.17015   7
  -4  13  -1 -0.0742 1.48910   1
   4 -13   1 0.22175 1.72825   2
   4 -13   1 0.21870 1.11776   5
   4 -13   1 -1.7290 0.98135   4
   4 -13   1 0.54796 1.40628   1
  -5  13  -1 0.09507 2.03071   7
  -5  13  -1 -0.5213 1.54416   6
  -5  13  -1 -0.9921 1.15264   3
   5 -13   1 0.43691 0.83852   4
   5 -13   1 -1.5276 1.34795   1
   5 -13   1 1.66565 1.71017   5
  -6  13  -1 5.73671 2.90657   3
  -6  13  -1 -2.2113 1.40665   6
  -6  13  -1 2.14651 2.34990   7
   6 -13   1 1.11332 1.33032   4
   6 -13   1 0.69296 1.65593   5
   6 -13   1 0.56308 1.41825   1
  -7  13  -1 1.62847 3.03393   3
  -7  13  -1 -1.3552 1.55861   6
  -7  13  -1 -1.2586 2.58558   7
   7 -13   1 0.86120 1.86760   5
   7 -13   1 0.33756 1.59445   4
   7 -13   1 0.24983 1.30347   1
  -8  13  -1 -1.6673 2.42919   3
  -8  13  -1 1.98232 2.09564   6
  -8  13  -1 -4.4900 2.86864   7
   8 -13   1 0.43515 1.20683   4
   8 -13   1 -1.4368 1.86151   5
  -9  13  -1 -4.9761 2.53623   3
  -9  13  -1 -4.9748 2.22993   6
   9 -13   1 -0.5708 1.38635   4
 -10  13  -1 4.33878 3.35211   6
 -10  13  -1 -0.1490 3.59415   3
  10 -13   1 -0.1858 2.04905   4
   6  12  -1 3.45505 3.25312   7
   6  12  -1 3.68244 3.65143   1
  -6 -12   1 2.20593 2.37033   2
   5  12  -1 1.63473 3.08478   7
   5  12  -1 -1.3455 2.70073   1
  -5 -12   1 1.87993 1.44102   2
   4  12  -1 -0.9422 2.04147   1
   4  12  -1 -0.8326 2.34910   7
  -4 -12   1 1.84760 2.99309   6
  -4 -12   1 3.23270 2.19878   2
  -4 -12   1 1.26607 1.94820   5
   3  12  -1 -1.3031 2.17130   7
   3  12  -1 -0.7573 1.89739   1
   3  12  -1 0.50904 1.88746   3
  -3 -12   1 0.26611 2.28528   6
  -3 -12   1 -0.1621 1.76220   5
  -3 -12   1 1.90578 1.55049   2
   2  12  -1 1.40769 1.82775   3
   2  12  -1 1.85750 1.96423   1
   2  12  -1 0.25543 1.49101   7
  -2 -12   1 2.04477 1.66148   2
  -2 -12   1 0.15808 1.61594   5
  -2 -12   1 1.91593 2.39254   6
   1  12  -1 0.95054 1.35937   3
   1  12  -1 2.32707 2.17737   7
   1  12  -1 1.53742 1.79601   1
  -1 -12   1 0.18976 1.50958   4
  -1 -12   1 2.23473 1.81835   5
  -1 -12   1 -1.0706 1.21587   2
  -1 -12   1 1.70985 2.19519   6
   0  12  -1 0.00657 1.36235   6
   0  12  -1 -0.8302 1.51483   3
   0  12  -1 -0.7649 1.08975   7
   0  12  -1 0.63955 1.32703   1
   0 -12   1 -0.9404 1.33965   2
   0 -12   1 2.19889 1.73849   5
   0 -12   1 1.23429 1.56581   6
   0 -12   1 -0.4491 1.01374   4
  -1  12  -1 -0.4198 1.04017   6
  -1  12  -1 2.49967 1.49938   3
  -1  12  -1 -0.8048 1.77091   7
  -1  12  -1 -0.1497 1.55811   1
   1 -12   1 -0.7282 0.96453   2
   1 -12   1 0.54973 1.18622   4
   1 -12   1 -0.6878 0.80144   5
   1 -12   1 1.12394 1.44586   6
  -2  12  -1 -3.0701 1.33856   1
  -2  12  -1 -1.0905 0.93315   6
  -2  12  -1 -0.7322 1.18041   7
  -2  12  -1 -0.0878 1.53127   3
   2 -12   1 2.05165 1.41015   2
   2 -12   1 -0.8916 0.80122   5
   2 -12   1 0.92124 0.95922   4
  -3  12  -1 0.78740 1.64227   3
  -3  12  -1 1.45849 1.84455   7
  -3  12  -1 -0.0028 1.15528   6
  -3  12  -1 0.49091 1.39555   1
   3 -12   1 0.21724 1.04873   5
   3 -12   1 -0.2889 0.93642   4
   3 -12   1 0.36627 1.24102   1
   3 -12   1 -0.8651 1.23169   2
  -4  12  -1 -1.0601 1.04735   6
  -4  12  -1 -1.4854 1.22804   1
  -4  12  -1 -2.0593 1.11422   3
  -4  12  -1 1.41440 1.89451   7
   4 -12   1 0.09677 1.27633   1
   4 -12   1 -0.0803 1.21285   5
   4 -12   1 -0.2804 1.00603   4
   4 -12   1 -0.5314 1.28746   2
  -5  12  -1 -0.5726 1.86483   7
  -5  12  -1 -1.6907 1.03317   3
  -5  12  -1 -1.2017 1.42603   6
   5 -12   1 0.31582 1.03772   4
   5 -12   1 0.74241 1.33958   1
   5 -12   1 -0.8506 0.95658   5
  -6  12  -1 0.09971 2.09710   3
  -6  12  -1 -2.7841 1.91662   7
  -6  12  -1 -0.8112 1.36981   6
   6 -12   1 0.66161 1.64818   5
   6 -12   1 -0.0410 1.10915   1
   6 -12   1 -0.9220 1.09701   4
  -7  12  -1 0.07093 2.48577   7
  -7  12  -1 1.21076 1.60457   6
  -7  12  -1 -1.0988 1.41681   3
   7 -12   1 1.20023 1.43847   1
   7 -12   1 1.68151 1.75984   5
   7 -12   1 -1.4080 1.19159   4
  -8  12  -1 1.23691 2.72187   3
  -8  12  -1 0.69524 1.97837   6
  -8  12  -1 -1.3604 3.32927   7
   8 -12   1 -0.5367 1.96366   5
   8 -12   1 -0.0786 1.52633   4
   8 -12   1 -1.7225 1.39069   1
  -9  12  -1 -0.3541 2.34816   6
  -9  12  -1 -1.5985 2.19097   3
   9 -12   1 -1.4058 1.46912   1
   9 -12   1 -0.1769 1.93576   4
 -10  12  -1 -0.3104 3.15801   3
 -10  12  -1 -3.2409 2.61794   6
  10 -12   1 0.61477 2.10282   4
  10 -12   1 1.70398 3.09004   1
 -11  12  -1 -0.8019 3.22578   3
 -11  12  -1 -0.4390 3.04601   6
   7  11  -1 -0.7444 4.12970   1
   7  11  -1 0.13993 3.19344   7
  -7 -11   1 3.20571 6.96649   6
  -7 -11   1 -2.3053 1.99646   2
   6  11  -1 -1.6190 1.88752   1
   6  11  -1 -1.0509 2.51316   7
  -6 -11   1 -0.0027 1.41433   2
  -6 -11   1 5.27815 4.02330   6
   5  11  -1 -1.4032 1.64764   7
   5  11  -1 -2.4858 2.25857   1
  -5 -11   1 3.42765 2.45159   2
  -5 -11   1 1.00289 2.92507   6
   4  11  -1 2.88163 1.92462   1
   4  11  -1 0.08859 1.42420   7
  -4 -11   1 1.33512 2.29719   6
  -4 -11   1 1.76540 1.42895   2
  -4 -11   1 -0.5980 1.64166   5
   3  11  -1 -1.5803 1.54170   1
   3  11  -1 0.32530 1.19477   7
   3  11  -1 -2.6977 1.65436   3
  -3 -11   1 1.75221 2.23225   6
  -3 -11   1 2.72977 1.91888   2
  -3 -11   1 -0.6804 1.30614   5
   2  11  -1 1.87901 1.65526   1
   2  11  -1 0.45406 1.58098   3
   2  11  -1 0.22908 1.25386   7
  -2 -11   1 -3.8792 1.56020   6
  -2 -11   1 0.24811 1.39982   2
  -2 -11   1 1.93415 1.69530   5
   1  11  -1 -1.2369 1.50367   3
   1  11  -1 -0.0302 1.31579   1
   1  11  -1 -1.7617 1.78964   7
  -1 -11   1 -1.1107 1.37905   6
  -1 -11   1 -0.5434 1.03219   4
  -1 -11   1 -0.1261 1.09176   2
  -1 -11   1 1.30947 1.57474   5
   0  11  -1 0.20852 1.26779   6
   0  11  -1 1.93820 1.87629   7
   0  11  -1 1.09293 1.15502   1
   0  11  -1 -2.4504 1.09398   3
   0 -11   1 -0.8553 1.11832   2
   0 -11   1 -1.6781 1.12580   5
   0 -11   1 1.11505 0.90604   4
   0 -11   1 1.39714 1.44718   6
  -1  11  -1 0.94640 1.40784   1
  -1  11  -1 1.58100 1.48296   3
  -1  11  -1 -1.2108 0.89621   6
  -1  11  -1 -0.8460 1.12167   7
   1 -11   1 0.45899 0.96670   4
   1 -11   1 -0.2930 1.11263   6
   1 -11   1 -0.7640 1.15354   5
   1 -11   1 -1.1206 0.88020   2
  -2  11  -1 -0.4367 1.27625   1
  -2  11  -1 1.47453 1.24639   3
  -2  11  -1 0.72998 1.67986   7
  -2  11  -1 -0.6686 0.77973   6
   2 -11   1 -0.8741 0.63670   5
   2 -11   1 1.10696 1.15651   2
   2 -11   1 -0.7194 0.89441   4
  -3  11  -1 -0.3128 1.63741   7
  -3  11  -1 0.35403 1.09259   1
  -3  11  -1 -2.1323 1.39043   3
  -3  11  -1 -1.0524 1.00160   6
   3 -11   1 -1.1065 0.95591   5
   3 -11   1 0.03769 0.83151   4
   3 -11   1 1.01673 1.07400   1
   3 -11   1 0.40659 1.16920   2
  -4  11  -1 -0.8009 0.87392   3
  -4  11  -1 -0.7812 1.42515   7
  -4  11  -1 -0.1382 1.20471   1
  -4  11  -1 -1.0819 1.03540   6
   4 -11   1 -0.1910 1.05961   1
   4 -11   1 -0.4521 1.04125   5
   4 -11   1 1.87223 1.32236   2
   4 -11   1 -1.1803 0.49069   4
  -5  11  -1 0.06220 1.03440   6
  -5  11  -1 -1.9092 1.98096   7
  -5  11  -1 0.83935 1.62187   3
   5 -11   1 0.00870 1.08370   1
   5 -11   1 0.27707 1.37048   5
   5 -11   1 0.32039 0.71466   4
   5 -11   1 -0.4579 1.37821   2
  -6  11  -1 0.55768 1.48286   6
  -6  11  -1 2.37778 2.06152   7
  -6  11  -1 -2.0769 0.98175   3
   6 -11   1 0.20890 1.11986   1
   6 -11   1 0.90297 1.32034   5
   6 -11   1 1.00747 1.37266   4
  -7  11  -1 -1.3623 2.31408   7
  -7  11  -1 -0.2645 2.15339   3
  -7  11  -1 0.03054 1.53836   6
   7 -11   1 -0.4603 0.93015   4
   7 -11   1 1.46908 1.39719   5
   7 -11   1 -0.5888 1.12085   1
  -8  11  -1 -0.1831 2.50824   7
  -8  11  -1 1.23865 1.96335   6
  -8  11  -1 0.63635 1.74470   3
   8 -11   1 1.21707 1.84073   4
   8 -11   1 0.36103 1.24643   1
   8 -11   1 -2.5494 2.24088   5
  -9  11  -1 -3.1346 1.77721   6
  -9  11  -1 -0.9834 2.93019   3
   9 -11   1 -1.6005 1.32180   1
   9 -11   1 2.61689 1.93056   4
 -10  11  -1 3.84952 2.88842   6
 -10  11  -1 2.03376 3.14796   3
  10 -11   1 -0.0045 1.80514   4
  10 -11   1 1.94180 1.84933   1
 -11  11  -1 4.62665 4.28120   3
 -11  11  -1 -6.0551 3.16926   6
  11 -11   1 -0.3267 1.91648   1
  11 -11   1 2.68677 3.15757   4
   7  10  -1 1.06651 2.22990   7
   7  10  -1 -0.0062 3.20492   1
  -7 -10   1 -3.7659 1.88372   2
  -7 -10   1 0.23415 3.62201   6
   6  10  -1 -1.1017 1.66801   1
   6  10  -1 1.83561 2.48429   7
  -6 -10   1 0.17317 2.74252   6
  -6 -10   1 0.73280 2.05889   2
   5  10  -1 -1.0103 1.89062   7
   5  10  -1 3.42076 2.50825   1
  -5 -10   1 0.87275 2.48059   6
  -5 -10   1 -1.8720 1.79006   5
  -5 -10   1 -0.5178 1.77910   2
   4  10  -1 -0.2922 1.61450   7
   4  10  -1 -1.0520 1.87782   3
   4  10  -1 -1.2130 1.69806   1
  -4 -10   1 -0.8627 1.61663   5
  -4 -10   1 5.36007 2.73633   6
  -4 -10   1 0.01348 1.63898   2
   3  10  -1 1.89029 1.61509   1
   3  10  -1 -0.8400 1.64125   3
   3  10  -1 1.02794 1.67252   7
  -3 -10   1 -0.4975 1.22486   6
  -3 -10   1 -1.1464 1.40145   5
  -3 -10   1 -1.0382 0.95571   2
   2  10  -1 0.99779 1.22091   7
   2  10  -1 0.87166 1.30919   3
   2  10  -1 -0.4571 1.42227   1
  -2 -10   1 0.42943 1.37680   5
  -2 -10   1 -0.5175 0.83297   4
  -2 -10   1 -1.5734 1.31663   6
  -2 -10   1 -0.1866 0.80397   2
   1  10  -1 0.62504 1.16428   7
   1  10  -1 -0.0424 1.24921   3
   1  10  -1 0.33828 1.23233   1
  -1 -10   1 0.21513 1.14952   2
  -1 -10   1 1.07195 1.19856   6
  -1 -10   1 -0.5849 0.75021   4
  -1 -10   1 1.54578 1.24983   5
   0  10  -1 0.62088 0.94030   6
   0  10  -1 -0.6308 1.27517   7
   0  10  -1 0.55441 1.20379   3
   0  10  -1 -0.1738 1.29659   1
   0 -10   1 0.59674 1.23849   5
   0 -10   1 0.05989 0.66226   4
   0 -10   1 -0.7315 0.78765   2
   0 -10   1 0.16945 1.12904   6
  -1  10  -1 -0.4399 0.94791   6
  -1  10  -1 0.63243 0.91739   3
  -1  10  -1 -0.1732 1.23156   1
  -1  10  -1 0.41180 1.33985   7
   1 -10   1 -0.3031 0.76409   4
   1 -10   1 2.51364 1.26001   5
   1 -10   1 -1.0326 0.99317   6
   1 -10   1 -1.3700 0.68322   2
  -2  10  -1 0.57066 1.44603   7
  -2  10  -1 -0.5327 0.89827   1
  -2  10  -1 0.35359 0.81142   6
  -2  10  -1 -0.6371 0.90210   3
   2 -10   1 -0.3132 0.86351   2
   2 -10   1 -0.4617 0.71860   4
   2 -10   1 0.01770 0.71447   5
  -3  10  -1 -0.4649 0.96271   7
  -3  10  -1 1.16423 1.18394   1
  -3  10  -1 0.46325 0.78421   6
  -3  10  -1 0.34008 1.57723   3
   3 -10   1 0.42350 1.03790   1
   3 -10   1 1.10648 0.93106   4
   3 -10   1 -0.3705 0.64033   5
   3 -10   1 -0.6753 0.84705   2
  -4  10  -1 0.45614 0.93987   6
  -4  10  -1 1.37988 1.64643   7
  -4  10  -1 -0.4013 1.49244   3
  -4  10  -1 -0.5107 1.12179   1
   4 -10   1 -0.5918 0.57099   4
   4 -10   1 0.90262 1.16599   1
   4 -10   1 -0.4400 1.02582   2
   4 -10   1 1.16647 1.00486   5
  -5  10  -1 1.42964 1.42048   3
  -5  10  -1 1.13872 1.78314   7
  -5  10  -1 -1.6025 0.98788   2
  -5  10  -1 1.20028 1.19317   6
   5 -10   1 1.17027 1.06534   4
   5 -10   1 -0.7797 1.08753   5
   5 -10   1 -0.1262 1.17868   2
   5 -10   1 0.46133 0.91369   1
  -6  10  -1 0.54644 1.31068   6
  -6  10  -1 -0.0013 1.36003   7
  -6  10  -1 1.13382 1.51041   3
   6 -10   1 0.58771 1.06489   1
   6 -10   1 1.19891 1.19073   5
   6 -10   1 -0.5538 0.67846   4
  -7  10  -1 -2.9363 1.20248   6
  -7  10  -1 -1.5045 1.45375   3
  -7  10  -1 -0.3506 1.99556   7
   7 -10   1 -0.6271 1.30133   5
   7 -10   1 -1.3378 1.08551   1
   7 -10   1 -0.2549 1.22556   4
  -8  10  -1 -0.9976 2.12319   3
  -8  10  -1 -4.1404 1.71624   7
  -8  10  -1 -1.6592 1.60177   6
   8 -10   1 0.48963 1.28254   1
   8 -10   1 2.26674 2.67721   5
   8 -10   1 -0.5372 1.02564   4
  -9  10  -1 1.11808 2.29372   6
  -9  10  -1 -0.9858 2.79742   3
   9 -10   1 2.48746 1.92464   4
   9 -10   1 -1.1071 1.41967   1
 -10  10  -1 -1.3185 2.55821   6
 -10  10  -1 -1.8713 2.59681   3
  10 -10   1 -1.2599 1.62616   1
  10 -10   1 -1.4627 1.89235   4
 -11  10  -1 -5.8727 3.67357   3
 -11  10  -1 0.41938 3.22819   6
  11 -10   1 1.43479 2.79411   4
  11 -10   1 0.89816 2.21548   1
   8   9  -1 2.84379 2.48555   7
   8   9  -1 0.58860 3.62638   1
  -8  -9   1 -2.6413 3.36494   6
  -8  -9   1 1.19284 2.25022   2
   7   9  -1 -1.3284 2.24728   7
   7   9  -1 -1.0744 2.12279   1
  -7  -9   1 -2.1516 2.41195   6
  -7  -9   1 -1.1602 2.17208   2
   6   9  -1 -0.0539 1.90569   7
   6   9  -1 -0.4182 1.73457   1
  -6  -9   1 2.82843 2.62352   6
  -6  -9   1 0.40287 1.81196   2
   5   9  -1 -1.5129 1.89400   1
   5   9  -1 -0.6087 1.71861   7
  -5  -9   1 -0.0005 1.78476   2
  -5  -9   1 0.80560 1.68146   6
  -5  -9   1 -3.7901 1.49480   5
   4   9  -1 -0.7713 1.67577   1
   4   9  -1 1.63324 1.51433   3
   4   9  -1 -0.3200 0.95426   7
  -4  -9   1 -1.0184 1.60555   6
  -4  -9   1 2.24721 1.83938   2
  -4  -9   1 -1.7302 1.58176   5
   3   9  -1 -0.4388 1.26146   4
   3   9  -1 -1.3357 1.18792   1
   3   9  -1 1.03888 1.57582   7
   3   9  -1 -0.3841 1.33347   3
  -3  -9   1 1.33811 1.53746   6
  -3  -9   1 0.16017 0.96496   4
  -3  -9   1 0.23171 1.45553   2
  -3  -9   1 -1.3122 1.20438   5
   2   9  -1 -0.9327 0.90088   3
   2   9  -1 -0.8918 0.85994   1
   2   9  -1 0.01388 1.08365   4
   2   9  -1 0.56672 1.30714   7
  -2  -9   1 3.17302 1.59142   5
  -2  -9   1 0.20493 0.75010   4
  -2  -9   1 -0.6688 1.23069   2
  -2  -9   1 -1.1062 1.21721   6
   1   9  -1 -1.4082 0.97004   1
   1   9  -1 -1.4410 1.13675   7
   1   9  -1 -0.0017 1.11173   3
  -1  -9   1 0.63498 1.14390   5
  -1  -9   1 -0.4597 1.00962   6
  -1  -9   1 0.70780 1.00693   2
  -1  -9   1 -0.2242 0.84005   4
   0   9  -1 -0.0977 0.82570   3
   0   9  -1 -0.3322 1.08583   1
   0   9  -1 -0.4327 0.89265   6
   0   9  -1 0.92064 1.22953   7
   0  -9   1 -0.6133 0.95638   6
   0  -9   1 -0.7703 0.67074   2
   0  -9   1 1.47120 1.15495   5
   0  -9   1 -0.8372 0.55829   4
  -1   9  -1 0.93148 0.93949   6
  -1   9  -1 -1.8007 0.72613   3
  -1   9  -1 0.10804 1.27227   7
  -1   9  -1 -1.1182 0.90444   1
   1  -9   1 -0.3972 0.94900   5
   1  -9   1 -0.6445 0.71525   2
   1  -9   1 -0.4427 0.75636   6
   1  -9   1 -0.2588 0.61883   4
  -2   9  -1 0.63773 1.11934   1
  -2   9  -1 -0.3295 0.61386   3
  -2   9  -1 -0.4267 1.12568   7
  -2   9  -1 -1.0433 0.71492   6
   2  -9   1 -0.5250 0.65184   5
   2  -9   1 -0.5672 0.59560   4
   2  -9   1 -0.9693 0.69863   2
  -3   9  -1 0.15392 0.79949   6
  -3   9  -1 0.61578 0.95520   3
  -3   9  -1 0.40576 1.18147   7
  -3   9  -1 -0.4877 0.65481   1
   3  -9   1 -0.2719 0.56497   5
   3  -9   1 0.18585 0.84225   2
   3  -9   1 0.04480 0.53699   4
   3  -9   1 -0.8465 0.74327   1
  -4   9  -1 -0.5153 0.77011   6
  -4   9  -1 2.07208 1.49508   7
  -4   9  -1 1.11609 0.97595   1
  -4   9  -1 0.06642 1.32661   3
   4  -9   1 -0.3977 0.84891   2
   4  -9   1 -0.1962 0.90069   4
   4  -9   1 -0.9963 0.75227   5
   4  -9   1 -0.2198 0.74066   1
  -5   9  -1 -0.4596 1.72970   7
  -5   9  -1 2.20628 1.51897   3
  -5   9  -1 -0.7541 0.99730   6
  -5   9  -1 1.19453 1.00895   2
   5  -9   1 0.11496 0.89336   2
   5  -9   1 0.38244 0.88535   1
   5  -9   1 -0.9803 0.45295   4
   5  -9   1 1.17511 1.00254   5
  -6   9  -1 1.15255 1.85921   3
  -6   9  -1 -0.9300 1.40580   7
  -6   9  -1 -1.1486 1.16682   6
   6  -9   1 0.23895 0.77030   4
   6  -9   1 1.77453 1.25101   1
   6  -9   1 -0.6941 0.77236   5
  -7   9  -1 -0.4737 1.74613   3
  -7   9  -1 0.32606 1.37829   6
  -7   9  -1 0.17344 2.17222   7
   7  -9   1 0.26367 1.73772   5
   7  -9   1 -0.2163 1.29622   1
   7  -9   1 -0.2736 0.89758   4
  -8   9  -1 0.26528 1.77446   7
  -8   9  -1 4.12920 2.07297   6
  -8   9  -1 0.44493 1.87087   3
   8  -9   1 0.31148 2.22499   5
   8  -9   1 -2.0336 1.31165   4
   8  -9   1 2.58272 1.47166   1
  -9   9  -1 2.88799 3.64784   7
  -9   9  -1 -1.5356 2.04484   6
  -9   9  -1 -1.5777 2.53724   3
   9  -9   1 1.87164 1.41027   1
   9  -9   1 2.81406 1.95006   4
 -10   9  -1 6.12784 3.31531   3
 -10   9  -1 -0.6557 1.59145   6
  10  -9   1 -0.4904 1.35298   4
  10  -9   1 1.11707 1.80414   1
 -11   9  -1 -1.1034 4.03417   3
 -11   9  -1 -4.2696 2.81680   6
  11  -9   1 -0.6160 1.88338   1
  11  -9   1 0.38201 2.16970   4
   8   8  -1 -1.7108 2.05232   7
   8   8  -1 -2.1315 1.96103   1
  -8  -8   1 -0.7278 3.00738   6
  -8  -8   1 0.61661 2.40291   2
   7   8  -1 0.86905 2.41738   1
   7   8  -1 -0.7533 2.11973   7
  -7  -8   1 -0.3251 2.15236   6
  -7  -8   1 -0.1161 1.23021   2
   6   8  -1 0.78809 1.82531   1
   6   8  -1 2.30201 2.01944   7
  -6  -8   1 0.40827 1.78947   2
  -6  -8   1 -1.6560 1.74910   6
   5   8  -1 -0.3135 1.20007   7
   5   8  -1 -0.7641 1.21494   1
   5   8  -1 -2.5746 1.75021   3
  -5  -8   1 -2.2099 1.30378   5
  -5  -8   1 -2.7178 1.38253   6
  -5  -8   1 -0.6595 1.14191   2
   4   8  -1 -0.4730 1.20886   3
   4   8  -1 0.88072 1.41406   7
   4   8  -1 0.22027 1.05817   1
   4   8  -1 -2.6710 1.17782   4
  -4  -8   1 -0.3358 0.93728   2
  -4  -8   1 -1.2919 1.27945   6
  -4  -8   1 -2.3359 1.05708   5
   3   8  -1 0.37927 1.09186   3
   3   8  -1 1.37704 1.05755   7
   3   8  -1 0.70882 1.29262   4
   3   8  -1 0.80410 1.31697   1
  -3  -8   1 -1.3908 1.17352   6
  -3  -8   1 -1.2602 1.06568   5
  -3  -8   1 0.88928 1.31167   2
  -3  -8   1 0.32130 1.11056   4
   2   8  -1 -0.3817 0.83728   4
   2   8  -1 1.05628 0.92552   3
   2   8  -1 0.45374 1.21194   1
   2   8  -1 -0.8152 0.97889   7
  -2  -8   1 -0.4912 0.76692   4
  -2  -8   1 0.77927 1.01103   5
  -2  -8   1 2.09953 1.39085   6
  -2  -8   1 -1.0893 1.05431   2
   1   8  -1 -0.8037 0.71608   4
   1   8  -1 0.15265 0.99411   3
   1   8  -1 0.71543 0.92206   1
   1   8  -1 -0.9221 0.86722   7
  -1  -8   1 -1.3482 0.37843   5
  -1  -8   1 -1.4956 0.67856   2
  -1  -8   1 0.40846 0.65498   4
  -1  -8   1 1.24039 1.07361   6
   0   8  -1 -0.2194 0.91064   7
   0   8  -1 -0.3865 0.80579   1
   0   8  -1 1.48900 0.90055   3
   0  -8   1 -0.0170 0.55326   4
   0  -8   1 0.44309 0.82594   6
   0  -8   1 -0.6497 0.61001   2
   0  -8   1 0.01749 0.91377   5
  -1   8  -1 -0.1794 0.66098   6
  -1   8  -1 -1.4050 0.70305   1
  -1   8  -1 -0.2687 0.50802   3
  -1   8  -1 -0.5805 0.83598   7
   1  -8   1 -0.5942 0.59407   6
   1  -8   1 -1.1171 0.45921   5
   1  -8   1 -1.3525 0.47422   2
   1  -8   1 0.32953 0.53409   4
  -2   8  -1 -0.1244 0.82420   1
  -2   8  -1 -0.2214 0.98871   7
  -2   8  -1 0.16408 0.85552   3
  -2   8  -1 0.50444 0.63887   6
   2  -8   1 0.51592 0.82065   5
   2  -8   1 0.92425 0.75234   2
   2  -8   1 0.18390 0.57193   4
  -3   8  -1 -0.0500 0.98662   7
  -3   8  -1 -0.1928 0.62167   3
  -3   8  -1 -0.0321 0.83923   1
  -3   8  -1 -0.2570 0.64112   6
   3  -8   1 0.15279 0.73210   5
   3  -8   1 1.43008 0.82785   4
   3  -8   1 -0.2405 0.71395   1
   3  -8   1 0.66558 0.75203   2
  -4   8  -1 0.91781 1.41523   7
  -4   8  -1 -0.1146 0.68484   6
  -4   8  -1 0.69309 1.08298   3
   4  -8   1 0.10637 0.81098   2
   4  -8   1 0.49369 0.70488   4
   4  -8   1 0.47112 0.89200   1
   4  -8   1 0.39841 0.82203   5
  -5   8  -1 -0.8311 1.02405   3
  -5   8  -1 1.38804 1.05286   6
  -5   8  -1 -2.9333 1.23207   7
  -5   8  -1 0.93034 0.81854   2
   5  -8   1 -0.2186 0.94840   5
   5  -8   1 -0.7801 0.61588   1
   5  -8   1 -0.6110 0.49249   4
   5  -8   1 0.60315 0.80503   2
  -6   8  -1 1.86405 1.23851   6
  -6   8  -1 -0.1063 0.74753   2
  -6   8  -1 -0.1307 1.85509   7
  -6   8  -1 0.16716 1.67895   3
   6  -8   1 2.11214 1.42578   4
   6  -8   1 0.16923 0.80395   1
   6  -8   1 -0.4337 0.90182   5
  -7   8  -1 0.87975 1.77549   3
  -7   8  -1 0.49426 1.66846   6
  -7   8  -1 -0.4783 1.73950   7
   7  -8   1 -1.1193 1.56707   5
   7  -8   1 2.59692 1.21106   1
   7  -8   1 -1.5624 1.07148   4
  -8   8  -1 -1.3698 2.00321   7
  -8   8  -1 -1.6490 1.43511   6
  -8   8  -1 0.73626 1.88400   3
   8  -8   1 0.45821 1.35921   1
   8  -8   1 -0.4215 1.04422   4
   8  -8   1 -1.3587 1.86100   7
  -9   8  -1 -3.0955 2.38608   7
  -9   8  -1 -0.5232 2.59398   3
  -9   8  -1 -0.2777 2.13767   6
   9  -8   1 0.85254 1.38707   1
   9  -8   1 -1.5191 1.83037   7
   9  -8   1 2.96221 2.05949   4
 -10   8  -1 -2.7620 2.51856   6
 -10   8  -1 4.03828 3.24483   3
  10  -8   1 -0.2820 2.25187   4
  10  -8   1 0.51235 1.72729   1
 -11   8  -1 -2.4788 2.91269   6
 -11   8  -1 1.72222 3.53913   3
  11  -8   1 -2.2683 1.86062   1
  11  -8   1 -1.0483 2.43198   4
   9   7  -1 -0.2526 2.37457   1
   9   7  -1 3.52720 3.12444   7
  -9  -7   1 0.98396 2.22438   2
  -9  -7   1 -4.3536 3.39789   6
   8   7  -1 -3.4012 1.99726   7
   8   7  -1 0.67344 2.13972   1
  -8  -7   1 2.30347 2.56679   6
  -8  -7   1 2.94909 2.49736   2
   7   7  -1 -1.3350 2.11332   7
   7   7  -1 0.90398 2.05108   1
  -7  -7   1 0.21862 1.56945   6
  -7  -7   1 -2.9799 1.53973   2
   6   7  -1 -1.4512 1.58250   7
   6   7  -1 2.26230 1.89396   1
  -6  -7   1 1.87224 1.87133   2
  -6  -7   1 3.67311 1.77173   6
   5   7  -1 1.49319 1.78704   1
   5   7  -1 0.69766 1.66497   3
   5   7  -1 -2.2032 0.80588   7
   5   7  -1 -1.1248 1.57390   4
  -5  -7   1 2.01839 1.67027   6
  -5  -7   1 -2.4156 0.94410   5
  -5  -7   1 0.88988 1.73158   2
   4   7  -1 -0.6636 1.43254   1
   4   7  -1 -0.7913 1.29141   4
   4   7  -1 0.45680 1.13795   7
   4   7  -1 0.92635 1.28082   3
  -4  -7   1 -0.8577 0.97947   2
  -4  -7   1 0.35919 1.08737   5
  -4  -7   1 -0.1500 1.21833   6
   3   7  -1 0.17316 1.06358   4
   3   7  -1 -0.5317 1.04672   1
   3   7  -1 -0.0908 0.98363   3
   3   7  -1 -0.1267 0.64161   7
  -3  -7   1 -1.0789 1.06726   2
  -3  -7   1 -0.5391 0.89688   5
  -3  -7   1 -1.6256 0.98408   6
   2   7  -1 -0.2172 0.92709   3
   2   7  -1 -0.2845 0.91233   1
   2   7  -1 0.00460 0.69242   7
   2   7  -1 -1.2725 0.77288   4
  -2  -7   1 1.73988 1.15526   2
  -2  -7   1 -0.2740 0.93407   5
  -2  -7   1 1.68526 1.16365   6
  -2  -7   1 0.21366 0.88253   4
   1   7  -1 0.50299 0.75964   7
   1   7  -1 0.82645 0.97724   1
   1   7  -1 1.28538 1.00570   3
   1   7  -1 -0.7755 0.70873   4
  -1  -7   1 0.06527 0.81717   2
  -1  -7   1 0.60516 0.79311   4
  -1  -7   1 -0.7069 0.82055   6
  -1  -7   1 -0.8422 0.60919   5
   0   7  -1 0.42678 0.69022   3
   0   7  -1 0.32147 0.59219   7
   0   7  -1 0.60541 0.85516   1
   0  -7   1 -0.2426 0.63874   6
   0  -7   1 -0.1518 0.41907   5
   0  -7   1 0.00324 0.55956   4
   0  -7   1 0.21974 0.64704   2
  -1   7  -1 -0.3969 0.72872   7
  -1   7  -1 0.14296 0.78349   3
  -1   7  -1 -0.6597 0.48004   6
  -1   7  -1 -0.2507 0.65471   1
   1  -7   1 1.32511 0.93639   5
   1  -7   1 0.22431 0.61763   2
   1  -7   1 0.34035 0.46267   4
   1  -7   1 0.12743 0.58328   6
  -2   7  -1 -0.0689 0.73349   1
  -2   7  -1 0.41011 0.56124   6
  -2   7  -1 0.96391 1.03072   7
  -2   7  -1 1.06602 0.87147   3
   2  -7   1 1.60869 0.80509   4
   2  -7   1 0.20910 0.56469   5
   2  -7   1 -0.3164 0.59818   2
  -3   7  -1 -0.9349 0.74450   1
  -3   7  -1 1.09022 1.11818   3
  -3   7  -1 -0.2330 0.95891   7
  -3   7  -1 0.05260 0.61935   6
   3  -7   1 -0.7136 0.47492   1
   3  -7   1 0.43021 0.50493   4
   3  -7   1 -0.5045 0.45924   5
   3  -7   1 0.21935 0.71256   2
  -4   7  -1 -0.6714 0.60457   7
  -4   7  -1 0.25550 0.60291   2
  -4   7  -1 0.43004 0.57390   3
  -4   7  -1 -0.1155 0.64618   6
   4  -7   1 -0.0758 0.59441   2
   4  -7   1 -0.6253 0.67963   1
   4  -7   1 -0.6407 0.37327   4
   4  -7   1 0.90092 0.77666   5
  -5   7  -1 0.08835 0.84907   6
  -5   7  -1 -0.7620 1.19192   3
  -5   7  -1 0.07274 0.62682   2
  -5   7  -1 0.28119 1.30517   7
   5  -7   1 -0.0782 0.75161   1
   5  -7   1 0.27042 0.80545   4
   5  -7   1 -0.1733 0.66898   5
  -6   7  -1 -0.2833 0.73619   2
  -6   7  -1 -0.0048 1.25317   3
  -6   7  -1 0.54378 1.14279   6
  -6   7  -1 0.66348 1.39065   7
   6  -7   1 0.46869 0.95198   1
   6  -7   1 0.05173 0.73911   4
   6  -7   1 -0.1266 1.12415   5
  -7   7  -1 -1.8698 1.33448   3
  -7   7  -1 1.65793 1.66901   7
  -7   7  -1 0.49327 1.48293   6
   7  -7   1 1.16417 1.04634   1
   7  -7   1 -1.4440 0.76496   4
   7  -7   1 2.11817 1.61634   5
  -8   7  -1 0.60672 2.54091   3
  -8   7  -1 -1.8618 1.68400   7
  -8   7  -1 1.33916 1.56168   6
   8  -7   1 0.51049 1.39177   1
   8  -7   1 2.23737 1.67524   4
   8  -7   1 -2.8683 1.74733   7
  -9   7  -1 1.56405 2.55824   7
  -9   7  -1 2.38886 2.18079   6
  -9   7  -1 4.35519 2.76664   3
   9  -7   1 -0.8784 1.29752   4
   9  -7   1 4.57791 2.58297   7
   9  -7   1 1.86797 1.61254   1
 -10   7  -1 -1.3282 2.29464   6
 -10   7  -1 -1.5979 2.65137   3
  10  -7   1 1.62794 2.17781   4
  10  -7   1 -0.7469 1.62454   1
 -11   7  -1 -0.1237 2.35460   6
 -11   7  -1 -0.9597 4.23724   3
  11  -7   1 1.34546 2.79326   4
  11  -7   1 -0.0877 1.81955   1
   9   6  -1 -5.0198 2.51585   1
   9   6  -1 -3.3071 2.35306   7
  -9  -6   1 -3.7401 3.12897   6
  -9  -6   1 -2.1406 2.06461   2
   8   6  -1 0.54651 1.84351   7
   8   6  -1 -2.3536 2.26122   1
  -8  -6   1 4.21743 2.88417   6
  -8  -6   1 1.35235 2.35204   2
   7   6  -1 1.29990 2.17601   1
   7   6  -1 2.05628 1.88432   7
  -7  -6   1 -0.1212 2.14755   6
  -7  -6   1 2.30585 1.75118   2
   6   6  -1 -0.6384 1.82510   3
   6   6  -1 1.12885 1.69054   7
   6   6  -1 -0.9050 1.62035   1
   6   6  -1 3.48459 2.12963   4
  -6  -6   1 0.06427 1.70032   6
  -6  -6   1 -0.2609 1.69602   3
  -6  -6   1 5.63806 2.46164   2
   5   6  -1 1.03009 1.07201   7
   5   6  -1 -0.7864 1.27771   1
   5   6  -1 -2.3207 1.32525   3
   5   6  -1 1.02820 1.66703   4
  -5  -6   1 -1.0287 1.23300   6
  -5  -6   1 -1.5194 1.06251   5
  -5  -6   1 2.25349 1.44771   3
  -5  -6   1 1.12635 1.53295   2
   4   6  -1 0.89870 0.96235   1
   4   6  -1 -2.1680 0.84685   4
   4   6  -1 -0.3767 1.06963   7
   4   6  -1 -0.6910 1.07939   3
  -4  -6   1 0.13971 0.90885   2
  -4  -6   1 -0.8653 0.64896   5
  -4  -6   1 -0.2305 0.92817   3
  -4  -6   1 0.81896 1.28070   6
   3   6  -1 -0.3567 0.66124   1
   3   6  -1 -0.3771 0.86085   4
   3   6  -1 -0.0257 0.67444   7
   3   6  -1 0.81252 1.00980   3
  -3  -6   1 1.34107 1.18731   6
  -3  -6   1 -0.5841 0.74162   5
  -3  -6   1 1.63361 1.30737   2
   2   6  -1 0.41413 0.82585   4
   2   6  -1 0.85467 0.92391   7
   2   6  -1 0.04082 0.68806   3
   2   6  -1 1.07887 0.94264   1
  -2  -6   1 -0.6141 0.81899   2
  -2  -6   1 -0.7193 0.69007   6
  -2  -6   1 0.42504 0.84761   5
   1   6  -1 0.44294 0.56214   7
   1   6  -1 -0.0536 0.68695   4
   1   6  -1 -0.3259 0.58811   3
   1   6  -1 -1.0402 0.57758   1
  -1  -6   1 0.40278 0.65626   6
  -1  -6   1 -0.9448 0.33052   2
  -1  -6   1 -0.1026 0.54891   4
  -1  -6   1 1.00244 0.80184   5
   0   6  -1 0.51902 0.68627   1
   0   6  -1 -0.0392 0.51700   3
   0   6  -1 -0.3617 0.64838   7
   0  -6   1 -0.2612 0.59408   2
   0  -6   1 -0.5095 0.54839   6
   0  -6   1 0.59054 0.70778   5
   0  -6   1 -0.3939 0.46084   4
  -1   6  -1 0.04632 0.55127   7
  -1   6  -1 0.18682 0.56569   1
  -1   6  -1 0.15537 0.48516   6
  -1   6  -1 0.70825 0.67306   3
   1  -6   1 -0.0007 0.47029   5
   1  -6   1 -0.2635 0.37060   4
   1  -6   1 -0.6153 0.37733   2
  -2   6  -1 -0.8069 0.45680   1
  -2   6  -1 -0.1815 0.66459   3
  -2   6  -1 0.74872 0.76727   7
  -2   6  -1 -0.0120 0.40731   6
   2  -6   1 0.03935 0.51891   1
   2  -6   1 0.67053 0.56724   5
   2  -6   1 0.72741 0.48815   4
   2  -6   1 -0.3527 0.43517   2
  -3   6  -1 0.12568 0.82967   3
  -3   6  -1 -0.5135 0.64608   1
  -3   6  -1 -0.3248 0.80923   7
  -3   6  -1 -0.5101 0.59141   6
   3  -6   1 0.07294 0.64129   5
   3  -6   1 0.41472 0.55830   2
   3  -6   1 -0.6740 0.46892   1
   3  -6   1 0.84008 0.62745   4
  -4   6  -1 -0.5936 0.65179   6
  -4   6  -1 0.21252 0.51522   2
  -4   6  -1 0.01046 0.68612   3
  -4   6  -1 -1.1439 1.07137   7
   4  -6   1 -0.2509 0.68837   5
   4  -6   1 0.47834 0.47332   4
   4  -6   1 -0.0833 0.56065   1
   4  -6   1 0.24763 0.64681   2
  -5   6  -1 1.05644 1.31436   3
  -5   6  -1 -1.8623 0.76813   6
  -5   6  -1 -1.1221 1.06392   7
  -5   6  -1 -0.2664 0.52357   2
   5  -6   1 0.44267 0.69667   5
   5  -6   1 -0.5050 0.73546   4
   5  -6   1 0.61311 0.77130   1
  -6   6  -1 -0.4036 1.18398   7
  -6   6  -1 0.46118 1.61895   3
  -6   6  -1 0.54716 1.08435   6
  -6   6  -1 -0.8087 0.59746   2
   6  -6   1 -0.6600 0.78090   1
   6  -6   1 1.29717 0.93138   4
   6  -6   1 -0.5325 1.17021   5
  -7   6  -1 0.27542 2.14382   3
  -7   6  -1 3.13013 1.87911   7
  -7   6  -1 0.21922 1.33944   6
  -7   6  -1 -0.6673 0.66382   2
   7  -6   1 -0.8218 1.36519   7
   7  -6   1 -0.6306 0.83869   4
   7  -6   1 -0.6043 1.48790   5
   7  -6   1 0.06295 0.93896   1
  -8   6  -1 0.13216 1.91547   7
  -8   6  -1 -1.2118 1.50236   6
  -8   6  -1 4.29143 2.24785   3
   8  -6   1 1.67781 1.73256   4
   8  -6   1 0.34414 1.71054   7
   8  -6   1 -0.2771 0.97376   1
  -9   6  -1 -2.7782 1.94645   6
  -9   6  -1 -1.2820 2.24680   7
  -9   6  -1 0.60530 2.03791   3
   9  -6   1 1.52561 2.33899   7
   9  -6   1 -1.1312 1.35680   1
   9  -6   1 1.21114 1.89287   4
 -10   6  -1 -3.0307 2.12088   6
 -10   6  -1 3.41313 3.28240   3
  10  -6   1 -0.7892 1.79244   4
  10  -6   1 -0.9327 1.71493   1
 -11   6  -1 5.38777 3.91148   3
 -11   6  -1 -1.5354 2.51999   6
  11  -6   1 -0.4151 1.88696   1
  11  -6   1 3.19577 2.99566   4
   9   5  -1 1.97119 1.69958   1
   9   5  -1 0.25011 2.34583   7
  -9  -5   1 1.32778 2.97451   6
  -9  -5   1 -1.7476 2.02588   2
   8   5  -1 -1.8636 1.82235   1
   8   5  -1 0.12988 2.06945   7
  -8  -5   1 0.13171 1.82376   6
  -8  -5   1 -0.3144 2.09427   2
   7   5  -1 -0.1031 1.50830   1
   7   5  -1 1.45578 1.87802   7
   7   5  -1 3.87440 3.94282   4
  -7  -5   1 3.70086 2.12051   2
  -7  -5   1 -0.4103 2.04196   6
   6   5  -1 0.67670 1.48530   7
   6   5  -1 2.05944 1.85581   4
   6   5  -1 1.10761 1.99447   3
   6   5  -1 -0.1473 1.45411   1
  -6  -5   1 -0.7866 1.52963   3
  -6  -5   1 -1.3426 1.05871   5
  -6  -5   1 0.45627 1.48965   2
  -6  -5   1 0.07720 1.23314   6
   5   5  -1 -1.5252 1.20021   4
   5   5  -1 -1.2225 0.64989   1
   5   5  -1 0.27611 1.19253   7
   5   5  -1 0.45502 1.42394   3
  -5  -5   1 0.77753 0.95483   5
  -5  -5   1 -0.1161 1.48982   3
  -5  -5   1 2.83815 1.72419   2
  -5  -5   1 0.35983 1.40865   6
   4   5  -1 0.28810 0.88277   7
   4   5  -1 -0.1024 1.10116   3
   4   5  -1 -0.7167 1.11523   4
   4   5  -1 0.15195 0.98803   1
  -4  -5   1 -0.2298 0.88141   5
  -4  -5   1 0.26927 1.10685   3
  -4  -5   1 0.14725 1.15956   2
  -4  -5   1 -0.1211 0.95805   6
   3   5  -1 -0.7753 0.71521   1
   3   5  -1 -0.6873 0.80839   3
   3   5  -1 0.25549 0.78197   7
   3   5  -1 0.57821 0.95886   4
  -3  -5   1 -0.4850 0.78774   3
  -3  -5   1 -0.2660 0.57403   5
  -3  -5   1 0.20526 0.65801   6
  -3  -5   1 1.50673 1.13998   2
   2   5  -1 0.16985 0.67279   3
   2   5  -1 0.90556 0.77820   1
   2   5  -1 0.21334 0.71594   7
   2   5  -1 -0.6054 0.66706   4
  -2  -5   1 0.00577 0.54704   6
  -2  -5   1 1.25372 0.82659   5
  -2  -5   1 0.49054 0.72126   2
   1   5  -1 0.02863 0.34475   7
   1   5  -1 0.17828 0.40411   3
   1   5  -1 -0.1510 0.55092   1
   1   5  -1 -0.6073 0.43140   4
  -1  -5   1 -1.2698 0.36413   6
  -1  -5   1 -0.3072 0.44249   4
  -1  -5   1 1.00214 0.72688   5
  -1  -5   1 0.20353 0.65294   2
   0   5  -1 -0.3374 0.37758   3
   0   5  -1 -0.7410 0.36474   4
   0   5  -1 -1.1256 0.57095   7
   0   5  -1 0.17587 0.48166   1
   0  -5   1 0.10099 0.39979   6
   0  -5   1 -0.7394 0.44219   2
   0  -5   1 -0.6576 0.59871   5
   0  -5   1 0.17331 0.43018   4
  -1   5  -1 -0.3894 0.34040   6
  -1   5  -1 0.30030 0.66591   7
  -1   5  -1 -0.5982 0.41358   1
  -1   5  -1 -0.2480 0.38972   6
  -1   5  -1 0.06061 0.39752   3
   1  -5   1 0.27209 0.47195   6
   1  -5   1 -0.0317 0.64964   5
   1  -5   1 0.73342 0.46491   4
   1  -5   1 -0.3154 0.36005   2
  -2   5  -1 0.11804 0.46340   1
  -2   5  -1 0.02119 0.36767   6
  -2   5  -1 0.76010 0.65620   3
  -2   5  -1 1.17891 0.79982   7
   2  -5   1 0.02664 0.33743   4
   2  -5   1 1.81410 0.73415   5
   2  -5   1 0.04389 0.50404   1
   2  -5   1 -0.1980 0.40016   2
  -3   5  -1 0.10717 0.63976   3
  -3   5  -1 -0.7207 0.30915   2
  -3   5  -1 0.14154 0.52278   6
  -3   5  -1 0.20044 0.82235   7
  -3   5  -1 0.03142 0.37703   2
   3  -5   1 -0.4281 0.43024   4
   3  -5   1 -0.2088 0.38823   2
   3  -5   1 -0.4401 0.45957   5
   3  -5   1 0.58189 0.58205   1
  -4   5  -1 -0.1418 0.63297   3
  -4   5  -1 -0.0372 0.41596   2
  -4   5  -1 -1.3394 0.72576   7
  -4   5  -1 0.57828 0.69953   6
   4  -5   1 0.30341 0.70310   5
   4  -5   1 0.17332 0.48203   4
   4  -5   1 0.34327 0.65394   1
  -5   5  -1 1.24982 0.89266   6
  -5   5  -1 0.80513 1.32232   7
  -5   5  -1 0.29024 0.53490   2
  -5   5  -1 -0.7226 0.77240   3
   5  -5   1 -1.2801 0.57159   5
   5  -5   1 0.60458 0.74255   1
   5  -5   1 -1.3338 0.65915   4
  -6   5  -1 4.50878 1.71816   7
  -6   5  -1 -1.1597 1.42100   3
  -6   5  -1 0.10439 0.71150   6
  -6   5  -1 -1.0107 0.57272   2
   6  -5   1 -0.6427 0.83900   4
   6  -5   1 1.17468 1.23916   7
   6  -5   1 1.51272 0.80409   1
   6  -5   1 0.23684 0.89107   5
  -7   5  -1 0.23805 0.96956   6
  -7   5  -1 -1.4845 0.85522   2
  -7   5  -1 -1.1102 1.62451   7
  -7   5  -1 0.23082 1.33482   3
   7  -5   1 -2.5834 1.09761   5
   7  -5   1 1.78670 1.27116   4
   7  -5   1 -0.1419 0.86221   1
   7  -5   1 2.24460 1.64362   7
  -8   5  -1 -0.2887 1.58001   3
  -8   5  -1 -1.2674 1.39647   6
  -8   5  -1 -2.3437 1.67109   7
   8  -5   1 -1.3821 1.58028   4
   8  -5   1 1.77685 1.53712   7
   8  -5   1 -0.0593 1.17039   1
  -9   5  -1 3.42275 2.50929   7
  -9   5  -1 0.24209 1.19734   6
  -9   5  -1 -2.2420 2.06825   3
   9  -5   1 1.86577 1.92971   7
   9  -5   1 -0.5129 1.43400   1
   9  -5   1 0.07965 1.52061   4
 -10   5  -1 -3.1953 2.01286   6
 -10   5  -1 -0.6316 2.91333   3
  10  -5   1 0.86761 1.71274   4
  10  -5   1 3.10892 1.88614   1
 -11   5  -1 4.66155 4.02887   3
 -11   5  -1 -1.6371 2.58493   6
  11  -5   1 2.68375 3.04660   4
  11  -5   1 -2.4710 1.90637   1
  10   4  -1 -1.1621 1.70794   1
 -10  -4   1 -5.9575 3.42904   6
 -10  -4   1 1.81460 2.49050   2
   9   4  -1 -0.2642 1.98632   7
   9   4  -1 -2.5961 1.77524   1
  -9  -4   1 1.37964 2.81288   6
  -9  -4   1 -0.2742 2.24369   2
   8   4  -1 0.74421 1.92756   7
   8   4  -1 -0.2987 1.43423   1
  -8  -4   1 -2.5079 1.65139   2
  -8  -4   1 -1.3924 2.03123   6
   7   4  -1 1.17406 1.70131   7
   7   4  -1 0.56843 2.48496   3
   7   4  -1 0.40266 1.79481   4
   7   4  -1 1.63835 1.39552   1
  -7  -4   1 2.44642 2.09534   2
  -7  -4   1 2.74713 2.44467   3
  -7  -4   1 1.42496 1.69560   6
   6   4  -1 1.26583 1.41764   4
   6   4  -1 -2.0561 1.03963   1
   6   4  -1 1.83608 1.32507   7
   6   4  -1 -1.2112 1.58640   3
  -6  -4   1 1.22780 1.77051   3
  -6  -4   1 1.68754 1.85729   2
  -6  -4   1 1.21968 1.02624   5
  -6  -4   1 -2.5352 1.16738   6
   5   4  -1 0.38456 1.20788   1
   5   4  -1 0.05795 1.01809   4
   5   4  -1 -0.9826 1.35283   3
   5   4  -1 -1.2495 0.86694   7
  -5  -4   1 -0.1535 1.23355   3
  -5  -4   1 0.31903 0.92137   5
  -5  -4   1 -1.8560 0.74457   6
  -5  -4   1 2.02190 1.26083   2
   4   4  -1 -0.8420 1.07967   4
   4   4  -1 -1.6548 0.82275   1
   4   4  -1 -0.2347 0.85960   7
   4   4  -1 0.16182 1.02751   3
  -4  -4   1 0.46755 0.74977   5
  -4  -4   1 1.86788 1.14429   2
  -4  -4   1 0.25352 0.82405   6
  -4  -4   1 -0.4597 0.99046   3
   3   4  -1 -0.4420 0.41847   1
   3   4  -1 -0.0334 0.65323   7
   3   4  -1 -0.7037 0.72220   4
   3   4  -1 0.15055 0.90640   3
  -3  -4   1 0.17704 0.68760   6
  -3  -4   1 -0.4763 0.61766   3
  -3  -4   1 0.22176 0.61746   5
  -3  -4   1 1.65474 1.19824   2
   2   4  -1 0.33501 0.65363   7
   2   4  -1 0.05651 0.67006   3
   2   4  -1 0.97769 0.74287   4
   2   4  -1 0.32155 0.56189   1
  -2  -4   1 0.45277 0.52834   5
  -2  -4   1 -0.6094 0.67924   2
  -2  -4   1 0.27839 0.59439   6
  -2  -4   1 0.07021 0.51049   3
   1   4  -1 0.75857 0.51865   3
   1   4  -1 -0.1268 0.45700   1
   1   4  -1 -0.0800 0.30490   7
   1   4  -1 0.00635 0.44360   4
  -1  -4   1 -0.0710 0.46719   5
  -1  -4   1 0.11415 0.41276   6
  -1  -4   1 -0.5729 0.59226   2
   0   4  -1 -0.5899 0.24331   6
   0   4  -1 0.39105 0.39633   4
   0   4  -1 -0.1620 0.27449   7
   0   4  -1 0.21825 0.39275   3
   0   4  -1 -0.0065 0.44881   1
   0  -4   1 -0.4487 0.27923   6
   0  -4   1 2.07392 0.77632   5
   0  -4   1 0.46473 0.55274   2
   0  -4   1 0.31663 0.37361   4
  -1   4  -1 0.49129 0.40628   2
  -1   4  -1 0.01985 0.35770   6
  -1   4  -1 0.41918 0.48150   7
  -1   4  -1 0.23088 0.41039   1
  -1   4  -1 0.32482 0.30846   3
  -1   4  -1 0.13251 0.24304   6
   1  -4   1 -0.1808 0.29345   4
   1  -4   1 -0.0569 0.45216   5
   1  -4   1 -0.7567 0.20839   2
   1  -4   1 -0.0765 0.30746   6
  -2   4  -1 0.06930 0.37360   7
  -2   4  -1 -0.1933 0.19493   2
  -2   4  -1 -0.0876 0.41541   1
  -2   4  -1 -0.0984 0.37292   3
  -2   4  -1 0.30744 0.36103   6
   2  -4   1 0.19142 0.36290   2
   2  -4   1 0.31346 0.44106   1
   2  -4   1 0.46677 0.39624   4
   2  -4   1 -0.2039 0.44205   5
  -3   4  -1 -0.0249 0.48721   6
  -3   4  -1 0.07051 0.32741   2
  -3   4  -1 -0.3467 0.35803   2
  -3   4  -1 0.57102 0.86461   3
  -3   4  -1 0.19113 0.72355   7
   3  -4   1 0.06879 0.38113   4
   3  -4   1 0.05294 0.48028   5
   3  -4   1 -0.1714 0.42122   1
  -4   4  -1 -0.4761 0.35933   6
  -4   4  -1 -0.0547 0.38082   2
  -4   4  -1 -0.0050 0.65188   3
  -4   4  -1 -1.0238 0.57809   7
   4  -4   1 0.36403 0.44775   5
   4  -4   1 1.03158 0.65907   1
   4  -4   1 0.57048 0.54704   4
  -5   4  -1 1.20828 1.21861   7
  -5   4  -1 0.74943 0.68543   2
  -5   4  -1 0.12608 0.73363   6
  -5   4  -1 0.05128 1.07844   3
   5  -4   1 0.25881 0.71742   4
   5  -4   1 -0.7596 0.68099   5
   5  -4   1 1.12284 0.74650   1
  -6   4  -1 -1.7128 0.87052   6
  -6   4  -1 1.70764 1.40690   7
  -6   4  -1 -1.2195 0.65527   2
  -6   4  -1 1.33474 1.82351   3
   6  -4   1 0.41970 1.03291   5
   6  -4   1 1.07526 1.09818   7
   6  -4   1 0.74468 0.95822   4
   6  -4   1 0.02534 0.80067   1
  -7   4  -1 -1.8823 0.85565   2
  -7   4  -1 1.24244 1.44851   6
  -7   4  -1 0.08147 1.43817   7
  -7   4  -1 -0.4719 1.78669   3
   7  -4   1 0.08136 1.33966   5
   7  -4   1 0.07616 1.12879   4
   7  -4   1 0.11020 1.36691   7
   7  -4   1 0.40133 0.93527   1
  -8   4  -1 -0.9082 2.35975   3
  -8   4  -1 -0.2639 1.60159   7
  -8   4  -1 0.95953 1.34884   2
  -8   4  -1 -1.4155 0.94303   6
   8  -4   1 1.52223 1.07078   1
   8  -4   1 0.30833 1.64130   7
   8  -4   1 -0.6161 1.38761   4
  -9   4  -1 5.62215 2.67193   3
  -9   4  -1 -0.0417 1.89157   6
   9  -4   1 -2.3175 1.26165   4
   9  -4   1 0.26860 1.13539   1
   9  -4   1 1.50477 1.99126   7
 -10   4  -1 0.39460 2.27753   6
 -10   4  -1 2.97870 3.31487   3
  10  -4   1 -2.0722 1.42984   1
  10  -4   1 3.35890 2.13760   4
 -11   4  -1 -1.4900 4.92902   3
 -11   4  -1 -1.9375 2.59208   6
  11  -4   1 4.64270 3.10077   4
  11  -4   1 0.50419 2.23123   1
  10   3  -1 1.36521 2.91087   1
 -10  -3   1 0.47396 2.54770   2
 -10  -3   1 -3.2157 2.76792   6
   9   3  -1 1.73556 2.25559   7
   9   3  -1 2.00796 2.27374   1
  -9  -3   1 -0.2231 1.73758   2
  -9  -3   1 1.65002 2.51334   6
   8   3  -1 0.53114 1.86386   1
   8   3  -1 2.35773 2.64189   4
   8   3  -1 2.53893 1.72555   7
  -8  -3   1 2.49194 1.89938   6
  -8  -3   1 0.26297 1.80125   2
   7   3  -1 1.14832 1.41338   7
   7   3  -1 1.05617 1.05796   1
   7   3  -1 0.39962 1.85676   4
  -7  -3   1 2.97021 1.99290   6
  -7  -3   1 -1.1305 1.66889   2
  -7  -3   1 1.13026 2.18038   3
   6   3  -1 -0.0670 1.13891   7
   6   3  -1 -1.0487 0.75576   1
   6   3  -1 -1.1262 1.19221   4
  -6  -3   1 0.85840 1.56336   6
  -6  -3   1 1.07197 1.55839   3
  -6  -3   1 0.34072 0.88009   5
  -6  -3   1 -1.8555 1.30251   2
   5   3  -1 -0.7924 0.89870   4
   5   3  -1 -0.2103 0.72245   1
   5   3  -1 0.57173 0.88348   7
  -5  -3   1 -2.0627 1.07828   2
  -5  -3   1 0.26760 1.03702   6
  -5  -3   1 0.62956 1.17311   3
  -5  -3   1 -0.3958 0.71748   5
   4   3  -1 0.15084 0.82082   4
   4   3  -1 -1.0619 0.67690   1
   4   3  -1 0.09793 0.60826   7
  -4  -3   1 0.17282 0.90322   6
  -4  -3   1 0.98045 0.75569   5
  -4  -3   1 -0.9963 0.90905   2
  -4  -3   1 -0.2829 1.03995   3
   3   3  -1 -0.1970 0.66418   4
   3   3  -1 0.69195 0.72167   7
   3   3  -1 -0.4603 0.56054   1
   3   3  -1 -1.1407 0.69993   3
  -3  -3   1 -1.0945 0.67292   2
  -3  -3   1 -0.2434 0.56962   6
  -3  -3   1 -0.6597 0.47545   5
  -3  -3   1 0.23919 0.77119   3
   2   3  -1 0.32064 0.55933   7
   2   3  -1 -0.2070 0.36796   1
   2   3  -1 -0.8205 0.34586   4
   2   3  -1 0.40097 0.52653   3
  -2  -3   1 1.11794 0.67585   2
  -2  -3   1 -0.4589 0.34750   6
  -2  -3   1 -0.3204 0.48269   3
  -2  -3   1 0.95055 0.58435   5
   1   3  -1 0.44107 0.45091   3
   1   3  -1 0.30280 0.54394   1
   1   3  -1 0.60085 0.35732   7
   1   3  -1 0.09813 0.36588   3
   1   3  -1 -0.0386 0.43413   4
  -1  -3   1 -0.3067 0.44820   2
  -1  -3   1 -0.8299 0.39749   3
  -1  -3   1 0.33560 0.36913   5
  -1  -3   1 -0.3686 0.29826   6
   0   3  -1 0.07608 0.28912   7
   0   3  -1 0.32632 0.40039   4
   0   3  -1 -0.4150 0.17287   6
   0   3  -1 0.29426 0.26585   3
   0   3  -1 0.28862 0.34725   1
   0   3  -1 -0.2279 0.30915   4
   0  -3   1 -0.4313 0.32541   5
   0  -3   1 0.09121 0.27335   4
   0  -3   1 -0.4728 0.27874   3
   0  -3   1 -0.0080 0.38769   4
   0  -3   1 0.77769 0.38846   2
   0  -3   1 0.19791 0.26130   6
  -1   3  -1 -0.0468 0.33569   1
  -1   3  -1 0.07092 0.21166   6
  -1   3  -1 0.42022 0.50700   7
  -1   3  -1 0.05544 0.27060   3
  -1   3  -1 0.05435 0.21825   2
   1  -3   1 0.40860 0.28579   4
   1  -3   1 0.28673 0.38497   5
   1  -3   1 -0.0919 0.22743   6
   1  -3   1 0.21375 0.23717   2
  -2   3  -1 -0.1681 0.30196   6
  -2   3  -1 0.90142 0.61796   7
  -2   3  -1 -0.4822 0.29620   1
  -2   3  -1 -0.2077 0.20411   2
  -2   3  -1 -0.1212 0.22223   2
  -2   3  -1 0.46623 0.46308   3
   2  -3   1 0.73322 0.44760   4
   2  -3   1 0.03360 0.40105   1
   2  -3   1 0.27310 0.24230   2
   2  -3   1 -0.4186 0.39904   5
  -3   3  -1 0.86139 0.67441   6
  -3   3  -1 0.17961 0.60938   7
  -3   3  -1 -0.3271 0.62325   3
  -3   3  -1 -0.3945 0.38559   2
  -3   3  -1 0.25478 0.33691   2
   3  -3   1 0.10127 0.25410   4
   3  -3   1 0.19880 0.39085   5
   3  -3   1 0.74432 0.57019   1
   3  -3   1 0.86872 0.50271   2
  -4   3  -1 1.00606 0.65540   6
  -4   3  -1 0.78786 0.52162   2
  -4   3  -1 -0.0171 0.77136   3
  -4   3  -1 0.28961 0.74180   7
   4  -3   1 -0.1774 0.48591   5
   4  -3   1 0.05155 0.50729   4
   4  -3   1 -0.1290 0.37427   1
  -5   3  -1 -0.2445 0.86129   3
  -5   3  -1 -0.9824 0.67425   6
  -5   3  -1 -0.8474 0.80730   7
  -5   3  -1 1.43078 0.76150   2
   5  -3   1 0.16011 0.80933   5
   5  -3   1 0.46579 0.88392   4
   5  -3   1 0.84882 1.10912   7
   5  -3   1 0.57244 0.66863   1
  -6   3  -1 0.54055 0.75960   2
  -6   3  -1 -0.5827 1.15685   3
  -6   3  -1 -0.3800 1.13982   7
  -6   3  -1 -0.1603 1.13855   6
   6  -3   1 -0.2049 0.69506   4
   6  -3   1 -0.7759 0.82437   5
   6  -3   1 0.09240 1.25967   7
   6  -3   1 0.07556 0.85962   1
  -7   3  -1 2.12434 1.64683   7
  -7   3  -1 -0.3608 1.00954   6
  -7   3  -1 1.37241 1.27131   2
  -7   3  -1 -0.9531 1.37282   3
   7  -3   1 0.02819 1.12765   4
   7  -3   1 -0.4684 0.94760   1
   7  -3   1 -1.5284 1.15267   7
  -8   3  -1 -1.2566 1.44551   2
  -8   3  -1 -0.0594 1.49109   6
  -8   3  -1 2.63194 2.03733   3
   8  -3   1 -1.4960 1.03778   1
   8  -3   1 1.02898 1.63014   4
   8  -3   1 -1.4110 1.55364   7
  -9   3  -1 1.22924 1.78993   6
  -9   3  -1 4.13016 2.89967   3
   9  -3   1 -3.1999 1.57285   7
   9  -3   1 0.53004 1.55854   1
   9  -3   1 0.51791 1.50448   4
 -10   3  -1 -1.0346 2.13353   6
 -10   3  -1 -2.1603 3.09671   3
  10  -3   1 1.32838 2.20888   4
  10  -3   1 1.52161 1.77971   1
 -11   3  -1 2.84649 3.03671   6
 -11   3  -1 1.15032 5.48440   3
  11  -3   1 1.01037 2.63913   1
  11  -3   1 -3.0759 3.61500   4
  10   2  -1 0.73214 2.40986   1
 -10  -2   1 0.21383 2.04333   2
 -10  -2   1 5.70619 2.75126   6
   9   2  -1 0.64423 2.31078   1
   9   2  -1 1.90961 2.05509   7
   9   2  -1 -2.7847 2.95104   4
  -9  -2   1 0.40823 1.62396   6
  -9  -2   1 1.99179 2.27875   2
   8   2  -1 0.29701 1.47063   1
   8   2  -1 0.94172 1.64554   7
   8   2  -1 -0.8046 1.60979   4
  -8  -2   1 3.66284 2.71719   3
  -8  -2   1 1.68133 1.87587   6
  -8  -2   1 -2.3324 1.59100   2
   7   2  -1 -0.4111 1.49650   4
   7   2  -1 0.73259 1.39339   7
   7   2  -1 3.26366 1.46014   1
  -7  -2   1 2.38617 1.91594   6
  -7  -2   1 2.03404 1.89337   3
  -7  -2   1 -0.5683 1.56091   2
   6   2  -1 -1.0724 0.96406   7
   6   2  -1 -1.4577 0.98569   4
   6   2  -1 0.15531 0.73985   1
  -6  -2   1 -1.0605 1.20069   6
  -6  -2   1 0.02554 1.82042   3
  -6  -2   1 0.99123 0.92229   5
  -6  -2   1 -0.7178 0.93620   2
   5   2  -1 -0.4581 0.99251   4
   5   2  -1 0.33387 0.84502   7
   5   2  -1 -0.5707 0.54607   1
  -5  -2   1 0.70304 1.23598   2
  -5  -2   1 -0.0830 0.74785   5
  -5  -2   1 -1.4270 0.86577   6
  -5  -2   1 -0.6612 1.22297   3
   4   2  -1 0.21634 0.67311   7
   4   2  -1 0.00018 0.78221   4
   4   2  -1 -0.4332 0.67257   1
  -4  -2   1 0.50561 0.87703   2
  -4  -2   1 -0.8681 0.72692   6
  -4  -2   1 0.41897 0.70833   5
  -4  -2   1 -0.0390 1.07906   3
   3   2  -1 0.11992 0.34433   1
   3   2  -1 0.06994 0.63094   4
   3   2  -1 -0.1839 0.49068   7
  -3  -2   1 -1.1250 0.43719   6
  -3  -2   1 0.73269 0.60656   2
  -3  -2   1 1.02434 0.69300   3
  -3  -2   1 -0.2608 0.53247   5
   2   2  -1 0.55167 0.41483   7
   2   2  -1 -0.2812 0.40196   1
   2   2  -1 -0.1787 0.40053   4
  -2  -2   1 -0.5210 0.38660   2
  -2  -2   1 -0.0927 0.36178   5
  -2  -2   1 -0.3047 0.46461   3
  -2  -2   1 -0.5471 0.46564   6
   1   2  -1 0.19885 0.27874   3
   1   2  -1 -0.5061 0.28745   4
   1   2  -1 -0.1979 0.25236   3
   1   2  -1 -0.0412 0.24336   6
   1   2  -1 -0.1091 0.29334   7
   1   2  -1 -0.0513 0.37726   1
  -1  -2   1 0.38183 0.42042   4
  -1  -2   1 0.16246 0.27619   3
  -1  -2   1 0.45716 0.34500   2
  -1  -2   1 0.13664 0.30240   5
  -1  -2   1 0.09390 0.34123   3
  -1  -2   1 0.19483 0.28959   6
   0   2  -1 -0.2397 0.15744   2
   0   2  -1 0.13283 0.16226   3
   0   2  -1 0.28954 0.24892   4
   0   2  -1 0.44571 0.30604   1
   0   2  -1 0.13199 0.09256   6
   0   2  -1 -0.2494 0.21890   7
   0   2  -1 0.02647 0.18226   4
   0   2  -1 -0.1720 0.12689   5
   0  -2   1 0.38168 0.22489   2
   0  -2   1 0.03057 0.11176   6
   0  -2   1 -0.0514 0.18631   4
   0  -2   1 -0.2744 0.15942   1
   0  -2   1 0.18118 0.23655   4
   0  -2   1 -0.0142 0.19233   5
   0  -2   1 -0.1848 0.16324   7
   0  -2   1 0.00539 0.17667   3
  -1   2  -1 -0.1511 0.26145   1
  -1   2  -1 -0.3532 0.24401   1
  -1   2  -1 0.03604 0.24008   4
  -1   2  -1 -0.1885 0.16691   3
  -1   2  -1 -0.2861 0.12402   6
  -1   2  -1 0.05516 0.19727   5
  -1   2  -1 0.72268 0.44573   7
   1  -2   1 0.75443 0.41534   3
   1  -2   1 0.01093 0.18213   4
   1  -2   1 -0.0317 0.22610   1
   1  -2   1 -0.2650 0.24543   1
   1  -2   1 0.13247 0.17095   6
   1  -2   1 -0.1721 0.18276   5
   1  -2   1 0.01547 0.35773   7
  -2   2  -1 0.13011 0.47454   3
  -2   2  -1 0.13942 0.22520   2
  -2   2  -1 0.17116 0.31821   6
  -2   2  -1 0.43047 0.33622   5
  -2   2  -1 0.45412 0.53465   7
   2  -2   1 -1.0700 0.21038   5
   2  -2   1 0.49456 0.27963   2
   2  -2   1 -0.0963 0.31165   1
   2  -2   1 -0.1985 0.28281   4
  -3   2  -1 -0.0393 0.33970   2
  -3   2  -1 -0.2504 0.60422   7
  -3   2  -1 0.35247 0.76294   3
  -3   2  -1 0.19789 0.55284   6
  -3   2  -1 0.09603 0.29350   5
   3  -2   1 0.17164 0.33403   4
   3  -2   1 -0.0754 0.25415   1
   3  -2   1 -0.5948 0.32482   5
  -4   2  -1 -0.0340 0.62734   3
  -4   2  -1 0.48606 0.67269   6
  -4   2  -1 0.91580 0.57493   2
  -4   2  -1 -0.0621 0.84755   7
   4  -2   1 -0.0697 0.44739   1
   4  -2   1 -0.6533 0.62383   7
   4  -2   1 0.09436 0.50186   5
   4  -2   1 0.80340 0.62419   4
  -5   2  -1 0.76643 0.79881   3
  -5   2  -1 -0.4257 0.88229   7
  -5   2  -1 -0.4725 0.90247   6
  -5   2  -1 -1.2350 0.66519   2
   5  -2   1 0.48626 0.80170   5
   5  -2   1 -0.5639 0.63996   1
   5  -2   1 0.17533 0.90310   7
   5  -2   1 -0.1439 0.51650   4
  -6   2  -1 -0.5027 0.66575   5
  -6   2  -1 1.15267 1.24887   7
  -6   2  -1 1.15637 0.86814   2
  -6   2  -1 0.04285 1.52717   3
  -6   2  -1 -0.3405 1.01272   6
   6  -2   1 0.70197 1.17543   7
   6  -2   1 0.67312 0.89748   5
   6  -2   1 -0.5359 0.58474   1
   6  -2   1 0.11964 0.94675   4
  -7   2  -1 0.15072 2.00253   3
  -7   2  -1 -0.2159 1.07771   6
  -7   2  -1 -1.0412 1.08361   2
   7  -2   1 -0.8686 1.23880   4
   7  -2   1 0.00044 1.25315   7
   7  -2   1 0.47094 1.04116   1
  -8   2  -1 -1.1193 1.50802   6
  -8   2  -1 -1.2258 1.34371   2
  -8   2  -1 2.45673 2.53205   3
   8  -2   1 0.06548 1.56252   4
   8  -2   1 -0.8760 1.47484   7
   8  -2   1 1.03064 1.38290   1
  -9   2  -1 -0.8825 2.40265   3
  -9   2  -1 2.20806 2.09795   6
   9  -2   1 -2.1821 1.67403   7
   9  -2   1 -2.5155 1.42822   4
   9  -2   1 -1.3850 1.53102   1
 -10   2  -1 -1.5489 2.90757   3
 -10   2  -1 0.07158 1.62673   6
  10  -2   1 -3.3030 2.00857   4
  10  -2   1 -1.0269 1.41888   1
 -11   2  -1 0.30778 3.11762   6
  11  -2   1 -0.5238 3.70018   4
  11  -2   1 0.87225 2.69354   1
 -11  -1   1 0.63456 3.51933   6
  10   1  -1 -2.7986 1.28841   1
  10   1  -1 3.54300 4.41013   4
 -10  -1   1 -0.1905 2.35237   2
 -10  -1   1 -0.8632 2.12904   6
   9   1  -1 -0.8887 2.05542   4
   9   1  -1 1.25357 1.84853   1
   9   1  -1 0.18786 2.12058   7
  -9  -1   1 -0.9986 1.98454   2
  -9  -1   1 -1.2481 1.42022   6
   8   1  -1 -0.8532 1.62710   4
   8   1  -1 1.16493 1.53089   1
   8   1  -1 0.58198 1.36540   7
  -8  -1   1 3.31150 2.20933   2
  -8  -1   1 0.21738 2.16212   3
  -8  -1   1 1.14354 1.65079   6
   7   1  -1 0.05415 0.77770   1
   7   1  -1 2.03593 1.71697   4
   7   1  -1 1.02800 1.27123   7
  -7  -1   1 -0.0139 1.48623   2
  -7  -1   1 1.23961 1.65021   3
  -7  -1   1 -0.8933 1.00316   6
   6   1  -1 -0.6762 1.10810   4
   6   1  -1 1.73951 1.20815   1
   6   1  -1 0.50370 0.93991   7
  -6  -1   1 -3.0183 0.99224   6
  -6  -1   1 0.44887 0.88657   5
  -6  -1   1 0.55953 1.47981   3
  -6  -1   1 -0.2832 1.13647   2
   5   1  -1 -0.1360 0.81461   4
   5   1  -1 -0.6901 0.85279   1
   5   1  -1 -0.1671 0.73646   7
   5   1  -1 -0.1956 0.74991   5
  -5  -1   1 -0.2836 1.18628   3
  -5  -1   1 -0.8252 0.97760   6
  -5  -1   1 0.59377 0.75939   5
  -5  -1   1 -1.3659 0.75900   2
   4   1  -1 -0.2466 0.45477   1
   4   1  -1 0.00616 0.86890   4
   4   1  -1 -0.6001 0.66538   5
   4   1  -1 0.00513 0.56184   7
  -4  -1   1 0.04114 0.57308   6
  -4  -1   1 -1.0113 1.00639   3
  -4  -1   1 0.15597 0.58826   5
  -4  -1   1 -0.2483 0.72503   2
   3   1  -1 0.21294 0.52472   1
   3   1  -1 -0.5543 0.38298   5
   3   1  -1 -0.3082 0.49722   4
   3   1  -1 -0.2440 0.45071   7
  -3  -1   1 -0.2955 0.54566   3
  -3  -1   1 -0.7185 0.35348   6
  -3  -1   1 0.10869 0.54703   2
  -3  -1   1 0.26132 0.50373   5
   2   1  -1 -0.2356 0.32266   7
   2   1  -1 0.26123 0.42875   3
   2   1  -1 0.08370 0.30962   1
   2   1  -1 -0.2202 0.44226   4
   2   1  -1 0.61746 0.43913   5
  -2  -1   1 0.41400 0.57325   2
  -2  -1   1 -0.1222 0.39351   3
  -2  -1   1 -0.1321 0.39175   5
  -2  -1   1 1.30941 0.65903   6
   1   1  -1 1.31517 0.32148   3
   1   1  -1 0.66921 0.34931   5
   1   1  -1 -0.2493 0.16240   7
   1   1  -1 0.66508 0.34472   5
   1   1  -1 0.27151 0.24956   6
   1   1  -1 0.43045 0.27387   4
   1   1  -1 0.35099 0.28131   1
   1   1  -1 0.52415 0.29757   2
  -1  -1   1 1.86695 0.55732   5
  -1  -1   1 0.97600 0.30367   3
  -1  -1   1 1.71076 0.42221   2
  -1  -1   1 0.98194 0.30462   7
  -1  -1   1 0.31526 0.24283   6
  -1  -1   1 -0.1103 0.23542   1
  -1  -1   1 0.50194 0.33956   4
  -1  -1   1 0.57165 0.36552   5
   0   1  -1 0.98044 0.32737   7
   0   1  -1 2.60852 0.37026   2
   0   1  -1 1.71672 0.39312   4
   0   1  -1 1.62068 0.37977   1
   0  -1   1 2.63497 0.35670   3
   0  -1   1 1.67309 0.29897   2
   0  -1   1 1.42565 0.36751   4
   0  -1   1 1.16749 0.32238   5
   0  -1   1 1.25894 0.34167   7
  -1   1  -1 0.01024 0.09843   5
  -1   1  -1 0.16651 0.34418   3
  -1   1  -1 -0.0704 0.17783   4
  -1   1  -1 -0.1174 0.17532   6
  -1   1  -1 0.38910 0.31175   7
  -1   1  -1 -0.0299 0.08887   2
  -1   1  -1 -0.1098 0.18578   1
   1  -1   1 0.02674 0.10791   5
   1  -1   1 -0.1314 0.14202   4
   1  -1   1 -0.0746 0.20123   1
   1  -1   1 0.42406 0.27037   3
   1  -1   1 -0.0012 0.10401   2
   1  -1   1 0.07235 0.20805   1
   1  -1   1 0.12943 0.14105   6
   1  -1   1 -0.5023 0.31992   7
  -2   1  -1 -0.5843 0.14631   5
  -2   1  -1 -0.0007 0.45286   7
  -2   1  -1 -0.4477 0.30737   3
  -2   1  -1 0.47032 0.32973   2
  -2   1  -1 0.53366 0.51583   6
   2  -1   1 -0.1030 0.50925   7
   2  -1   1 0.31151 0.31024   2
   2  -1   1 0.08230 0.35124   4
   2  -1   1 -0.0305 0.18712   5
   2  -1   1 0.46429 0.43198   1
  -3   1  -1 0.36962 0.49228   6
  -3   1  -1 -0.1195 0.55329   7
  -3   1  -1 0.34478 0.22791   5
  -3   1  -1 1.09929 0.59564   2
  -3   1  -1 0.39457 0.77062   3
   3  -1   1 0.07326 0.37218   1
   3  -1   1 -0.0550 0.32326   4
   3  -1   1 -0.3635 0.50546   7
   3  -1   1 0.64398 0.36374   5
  -4   1  -1 -0.1885 0.86925   7
  -4   1  -1 0.44616 0.76407   3
  -4   1  -1 0.31105 0.54349   2
  -4   1  -1 0.39313 0.34774   5
  -4   1  -1 -0.6619 0.44839   6
   4  -1   1 -0.1635 0.74638   7
   4  -1   1 0.94775 0.68293   4
   4  -1   1 -0.1124 0.50694   1
   4  -1   1 -0.2297 0.45099   5
  -5   1  -1 -0.1374 1.03866   6
  -5   1  -1 0.33283 0.51028   5
  -5   1  -1 -0.9351 0.73378   2
  -5   1  -1 1.36355 1.43616   3
   5  -1   1 0.62212 0.64345   5
   5  -1   1 0.15445 0.84473   4
   5  -1   1 0.36827 0.77957   1
   5  -1   1 -1.0642 0.75947   7
  -6   1  -1 0.13115 0.77861   6
  -6   1  -1 0.12567 1.68015   3
  -6   1  -1 -0.3009 0.90615   2
  -6   1  -1 0.13979 0.51559   5
   6  -1   1 -0.1384 0.94683   1
   6  -1   1 -0.7502 1.04314   7
   6  -1   1 -0.8757 0.81127   4
  -7   1  -1 -3.2158 1.04611   2
  -7   1  -1 0.71648 2.07837   3
  -7   1  -1 -0.3878 0.80788   6
   7  -1   1 -0.5185 1.01408   4
   7  -1   1 -0.6880 0.64576   1
   7  -1   1 -1.4250 1.30335   7
  -8   1  -1 1.04287 1.61247   2
  -8   1  -1 0.47161 1.71426   6
  -8   1  -1 -2.7685 1.86810   3
   8  -1   1 -1.8225 1.27915   1
   8  -1   1 -1.5899 1.26716   7
   8  -1   1 0.60459 1.57412   4
  -9   1  -1 1.57873 1.80457   6
  -9   1  -1 -0.0620 2.73743   3
  -9   1  -1 -1.8507 1.70338   2
   9  -1   1 -1.8000 1.67564   4
   9  -1   1 0.29267 1.45749   1
   9  -1   1 1.82738 1.75777   7
 -10   1  -1 0.27041 4.41752   3
 -10   1  -1 -3.5199 2.04675   6
  10  -1   1 -1.5905 2.11535   1
  10  -1   1 -2.8025 3.18386   4
 -11   1  -1 -1.2341 1.78883   6
  11  -1   1 2.80586 2.69567   1
  11   0  -1 -2.1628 2.21942   1
 -11   0   1 1.20121 1.95837   6
  10   0  -1 -0.5007 2.16439   1
  10   0  -1 3.42698 3.53174   4
 -10   0   1 1.21027 2.03055   6
 -10   0   1 -0.3937 2.02691   2
   9   0  -1 2.51084 2.30967   4
   9   0  -1 -1.0242 1.63613   1
   9   0  -1 1.26722 1.58539   7
  -9   0   1 2.69262 1.93832   6
  -9   0   1 -1.1193 1.98084   2
  -9   0   1 3.33878 3.72875   3
   8   0  -1 0.81617 1.14103   7
   8   0  -1 -0.3452 1.57760   4
   8   0  -1 4.42484 1.74888   1
  -8   0   1 -0.3299 2.13634   3
  -8   0   1 0.78686 1.76097   6
  -8   0   1 -1.1496 1.77267   2
   7   0  -1 -1.0965 0.68213   1
   7   0  -1 -0.1570 1.48854   4
   7   0  -1 0.82826 1.10639   7
  -7   0   1 -2.6970 1.43856   3
  -7   0   1 -0.8063 1.32860   6
  -7   0   1 -3.4296 1.04603   2
   6   0  -1 0.74251 0.91132   1
   6   0  -1 0.69663 1.25950   4
   6   0  -1 -0.1314 0.98084   5
   6   0  -1 0.83534 0.92716   7
  -6   0   1 2.09068 1.33967   2
  -6   0   1 -1.0134 0.73679   5
  -6   0   1 -0.5684 0.85703   6
  -6   0   1 2.65739 1.47495   3
   5   0  -1 0.70569 0.68159   7
   5   0  -1 -0.1156 0.88143   5
   5   0  -1 0.56597 0.97165   4
   5   0  -1 -0.0123 0.58984   1
  -5   0   1 0.46064 0.74146   5
  -5   0   1 0.29661 0.85564   2
  -5   0   1 1.04516 1.14063   3
  -5   0   1 0.69900 1.17863   6
   4   0  -1 -0.0371 0.45831   1
   4   0  -1 -0.5291 0.43201   4
   4   0  -1 0.18778 0.56238   7
   4   0  -1 0.35610 0.71157   5
  -4   0   1 0.65208 0.67423   6
  -4   0   1 -1.7118 0.53985   2
  -4   0   1 -1.6037 0.90574   3
  -4   0   1 -0.9237 0.58106   5
   3   0  -1 0.43060 0.42944   4
   3   0  -1 0.16818 0.57085   5
   3   0  -1 0.23502 0.49764   7
   3   0  -1 -0.4465 0.34678   1
  -3   0   1 -0.2201 0.36950   2
  -3   0   1 -0.6650 0.49047   3
  -3   0   1 -0.4192 0.36640   6
   2   0  -1 0.36053 0.44691   7
   2   0  -1 -0.1422 0.37913   5
   2   0  -1 0.25190 0.42482   3
   2   0  -1 0.24195 0.44758   4
   2   0  -1 -0.1084 0.30127   7
   2   0  -1 0.96229 0.43074   1
  -2   0   1 -0.1465 0.39100   3
  -2   0   1 0.36820 0.50637   5
  -2   0   1 -0.2770 0.24438   6
  -2   0   1 0.52972 0.36367   2
  -2   0   1 0.03926 0.39092   7
   1   0  -1 1.83360 0.33716   3
   1   0  -1 1.56576 0.47885   5
   1   0  -1 0.44835 0.29039   2
   1   0  -1 0.62424 0.18431   7
   1   0  -1 0.74716 0.27063   1
   1   0  -1 0.94190 0.30359   6
   1   0  -1 0.80521 0.36699   4
  -1   0   1 0.63518 0.28202   4
  -1   0   1 0.46412 0.29481   2
  -1   0   1 1.46226 0.37704   6
  -1   0   1 1.86895 0.37744   1
  -1   0   1 0.71451 0.33260   5
  -1   0   1 0.83766 0.21558   7
  -1   0   1 1.18684 0.27931   3
   0   0  -1 0.12553 0.12924   6
   0   0  -1 0.09702 0.12100   3
   0   0  -1 -0.0710 0.08518   5
   0   0  -1 0.10092 0.10067   4
   0   0  -1 0.02742 0.08563   1
   0   0  -1 -0.0506 0.08975   2
   0   0  -1 0.01985 0.11278   7
   0   0   1 0.00628 0.13119   6
   0   0   1 0.01660 0.14887   3
   0   0   1 0.52385 0.17953   4
   0   0   1 0.03304 0.11475   7
   0   0   1 -0.0069 0.11614   2
   0   0   1 0.19986 0.12684   7
   0   0   1 0.04116 0.09123   1
   0   0   1 -0.1472 0.10577   3
   0   0   1 0.19504 0.14754   5
  -1   0  -1 -0.0600 0.18704   6
  -1   0  -1 0.17320 0.17899   2
  -1   0  -1 0.05993 0.15547   1
  -1   0  -1 -0.0917 0.32504   7
  -1   0  -1 0.34793 0.15720   4
  -1   0  -1 -0.2358 0.30791   7
  -1   0  -1 -0.4483 0.32532   3
   1   0   1 0.11555 0.18102   2
   1   0   1 -0.0875 0.28938   7
   1   0   1 -0.0187 0.19363   1
   1   0   1 0.34413 0.15892   4
   1   0   1 0.14355 0.23525   6
   1   0   1 0.27611 0.36816   7
   1   0   1 0.28822 0.34375   3
  -2   0  -1 0.17527 0.16247   5
  -2   0  -1 0.52214 0.57288   3
  -2   0  -1 0.19051 0.39405   7
  -2   0  -1 -0.0886 0.14926   5
  -2   0  -1 0.92098 0.50410   2
  -2   0  -1 0.04286 0.43801   6
   2   0   1 0.03761 0.36492   7
   2   0   1 0.24459 0.38123   1
   2   0   1 -0.0211 0.26578   4
  -3   0  -1 0.19091 0.49529   6
  -3   0  -1 -0.5742 0.42266   2
  -3   0  -1 0.21583 0.33372   5
  -3   0  -1 0.60358 0.63655   3
  -3   0  -1 0.26708 0.23937   5
   3   0   1 0.53312 0.33527   1
   3   0   1 0.16315 0.35839   4
   3   0   1 0.18853 0.57903   7
  -4   0  -1 0.08944 0.33892   5
  -4   0  -1 -0.2215 0.45162   5
  -4   0  -1 -0.4394 0.40133   6
  -4   0  -1 0.74989 1.03982   3
  -4   0  -1 0.77422 0.72757   2
   4   0   1 1.10039 0.57264   1
   4   0   1 -0.4541 0.46701   4
   4   0   1 -0.1091 0.53003   7
  -5   0  -1 -0.5853 0.41961   5
  -5   0  -1 -0.3570 0.73448   2
  -5   0  -1 0.33900 0.73217   6
  -5   0  -1 -1.1615 1.18538   3
   5   0   1 0.99035 0.77333   1
   5   0   1 1.19002 0.88748   4
   5   0   1 0.54771 1.03051   7
  -6   0  -1 -0.3924 0.51862   5
  -6   0  -1 -0.3563 1.53556   3
  -6   0  -1 0.91975 1.17637   2
  -6   0  -1 0.03814 1.31735   6
   6   0   1 -0.0754 1.10377   7
   6   0   1 -0.2954 1.01068   1
   6   0   1 -0.2573 0.87152   4
  -7   0  -1 1.58538 1.52509   2
  -7   0  -1 -0.8999 1.71705   3
  -7   0  -1 1.20234 1.61868   6
   7   0   1 1.30692 1.40574   1
   7   0   1 0.19572 1.20244   4
   7   0   1 0.32078 1.30510   7
  -8   0  -1 0.10952 1.48017   2
  -8   0  -1 0.56960 2.19703   3
  -8   0  -1 -1.3122 1.52491   6
   8   0   1 0.57969 0.86860   1
   8   0   1 0.94605 1.61912   4
   8   0   1 0.22670 1.58150   7
  -9   0  -1 1.41904 1.89405   2
  -9   0  -1 1.09743 2.22177   6
  -9   0  -1 -1.1766 2.83345   3
   9   0   1 -2.2409 1.97916   4
   9   0   1 0.57352 1.28201   1
   9   0   1 -0.2127 1.75331   7
 -10   0  -1 4.23592 2.49091   6
 -10   0  -1 0.91415 3.84954   3
  10   0   1 2.69810 2.81399   7
  10   0   1 1.22443 2.28875   1
  11   0   1 -1.3241 2.74989   1
  11  -1  -1 2.50959 3.80462   4
  11  -1  -1 1.33223 2.49590   1
 -11   1   1 -1.3182 2.25717   6
  10  -1  -1 0.12444 2.01647   1
  10  -1  -1 -0.7561 2.56212   4
 -10   1   1 2.11644 2.23898   6
   9  -1  -1 -0.3682 1.68323   4
   9  -1  -1 -0.6486 1.10840   1
  -9   1   1 -0.3636 1.70475   2
  -9   1   1 1.00742 1.94095   6
  -9   1   1 -3.3887 2.68080   3
   8  -1  -1 -0.6401 1.45159   4
   8  -1  -1 1.73260 1.44399   7
   8  -1  -1 0.94550 1.65183   1
  -8   1   1 -3.1374 1.40053   2
  -8   1   1 0.46091 1.79694   3
  -8   1   1 0.19183 1.09516   6
   7  -1  -1 0.61708 1.41479   5
   7  -1  -1 0.70064 0.76624   1
   7  -1  -1 0.87934 1.31877   4
   7  -1  -1 0.82079 0.97442   7
  -7   1   1 2.15652 1.46992   2
  -7   1   1 0.50165 1.04700   5
  -7   1   1 0.59992 1.34277   6
  -7   1   1 2.65812 1.49626   3
   6  -1  -1 0.30060 0.72180   4
   6  -1  -1 0.34693 0.86002   1
   6  -1  -1 -0.9349 0.73445   7
   6  -1  -1 0.98995 1.06873   5
  -6   1   1 1.22496 1.08635   2
  -6   1   1 -1.7090 0.89106   5
  -6   1   1 1.50608 1.44140   3
  -6   1   1 -0.0352 0.90933   6
   5  -1  -1 0.37508 0.84028   5
   5  -1  -1 -0.6159 0.59492   1
   5  -1  -1 0.51371 0.98207   4
   5  -1  -1 -0.6951 0.72935   7
  -5   1   1 0.97608 1.04782   3
  -5   1   1 0.58052 0.75643   6
  -5   1   1 -0.1672 0.72930   2
   4  -1  -1 -0.6088 0.64458   5
   4  -1  -1 0.79151 0.73346   7
   4  -1  -1 0.24220 0.60062   1
   4  -1  -1 0.17475 0.72426   4
  -4   1   1 0.00668 0.65535   2
  -4   1   1 2.59700 1.08021   3
  -4   1   1 0.55311 0.62635   6
   3  -1  -1 0.00255 0.40846   1
   3  -1  -1 1.02431 0.55713   5
   3  -1  -1 0.40368 0.43089   4
   3  -1  -1 0.33379 0.39262   7
  -3   1   1 0.20569 0.44699   2
  -3   1   1 -0.4808 0.36683   7
  -3   1   1 0.77744 0.45081   6
  -3   1   1 -0.2309 0.51652   3
   2  -1  -1 0.08189 0.27529   7
   2  -1  -1 0.09919 0.34523   7
   2  -1  -1 -0.4061 0.42629   5
   2  -1  -1 -0.0905 0.26228   1
   2  -1  -1 0.23058 0.39003   4
  -2   1   1 1.21910 0.47864   2
  -2   1   1 -0.3189 0.30304   3
  -2   1   1 -0.1815 0.36309   6
  -2   1   1 -0.0887 0.29875   7
   1  -1  -1 -0.1479 0.09587   1
   1  -1  -1 -0.1634 0.24927   6
   1  -1  -1 -0.2280 0.19209   3
   1  -1  -1 0.16799 0.18284   4
   1  -1  -1 -0.1073 0.14178   5
   1  -1  -1 0.03797 0.11669   7
   1  -1  -1 0.02993 0.23471   2
  -1   1   1 0.08327 0.19357   2
  -1   1   1 0.02281 0.21653   4
  -1   1   1 0.12555 0.23288   6
  -1   1   1 0.02351 0.13137   7
  -1   1   1 0.34414 0.23882   3
  -1   1   1 0.00807 0.10351   1
  -1   1   1 -0.2745 0.14758   5
  -1   1   1 -0.0129 0.17831   2
   0  -1  -1 0.95943 0.27747   7
   0  -1  -1 0.76916 0.15159   1
   0  -1  -1 1.52882 0.40267   6
   0  -1  -1 0.25163 0.22762   3
   0  -1  -1 0.84885 0.27034   2
   0  -1  -1 0.38414 0.18974   5
   0   1   1 1.24556 0.17493   1
   0   1   1 0.12590 0.23479   3
   0   1   1 1.28081 0.38037   6
   0   1   1 0.99655 0.25529   5
   0   1   1 1.23283 0.19264   4
   0   1   1 -0.3210 0.19138   3
   0   1   1 0.99687 0.28274   7
   0   1   1 0.03333 0.14669   2
  -1  -1  -1 -0.2853 0.19967   1
  -1  -1  -1 0.25356 0.26890   6
  -1  -1  -1 0.04500 0.11648   4
  -1  -1  -1 0.11576 0.17431   5
  -1  -1  -1 0.30052 0.44326   3
  -1  -1  -1 -0.2129 0.17777   2
   1   1   1 -0.1707 0.18180   7
   1   1   1 0.06472 0.17454   1
   1   1   1 -0.3180 0.14143   5
   1   1   1 -0.0190 0.13436   4
  -2  -1  -1 0.25800 0.27567   5
  -2  -1  -1 -0.0671 0.29457   4
  -2  -1  -1 0.19876 0.53190   2
  -2  -1  -1 -0.1777 0.26869   6
  -2  -1  -1 -0.5063 0.55014   3
   2   1   1 -0.3141 0.26650   7
   2   1   1 -0.0843 0.25257   5
   2   1   1 0.05348 0.31036   4
   2   1   1 0.97519 0.45546   1
  -3  -1  -1 -0.4949 0.68906   3
  -3  -1  -1 0.07790 0.46882   6
  -3  -1  -1 0.13635 0.36341   5
  -3  -1  -1 -0.1856 0.29051   5
  -3  -1  -1 -0.7485 0.49886   2
   3   1   1 0.08815 0.60496   7
   3   1   1 -0.0578 0.50525   1
   3   1   1 -0.0351 0.37923   4
   3   1   1 -0.2140 0.52761   5
  -4  -1  -1 -0.7811 0.56998   6
  -4  -1  -1 0.19007 0.32023   5
  -4  -1  -1 -0.3792 0.97824   3
  -4  -1  -1 -0.5465 0.66727   2
   4   1   1 0.30532 0.52209   4
   4   1   1 -0.7847 0.36428   1
   4   1   1 -0.1566 0.47303   7
  -5  -1  -1 -0.1500 1.16874   3
  -5  -1  -1 -1.1133 0.69015   6
  -5  -1  -1 0.14246 0.87386   2
  -5  -1  -1 0.27107 0.53921   5
   5   1   1 0.56396 0.81051   7
   5   1   1 -0.8687 0.71168   4
   5   1   1 -0.9774 0.67933   1
  -6  -1  -1 -0.2414 0.97052   6
  -6  -1  -1 2.34833 1.76336   3
  -6  -1  -1 2.26017 1.29432   2
   6   1   1 -0.5643 0.99407   4
   6   1   1 0.59908 1.10262   7
   6   1   1 0.38170 0.83925   1
  -7  -1  -1 3.89680 2.54785   3
  -7  -1  -1 1.57687 1.47390   2
  -7  -1  -1 -2.1061 1.23721   6
   7   1   1 -0.1667 1.15271   1
   7   1   1 -0.2955 1.23097   7
   7   1   1 -0.1900 1.34548   4
  -8  -1  -1 -1.8353 1.66233   6
  -8  -1  -1 -1.6972 1.26293   2
  -8  -1  -1 1.67193 2.22601   3
   8   1   1 0.76004 1.98920   4
   8   1   1 -0.1527 1.15377   1
   8   1   1 0.81858 1.52324   7
  -9  -1  -1 -2.3713 1.69208   2
  -9  -1  -1 -2.6556 3.09956   3
  -9  -1  -1 2.88718 2.47298   6
   9   1   1 0.75442 2.24494   1
   9   1   1 1.01663 1.85368   7
   9   1   1 -1.7180 3.50990   4
 -10  -1  -1 1.71863 2.45302   6
  10   1   1 2.52123 2.49411   7
  10   1   1 0.81409 1.78450   1
  11  -2  -1 0.01823 2.18203   1
  11  -2  -1 3.20117 3.51935   4
 -11   2   1 1.29469 1.97537   6
  10  -2  -1 0.54905 1.67980   1
  10  -2  -1 -0.7069 2.59569   4
 -10   2   1 4.55718 4.14529   3
 -10   2   1 -1.0490 2.04030   6
   9  -2  -1 -2.1358 2.05375   4
   9  -2  -1 -1.1728 1.50356   1
  -9   2   1 4.12683 2.71125   3
  -9   2   1 -3.0135 1.58534   6
  -9   2   1 2.08267 1.79765   2
   8  -2  -1 -1.8141 1.35446   4
   8  -2  -1 0.88790 0.91338   1
   8  -2  -1 -0.5408 1.38531   7
  -8   2   1 -0.0479 1.34626   6
  -8   2   1 0.68882 2.24684   3
  -8   2   1 1.37234 1.60492   2
   7  -2  -1 0.97480 1.05578   1
   7  -2  -1 2.05245 1.40912   4
   7  -2  -1 0.43320 1.40781   5
   7  -2  -1 0.31744 1.29025   7
  -7   2   1 -0.4145 1.10914   5
  -7   2   1 0.67711 1.05768   2
  -7   2   1 -0.0111 1.88237   3
  -7   2   1 -0.1765 1.30986   6
   6  -2  -1 0.84052 1.10072   4
   6  -2  -1 2.77122 1.29023   5
   6  -2  -1 1.30780 1.03880   1
   6  -2  -1 0.09152 0.84669   7
  -6   2   1 -0.9902 0.84546   2
  -6   2   1 0.38378 0.88958   6
  -6   2   1 1.07241 1.35454   3
   5  -2  -1 1.11809 1.00673   5
   5  -2  -1 -0.1896 0.70712   7
   5  -2  -1 0.58879 0.83353   4
   5  -2  -1 0.02577 0.72195   1
  -5   2   1 0.09457 0.64121   6
  -5   2   1 -0.1349 0.74103   2
  -5   2   1 -0.3554 0.98115   3
  -5   2   1 0.65188 0.89355   7
   4  -2  -1 0.03202 0.41668   1
   4  -2  -1 -0.4493 0.58712   7
   4  -2  -1 0.41647 0.62200   4
   4  -2  -1 0.35245 0.62288   5
  -4   2   1 0.84146 0.75018   3
  -4   2   1 0.06683 0.49525   6
  -4   2   1 -0.1044 0.60118   7
  -4   2   1 -0.2073 0.54675   2
   3  -2  -1 0.10837 0.48497   5
   3  -2  -1 -0.1303 0.32250   1
   3  -2  -1 -0.0072 0.39035   4
  -3   2   1 -0.3189 0.46203   6
  -3   2   1 1.18538 0.68136   2
  -3   2   1 0.16336 0.45954   7
  -3   2   1 0.10954 0.58172   3
   2  -2  -1 0.32320 0.43449   2
   2  -2  -1 -0.2513 0.32874   5
   2  -2  -1 0.75353 0.29913   1
   2  -2  -1 0.51708 0.38772   7
   2  -2  -1 0.23001 0.35775   4
  -2   2   1 -0.2694 0.36122   3
  -2   2   1 -0.0030 0.40126   2
  -2   2   1 -0.3062 0.30993   7
  -2   2   1 -0.0882 0.37931   6
   1  -2  -1 0.02846 0.21334   7
   1  -2  -1 -0.0921 0.16461   1
   1  -2  -1 0.31430 0.23782   5
   1  -2  -1 0.25190 0.20882   4
   1  -2  -1 -0.2607 0.34033   6
   1  -2  -1 -0.0403 0.26255   2
   1  -2  -1 0.30822 0.14058   1
  -1   2   1 -0.4644 0.13684   6
  -1   2   1 -0.2334 0.18703   3
  -1   2   1 0.04658 0.30991   2
  -1   2   1 -0.0481 0.22682   7
  -1   2   1 -0.0630 0.19186   4
  -1   2   1 -0.2886 0.15725   1
   0  -2  -1 0.14015 0.16930   1
   0  -2  -1 -0.2940 0.24446   7
   0  -2  -1 0.02339 0.31927   6
   0  -2  -1 0.05538 0.21341   2
   0  -2  -1 0.03783 0.09887   4
   0  -2  -1 -0.2100 0.19042   5
   0   2   1 -0.1836 0.16394   7
   0   2   1 0.06283 0.13081   4
   0   2   1 0.04882 0.36294   6
   0   2   1 0.31793 0.33041   3
   0   2   1 0.09624 0.16088   1
   0   2   1 0.01587 0.24012   5
  -1  -2  -1 0.08008 0.32734   2
  -1  -2  -1 0.48598 0.57484   3
  -1  -2  -1 -0.2230 0.35120   6
  -1  -2  -1 0.81426 0.39043   5
  -1  -2  -1 -0.0190 0.13768   4
   1   2   1 0.17174 0.21910   4
   1   2   1 0.05666 0.21419   1
   1   2   1 1.32387 0.47952   5
   1   2   1 -0.1683 0.38986   3
   1   2   1 0.60232 0.43220   7
  -2  -2  -1 -0.5389 0.50625   2
  -2  -2  -1 0.18583 0.25948   4
  -2  -2  -1 -0.2313 0.66918   3
  -2  -2  -1 0.29300 0.34577   5
  -2  -2  -1 0.23688 0.48257   6
   2   2   1 0.08289 0.40725   1
   2   2   1 0.19045 0.36033   4
   2   2   1 0.15282 0.44397   5
   2   2   1 -0.3694 0.52506   7
  -3  -2  -1 -0.6716 0.44744   6
  -3  -2  -1 -0.6774 0.36807   2
  -3  -2  -1 -0.0255 0.39423   5
  -3  -2  -1 0.20659 0.87196   3
   3   2   1 0.76838 0.70478   7
   3   2   1 0.55967 0.50626   1
   3   2   1 -0.6954 0.47410   4
  -4  -2  -1 0.92014 0.65288   6
  -4  -2  -1 -1.0601 0.92879   3
  -4  -2  -1 0.45253 0.67731   2
  -4  -2  -1 0.47575 0.46585   5
   4   2   1 -1.0532 0.51708   1
   4   2   1 0.11144 0.52419   7
   4   2   1 -0.3200 0.73812   4
  -5  -2  -1 -0.3770 0.55245   5
  -5  -2  -1 0.12673 0.96639   2
  -5  -2  -1 0.16554 1.33235   3
  -5  -2  -1 -0.5099 0.99721   6
   5   2   1 -1.6299 0.72812   4
   5   2   1 -0.5999 0.69801   7
   5   2   1 -0.0805 0.62485   1
  -6  -2  -1 -0.5520 1.16485   2
  -6  -2  -1 0.34064 0.90399   6
  -6  -2  -1 0.09145 1.66896   3
   6   2   1 -1.0258 1.07357   7
   6   2   1 -0.7418 0.95183   1
   6   2   1 1.80333 1.28760   4
  -7  -2  -1 -1.7237 0.97371   6
  -7  -2  -1 0.48567 1.76616   3
  -7  -2  -1 0.66971 1.45576   2
   7   2   1 2.50577 1.60315   7
   7   2   1 -0.9036 1.56748   1
   7   2   1 -0.1962 1.44221   4
  -8  -2  -1 -2.5626 1.64968   6
  -8  -2  -1 -1.8039 2.70478   3
  -8  -2  -1 -0.9252 1.45377   2
   8   2   1 -0.5010 1.24871   1
   8   2   1 0.18212 1.56664   7
   8   2   1 -0.8989 2.01979   4
  -9  -2  -1 1.30486 1.80215   2
  -9  -2  -1 -4.6832 3.78055   3
  -9  -2  -1 -1.1085 2.14060   6
   9   2   1 -0.3857 1.83175   7
   9   2   1 -0.4600 1.93787   1
 -10  -2  -1 -3.2557 1.74554   2
 -10  -2  -1 -2.1416 2.17218   6
  10   2   1 -1.0951 2.44332   1
  10   2   1 -2.0165 2.51958   7
  11  -3  -1 1.63499 2.15642   1
  11  -3  -1 -4.8668 2.61409   4
 -11   3   1 -2.4863 2.41537   6
  10  -3  -1 0.07095 2.08040   1
  10  -3  -1 -3.0798 1.86248   4
 -10   3   1 -1.9071 2.34595   6
 -10   3   1 5.56325 3.84700   3
   9  -3  -1 1.67286 1.53485   1
   9  -3  -1 -1.2669 1.54392   4
  -9   3   1 -0.4677 1.99979   6
  -9   3   1 2.33092 2.46923   3
  -9   3   1 -0.0431 1.69221   2
   8  -3  -1 -0.7668 1.13602   1
   8  -3  -1 0.31471 1.54091   4
   8  -3  -1 -0.5189 1.15597   7
  -8   3   1 3.83349 1.62721   2
  -8   3   1 -0.1737 2.17584   3
  -8   3   1 -0.1772 1.32304   6
   7  -3  -1 -1.5675 0.78880   7
   7  -3  -1 1.26586 1.45586   5
   7  -3  -1 0.75608 1.00646   1
   7  -3  -1 -0.2483 1.26328   4
  -7   3   1 -0.0520 0.97713   6
  -7   3   1 2.68275 2.01896   3
  -7   3   1 -0.8418 0.81970   2
   6  -3  -1 -0.1682 0.93161   4
   6  -3  -1 0.22742 1.04879   5
   6  -3  -1 0.18453 0.54185   1
   6  -3  -1 0.31742 0.87032   7
  -6   3   1 -0.8333 1.12420   7
  -6   3   1 -1.2320 1.05609   3
  -6   3   1 -0.0250 0.74078   2
  -6   3   1 -0.5808 1.01868   6
   5  -3  -1 -0.1704 0.71473   4
   5  -3  -1 0.35597 0.83919   7
   5  -3  -1 -0.5738 0.82507   5
   5  -3  -1 0.37695 0.62259   1
  -5   3   1 0.72660 0.70656   2
  -5   3   1 0.14434 0.79983   6
  -5   3   1 0.54827 0.94345   7
  -5   3   1 -1.5607 0.92437   3
   4  -3  -1 0.16902 0.41726   1
   4  -3  -1 0.02500 0.46475   4
   4  -3  -1 -0.6969 0.48661   5
  -4   3   1 0.07322 0.80760   3
  -4   3   1 0.35248 0.49159   2
  -4   3   1 -0.1957 0.59815   7
  -4   3   1 0.31994 0.67546   6
   3  -3  -1 -0.6237 0.48056   5
   3  -3  -1 -0.2048 0.40026   4
   3  -3  -1 0.18758 0.28192   1
   3  -3  -1 0.06630 0.57581   2
  -3   3   1 0.16747 0.49681   6
  -3   3   1 0.43089 0.68527   7
  -3   3   1 0.79282 0.59656   2
  -3   3   1 -1.0104 0.47382   3
   2  -3  -1 -0.1805 0.30550   4
   2  -3  -1 -0.1721 0.20924   1
   2  -3  -1 -0.3562 0.25464   5
   2  -3  -1 0.14193 0.35060   1
   2  -3  -1 0.04424 0.43901   2
  -2   3   1 0.18662 0.38529   1
  -2   3   1 0.40293 0.48873   6
  -2   3   1 0.31683 0.39627   3
  -2   3   1 -0.5018 0.31637   7
   1  -3  -1 0.07707 0.24144   1
   1  -3  -1 -0.0645 0.21869   4
   1  -3  -1 -0.2071 0.34617   2
   1  -3  -1 -0.4969 0.31174   5
   1  -3  -1 -0.3856 0.20307   1
  -1   3   1 -0.0102 0.44025   6
  -1   3   1 0.27143 0.23647   1
  -1   3   1 0.34941 0.35215   7
  -1   3   1 0.06730 0.37684   3
   0  -3  -1 -0.9187 0.27064   2
   0  -3  -1 -0.7365 0.36884   5
   0  -3  -1 -0.2218 0.11951   4
   0  -3  -1 -0.3382 0.19912   6
   0  -3  -1 -0.0477 0.21848   1
   0   3   1 -0.1847 0.24240   1
   0   3   1 0.19330 0.30707   7
   0   3   1 0.35597 0.33870   3
   0   3   1 0.17159 0.23436   4
  -1  -3  -1 1.45142 0.59649   5
  -1  -3  -1 -0.2278 0.48548   6
  -1  -3  -1 0.30815 0.55390   2
  -1  -3  -1 0.56479 0.27489   4
  -1  -3  -1 0.69125 0.70959   3
   1   3   1 -0.0843 0.29202   7
   1   3   1 -0.5280 0.31466   1
   1   3   1 0.16707 0.22837   4
   1   3   1 0.42839 0.52085   3
  -2  -3  -1 -0.8406 0.63016   3
  -2  -3  -1 0.14027 0.58231   6
  -2  -3  -1 0.02255 0.31104   4
  -2  -3  -1 -0.3779 0.33179   5
  -2  -3  -1 -0.9476 0.43573   2
   2   3   1 -0.0767 0.61009   3
   2   3   1 0.04245 0.42505   7
   2   3   1 0.20053 0.45739   1
   2   3   1 0.10007 0.44399   4
  -3  -3  -1 0.56207 0.77752   6
  -3  -3  -1 0.98763 0.87642   2
  -3  -3  -1 2.34935 1.20204   3
  -3  -3  -1 0.45842 0.50507   5
   3   3   1 -0.8324 0.83210   3
   3   3   1 0.19814 0.58057   1
   3   3   1 1.22005 0.70930   4
   3   3   1 0.79440 0.77664   7
  -4  -3  -1 -0.7324 1.15606   3
  -4  -3  -1 -0.0837 0.57377   2
  -4  -3  -1 -0.7216 0.62352   6
  -4  -3  -1 -0.4398 0.53374   5
   4   3   1 1.02286 0.88033   1
   4   3   1 -0.4089 0.61007   7
   4   3   1 0.51568 0.78204   4
  -5  -3  -1 -0.5486 1.38011   3
  -5  -3  -1 -0.8248 0.69928   2
  -5  -3  -1 -0.8913 0.59101   5
  -5  -3  -1 1.37400 1.13112   6
   5   3   1 0.43216 0.71848   1
   5   3   1 -0.4614 1.18814   4
   5   3   1 2.51003 1.24297   7
  -6  -3  -1 0.32444 1.17168   6
  -6  -3  -1 -1.2477 1.53065   3
  -6  -3  -1 0.94906 1.44095   2
   6   3   1 -1.3012 1.20230   1
   6   3   1 1.61966 1.34817   7
   6   3   1 -0.0028 1.29367   4
  -7  -3  -1 1.13316 1.95101   6
  -7  -3  -1 0.11070 1.47162   2
  -7  -3  -1 -2.9671 1.53333   3
   7   3   1 -2.4569 0.91472   7
   7   3   1 1.60843 1.35638   1
   7   3   1 -0.0070 1.76817   4
  -8  -3  -1 -2.3843 2.15313   6
  -8  -3  -1 1.28380 1.66201   2
  -8  -3  -1 -4.9685 2.54682   3
   8   3   1 2.70438 1.92760   7
   8   3   1 -1.3034 1.07786   1
  -9  -3  -1 -2.3362 1.74818   2
  -9  -3  -1 1.46822 2.13014   6
   9   3   1 -1.9084 2.05247   7
   9   3   1 -0.1857 1.71493   1
 -10  -3  -1 -3.4608 2.03901   2
 -10  -3  -1 5.34517 3.77675   6
  10   3   1 -1.9979 1.86523   1
  10   3   1 1.76289 2.36271   7
  11  -4  -1 -6.0612 2.65738   4
  11  -4  -1 0.27009 2.05859   1
 -11   4   1 3.38142 5.22718   3
 -11   4   1 -2.3205 2.45076   6
  10  -4  -1 0.61422 2.08514   4
  10  -4  -1 -0.1081 1.87149   1
 -10   4   1 -1.5893 3.09167   3
 -10   4   1 -2.4951 1.58294   6
   9  -4  -1 0.36408 1.91222   4
   9  -4  -1 -0.8813 1.24959   1
  -9   4   1 2.50064 2.09002   6
  -9   4   1 2.69948 2.65663   3
   8  -4  -1 0.99648 1.33130   7
   8  -4  -1 0.25675 0.79146   1
   8  -4  -1 0.41239 1.67351   4
  -8   4   1 -3.1068 0.90543   2
  -8   4   1 -1.4858 2.00408   3
  -8   4   1 0.90063 1.63206   6
   7  -4  -1 0.43382 1.22842   5
   7  -4  -1 -0.2605 1.07012   7
   7  -4  -1 -0.3206 0.86381   1
   7  -4  -1 -0.3504 0.83231   4
  -7   4   1 -0.5804 1.71221   3
  -7   4   1 2.50758 1.31967   2
  -7   4   1 -0.4360 1.22818   7
  -7   4   1 -0.3593 1.22537   6
   6  -4  -1 -0.2705 0.64613   4
   6  -4  -1 0.42281 1.13132   5
   6  -4  -1 1.56270 0.87898   1
   6  -4  -1 -0.6818 0.97117   7
  -6   4   1 -0.1563 1.27861   3
  -6   4   1 -1.1769 0.82156   2
  -6   4   1 -0.6249 1.10164   7
  -6   4   1 0.81960 1.24488   6
   5  -4  -1 0.16465 0.75472   5
   5  -4  -1 -0.2612 0.40114   4
   5  -4  -1 0.23516 0.52517   1
  -5   4   1 -0.7208 0.56750   2
  -5   4   1 0.19006 0.92046   7
  -5   4   1 0.92756 0.99077   6
  -5   4   1 -0.5872 0.65973   3
   4  -4  -1 -1.0341 0.61898   5
   4  -4  -1 -0.0821 0.39828   1
   4  -4  -1 0.44042 0.60787   4
  -4   4   1 -0.8531 0.67839   2
  -4   4   1 -0.4609 0.57219   6
  -4   4   1 -0.2247 0.85925   3
  -4   4   1 0.30644 0.85188   7
   3  -4  -1 0.43957 0.62172   5
   3  -4  -1 -0.4724 0.25369   1
   3  -4  -1 0.34052 0.54107   2
   3  -4  -1 0.41433 0.51603   4
  -3   4   1 0.82764 0.62608   6
  -3   4   1 -0.3753 0.64433   3
  -3   4   1 -0.4065 0.54250   2
  -3   4   1 -0.1915 0.50801   7
   2  -4  -1 -0.0571 0.26321   1
   2  -4  -1 -0.3779 0.25862   4
   2  -4  -1 -0.0869 0.51055   2
   2  -4  -1 -0.5182 0.41028   5
  -2   4   1 0.50316 0.48518   3
  -2   4   1 0.06678 0.46671   1
  -2   4   1 -0.6298 0.41062   6
  -2   4   1 -0.0061 0.41002   7
   1  -4  -1 -0.0628 0.46871   2
   1  -4  -1 0.08253 0.48137   5
   1  -4  -1 -0.0200 0.26702   4
   1  -4  -1 -0.0776 0.28625   1
   1  -4  -1 0.25183 0.51428   6
  -1   4   1 0.06256 0.46253   6
  -1   4   1 -0.4160 0.38137   7
  -1   4   1 0.07627 0.31598   1
  -1   4   1 -0.1797 0.34869   3
   0  -4  -1 -0.4484 0.41394   5
   0  -4  -1 0.22353 0.24775   4
   0  -4  -1 -0.1785 0.47772   6
   0  -4  -1 0.07668 0.35313   4
   0  -4  -1 -1.0447 0.32450   2
   0   4   1 -0.3198 0.30814   4
   0   4   1 0.02424 0.40352   3
   0   4   1 0.33253 0.49164   7
   0   4   1 0.49808 0.40780   1
  -1  -4  -1 0.83914 0.31888   4
  -1  -4  -1 -0.6907 0.36998   5
  -1  -4  -1 -0.8328 0.41697   2
  -1  -4  -1 -0.0012 0.68653   6
  -1  -4  -1 -0.2479 0.33191   4
   1   4   1 0.33242 0.32743   4
   1   4   1 -0.1879 0.36959   7
   1   4   1 -0.3527 0.35531   1
   1   4   1 -1.1976 0.51329   3
  -2  -4  -1 -0.2476 0.36115   4
  -2  -4  -1 -0.2973 0.66215   3
  -2  -4  -1 0.46072 0.66425   6
  -2  -4  -1 -0.3259 0.47071   5
  -2  -4  -1 -0.2713 0.63382   2
   2   4   1 -0.8794 0.37090   4
   2   4   1 0.73860 0.80918   3
   2   4   1 -0.2823 0.50197   7
   2   4   1 -0.4446 0.56833   1
  -3  -4  -1 0.13509 0.67385   5
  -3  -4  -1 -0.4506 0.90985   3
  -3  -4  -1 0.62120 0.88527   6
  -3  -4  -1 0.50876 0.73190   2
   3   4   1 1.45585 1.06122   3
   3   4   1 0.19380 0.68942   4
   3   4   1 -0.0821 0.84835   7
   3   4   1 0.06449 0.66259   1
  -4  -4  -1 0.02638 1.13558   3
  -4  -4  -1 0.38364 1.08470   6
  -4  -4  -1 -1.2653 0.62817   5
  -4  -4  -1 -0.2932 1.00653   2
   4   4   1 0.07397 0.91075   4
   4   4   1 1.29920 0.83984   1
   4   4   1 -0.5664 0.57694   7
   4   4   1 0.57157 1.09439   3
  -5  -4  -1 -1.6959 1.01124   2
  -5  -4  -1 -0.9618 0.73795   5
  -5  -4  -1 -0.4292 1.23768   3
  -5  -4  -1 0.08432 0.88336   6
   5   4   1 -0.0086 0.93832   7
   5   4   1 0.73397 1.18525   4
   5   4   1 0.96971 0.97361   1
   5   4   1 0.15570 1.52016   3
  -6  -4  -1 -0.1866 1.89097   6
  -6  -4  -1 0.03241 1.88773   3
  -6  -4  -1 0.50431 1.64394   2
   6   4   1 -1.2219 1.36987   7
   6   4   1 0.40592 1.54016   4
   6   4   1 -0.4818 0.95074   1
   6   4   1 -2.5982 1.67193   3
  -7  -4  -1 -1.0987 1.33927   6
  -7  -4  -1 0.01138 2.08717   3
  -7  -4  -1 0.14023 1.38392   2
   7   4   1 -0.0893 1.89153   1
   7   4   1 -2.0182 2.37203   3
   7   4   1 2.88094 1.92438   7
  -8  -4  -1 -0.1567 2.98808   3
  -8  -4  -1 -1.0325 1.62326   2
  -8  -4  -1 1.75029 2.40056   6
   8   4   1 3.10656 2.09493   7
   8   4   1 -1.3369 2.94076   3
   8   4   1 -1.5099 2.03086   1
  -9  -4  -1 -3.0928 1.89418   2
  -9  -4  -1 1.32460 2.02642   6
   9   4   1 2.04946 2.58448   1
   9   4   1 2.39888 2.40872   7
 -10  -4  -1 5.21049 3.90073   6
 -10  -4  -1 0.83313 2.47988   2
  10   4   1 1.91416 3.38982   7
  10   4   1 -2.5358 3.02462   1
  11  -5  -1 -4.9715 2.33338   4
  11  -5  -1 -4.4950 1.83047   1
 -11   5   1 4.20737 3.33473   3
 -11   5   1 0.72435 2.97291   6
  10  -5  -1 1.36251 1.84769   4
  10  -5  -1 -0.4375 1.48059   1
 -10   5   1 0.76756 2.83884   3
 -10   5   1 -0.6092 2.29248   6
   9  -5  -1 -0.8936 1.12966   1
   9  -5  -1 1.84672 1.92042   4
  -9   5   1 -0.1605 1.74408   6
  -9   5   1 -0.2709 2.26843   3
   8  -5  -1 -1.3063 1.29406   7
   8  -5  -1 -0.4561 1.69084   5
   8  -5  -1 0.07550 1.24904   1
   8  -5  -1 -1.4793 1.42286   4
  -8   5   1 0.54855 1.75015   7
  -8   5   1 0.92479 1.61740   6
  -8   5   1 2.82998 2.35598   3
  -8   5   1 -0.4801 1.19090   2
   7  -5  -1 0.55983 1.01190   4
   7  -5  -1 -2.5840 1.08040   7
   7  -5  -1 1.02079 1.00312   1
   7  -5  -1 -0.7565 1.55815   5
  -7   5   1 1.90080 1.63761   6
  -7   5   1 0.51225 1.53848   7
  -7   5   1 0.35381 1.96737   3
  -7   5   1 -0.8818 1.01088   2
   6  -5  -1 -1.2104 0.93942   7
   6  -5  -1 0.09454 0.75949   4
   6  -5  -1 -0.9088 1.06129   5
   6  -5  -1 0.09608 0.79075   1
  -6   5   1 -0.4110 0.72025   2
  -6   5   1 -0.9265 1.27046   3
  -6   5   1 -0.3319 0.95921   6
  -6   5   1 0.53246 1.16999   7
   5  -5  -1 -0.3620 0.49375   1
   5  -5  -1 -0.9223 0.36727   4
   5  -5  -1 2.23438 1.03046   5
  -5   5   1 2.68174 1.27096   6
  -5   5   1 -0.5254 0.80542   2
  -5   5   1 0.10250 0.95633   3
  -5   5   1 -1.5998 0.93797   7
   4  -5  -1 1.08625 0.87031   5
   4  -5  -1 0.78208 0.72560   4
   4  -5  -1 0.31048 0.55329   1
   4  -5  -1 0.40356 0.65364   2
  -4   5   1 -1.1457 0.88824   3
  -4   5   1 0.23473 0.55270   6
  -4   5   1 0.28040 0.77412   2
  -4   5   1 -0.5321 0.78812   7
   3  -5  -1 -0.9077 0.46716   4
   3  -5  -1 0.32231 0.62978   5
   3  -5  -1 -0.1687 0.68943   2
   3  -5  -1 -0.4975 0.26146   1
  -3   5   1 0.07010 0.73644   3
  -3   5   1 0.09013 0.48956   6
  -3   5   1 0.02634 0.68924   7
   2  -5  -1 -0.1340 0.33341   1
   2  -5  -1 0.08511 0.50395   2
   2  -5  -1 -0.0270 0.34924   4
   2  -5  -1 -0.5048 0.54955   5
  -2   5   1 -0.6671 0.45785   7
  -2   5   1 -0.0876 0.36885   1
  -2   5   1 0.41786 0.51449   6
  -2   5   1 0.98428 0.69447   3
   1  -5  -1 0.61743 0.52837   2
   1  -5  -1 0.31762 0.37136   4
   1  -5  -1 0.95068 0.65472   6
   1  -5  -1 0.08561 0.40388   1
   1  -5  -1 -0.3200 0.28669   5
  -1   5   1 -0.5155 0.49159   3
  -1   5   1 0.41522 0.60411   6
  -1   5   1 0.87882 0.43543   1
  -1   5   1 -0.0033 0.52396   7
   0  -5  -1 -0.4801 0.20355   2
   0  -5  -1 -0.5205 0.37511   5
   0  -5  -1 0.23928 0.30232   4
   0  -5  -1 0.31464 0.68321   6
   0   5   1 -0.4162 0.42190   3
   0   5   1 0.12129 0.50818   1
   0   5   1 0.00390 0.61479   7
  -1  -5  -1 -0.5203 0.43220   4
  -1  -5  -1 -0.4571 0.32906   2
  -1  -5  -1 -0.0527 0.52563   5
  -1  -5  -1 -0.1780 0.28959   4
  -1  -5  -1 -0.1410 0.66319   6
   1   5   1 -0.7839 0.54555   3
   1   5   1 -0.5613 0.42091   1
   1   5   1 -0.1073 0.60661   7
  -2  -5  -1 -0.2703 0.45604   6
  -2  -5  -1 -1.2674 0.64107   3
  -2  -5  -1 -0.1989 0.58099   5
  -2  -5  -1 -0.2301 0.63869   2
   2   5   1 -1.5407 0.71189   3
   2   5   1 0.37636 0.68011   1
   2   5   1 0.00603 0.46506   4
   2   5   1 0.61483 0.87164   7
  -3  -5  -1 0.71938 1.05669   3
  -3  -5  -1 -0.7806 0.93877   6
  -3  -5  -1 0.68695 0.78894   2
  -3  -5  -1 -1.7192 0.62927   5
   3   5   1 -0.2086 1.05314   3
   3   5   1 -0.0309 0.59042   1
   3   5   1 -0.0478 0.64466   4
   3   5   1 -0.3246 0.62027   7
  -4  -5  -1 -0.4108 0.76505   6
  -4  -5  -1 -1.0078 0.78029   5
  -4  -5  -1 -0.2092 1.41884   3
  -4  -5  -1 0.84503 1.13760   2
   4   5   1 -0.5238 0.86448   7
   4   5   1 -0.5385 0.84195   4
   4   5   1 0.71879 1.17109   1
   4   5   1 0.05155 1.43392   3
  -5  -5  -1 -1.8539 0.69005   2
  -5  -5  -1 -0.4608 0.83206   5
  -5  -5  -1 -2.7781 1.15264   3
  -5  -5  -1 -1.1629 0.96501   6
   5   5   1 0.18360 1.42712   3
   5   5   1 0.91498 1.38583   4
   5   5   1 0.71326 1.14365   1
   5   5   1 0.95018 1.20165   7
  -6  -5  -1 0.84526 1.82502   6
  -6  -5  -1 2.96041 2.02775   2
  -6  -5  -1 -1.9258 1.62585   3
   6   5   1 0.40610 1.56362   7
   6   5   1 -1.8607 1.43649   1
   6   5   1 -0.1074 1.96494   3
  -7  -5  -1 -3.2247 2.55346   3
  -7  -5  -1 0.27992 1.97422   6
  -7  -5  -1 0.78996 1.56808   2
   7   5   1 -0.1101 2.63762   3
   7   5   1 0.59168 1.87937   7
   7   5   1 1.39894 2.18441   1
  -8  -5  -1 1.11067 1.98212   6
  -8  -5  -1 0.81402 1.49718   2
   8   5   1 0.59818 1.55881   7
   8   5   1 0.67897 2.12164   1
  -9  -5  -1 2.49387 2.48723   6
  -9  -5  -1 1.61002 2.59268   2
   9   5   1 -1.6926 2.14692   1
   9   5   1 1.96243 2.95388   7
  11  -6  -1 -0.2063 2.13445   1
  11  -6  -1 1.62389 2.72022   4
 -11   6   1 -6.5191 2.51729   6
 -11   6   1 -2.9390 4.03176   3
  10  -6  -1 -1.0811 1.50571   1
  10  -6  -1 -1.7539 1.60047   4
 -10   6   1 -1.3060 2.08192   6
 -10   6   1 5.44772 3.26509   3
   9  -6  -1 2.61928 1.60053   1
   9  -6  -1 -3.1479 1.45728   4
  -9   6   1 2.84548 2.04409   6
  -9   6   1 1.85274 2.20060   3
   8  -6  -1 -0.7266 1.32410   4
   8  -6  -1 -0.5307 1.01982   1
   8  -6  -1 -1.2953 1.89315   5
   8  -6  -1 -0.3081 1.45899   7
  -8   6   1 1.77048 1.31151   2
  -8   6   1 -1.6077 1.79189   3
  -8   6   1 1.55629 2.00747   7
  -8   6   1 0.43456 1.35190   6
   7  -6  -1 0.85429 1.46214   4
   7  -6  -1 -1.0778 1.03783   7
   7  -6  -1 -1.4075 1.30938   5
   7  -6  -1 0.56869 0.93821   1
  -7   6   1 -1.0205 1.40970   7
  -7   6   1 -0.8520 0.83389   6
  -7   6   1 -0.5891 0.94387   2
  -7   6   1 -0.8954 1.59074   3
   6  -6  -1 0.47978 1.00057   4
   6  -6  -1 0.93029 0.80546   1
   6  -6  -1 -0.6746 1.05773   5
  -6   6   1 0.43481 0.92314   2
  -6   6   1 0.01338 0.79529   6
  -6   6   1 1.11225 1.40588   7
  -6   6   1 -0.5800 0.87588   3
   5  -6  -1 0.57307 0.71420   1
   5  -6  -1 -0.5968 1.04344   5
   5  -6  -1 1.29339 0.99683   4
  -5   6   1 -0.6805 0.80968   2
  -5   6   1 0.21541 1.23595   7
  -5   6   1 -0.2573 0.70115   6
  -5   6   1 1.61348 1.36090   3
   4  -6  -1 0.76578 0.85418   5
   4  -6  -1 -0.0655 0.58662   4
   4  -6  -1 0.06779 0.48290   1
   4  -6  -1 -0.3334 0.61295   2
  -4   6   1 -0.9909 0.64123   2
  -4   6   1 -1.2633 0.65911   6
  -4   6   1 0.37950 1.11926   3
  -4   6   1 -0.4056 0.71697   7
   3  -6  -1 -0.3597 0.44041   4
   3  -6  -1 0.17091 0.44306   1
   3  -6  -1 -0.0621 0.70131   5
   3  -6  -1 1.36804 0.89532   2
  -3   6   1 -0.3846 0.71818   7
  -3   6   1 -0.0413 0.73102   6
  -3   6   1 0.35027 0.59768   3
   2  -6  -1 -0.2518 0.41255   1
   2  -6  -1 0.47291 0.71934   2
   2  -6  -1 -0.1778 0.47532   4
   2  -6  -1 -0.2043 0.60900   5
  -2   6   1 -0.7999 0.45089   3
  -2   6   1 -0.6439 0.59604   7
  -2   6   1 0.42263 0.76157   6
  -2   6   1 0.64443 0.48649   1
   1  -6  -1 0.50892 0.67190   6
   1  -6  -1 -0.1794 0.54254   5
   1  -6  -1 0.25148 0.43165   2
   1  -6  -1 0.32451 0.41568   4
  -1   6   1 0.06648 0.50961   1
  -1   6   1 -0.2480 0.57772   6
  -1   6   1 0.24243 0.68709   3
  -1   6   1 -0.5749 0.68285   7
   0  -6  -1 -1.5362 0.80483   6
   0  -6  -1 -0.5578 0.51091   2
   0  -6  -1 -0.1566 0.30994   4
   0  -6  -1 0.51953 0.68345   5
   0   6   1 -1.0198 0.61768   3
   0   6   1 0.87443 0.67344   7
   0   6   1 0.02009 0.55592   1
  -1  -6  -1 0.32062 0.64557   2
  -1  -6  -1 0.75051 0.97143   6
  -1  -6  -1 0.18211 0.37185   4
  -1  -6  -1 -0.6851 0.33697   5
   1   6   1 -0.8134 0.64855   1
   1   6   1 -0.9945 0.73229   7
   1   6   1 -0.3041 0.76191   3
  -2  -6  -1 0.61001 0.76926   2
  -2  -6  -1 0.53065 0.56382   4
  -2  -6  -1 -0.0827 0.98984   6
  -2  -6  -1 0.01083 0.73496   5
   2   6   1 1.62611 0.73362   4
   2   6   1 0.66870 1.14365   3
   2   6   1 0.80018 0.92084   7
   2   6   1 0.39623 0.72426   1
  -3  -6  -1 2.15687 1.08141   5
  -3  -6  -1 -1.1478 0.88904   2
  -3  -6  -1 0.07300 0.99610   3
  -3  -6  -1 -0.0343 0.79298   6
   3   6   1 -0.0519 0.77414   4
   3   6   1 0.22910 0.89798   1
   3   6   1 -0.0449 1.25762   3
   3   6   1 0.56326 1.05357   7
  -4  -6  -1 -0.0596 1.12932   3
  -4  -6  -1 -0.6391 0.87463   2
  -4  -6  -1 -0.0919 1.42259   6
  -4  -6  -1 0.34734 0.91147   5
   4   6   1 -0.3601 1.11375   7
   4   6   1 -0.1842 1.20391   1
   4   6   1 0.07966 1.09045   4
   4   6   1 0.17130 1.42156   3
  -5  -6  -1 0.55946 1.52823   2
  -5  -6  -1 -1.0289 0.92792   5
  -5  -6  -1 -0.4044 1.51962   3
  -5  -6  -1 1.76671 1.44601   6
   5   6   1 0.12949 1.13645   7
   5   6   1 -2.3541 0.77609   1
   5   6   1 -2.8532 1.34843   3
  -6  -6  -1 0.72462 2.14498   3
  -6  -6  -1 -1.1232 1.17481   2
  -6  -6  -1 -0.4315 1.52277   6
   6   6   1 -0.3752 2.31185   3
   6   6   1 2.23638 1.85302   7
   6   6   1 0.37259 1.32869   1
  -7  -6  -1 -0.1648 2.26838   6
  -7  -6  -1 3.83764 3.09050   3
  -7  -6  -1 3.22431 2.30776   2
   7   6   1 0.55581 2.54672   3
   7   6   1 -1.5909 2.00181   1
   7   6   1 0.54386 1.59924   7
  -8  -6  -1 -1.5841 2.17416   6
  -8  -6  -1 -2.1902 1.22922   2
   8   6   1 -2.7129 2.19982   7
   8   6   1 -0.9965 2.01864   1
  -9  -6  -1 0.26819 2.56154   2
  -9  -6  -1 2.53689 2.82222   6
   9   6   1 0.50561 3.10869   7
   9   6   1 2.01843 3.09663   1
  11  -7  -1 5.23184 3.26308   4
  11  -7  -1 1.21171 1.99792   1
 -11   7   1 -1.1239 2.13870   6
 -11   7   1 0.43782 4.08975   3
  10  -7  -1 1.67548 1.80196   1
  10  -7  -1 1.27522 1.83857   4
 -10   7   1 2.09474 2.89005   3
 -10   7   1 -0.0769 2.37603   6
   9  -7  -1 -1.4939 1.25622   4
   9  -7  -1 -1.0364 1.24293   1
  -9   7   1 0.58641 2.16002   6
  -9   7   1 -0.2375 2.23669   3
   8  -7  -1 -0.3101 1.43636   4
   8  -7  -1 -0.1426 1.59806   5
   8  -7  -1 0.11384 1.63432   7
   8  -7  -1 -1.2591 0.85920   1
  -8   7   1 -0.7092 1.90650   7
  -8   7   1 0.99816 2.32860   3
  -8   7   1 -2.3494 1.42540   6
   7  -7  -1 0.20468 1.38840   5
   7  -7  -1 -0.4813 1.23276   4
   7  -7  -1 -0.6985 0.87998   1
  -7   7   1 0.10548 1.57534   7
  -7   7   1 1.97296 1.25072   2
  -7   7   1 -0.2872 1.70579   3
  -7   7   1 -0.2133 1.41645   6
   6  -7  -1 -0.0935 1.27941   5
   6  -7  -1 0.79720 0.74039   1
   6  -7  -1 -0.6656 0.91992   4
  -6   7   1 1.52426 1.44711   7
  -6   7   1 1.48116 1.37629   6
  -6   7   1 0.06550 1.48720   3
  -6   7   1 -0.3033 0.94000   2
   5  -7  -1 -0.1824 0.84436   4
   5  -7  -1 -0.6335 0.74363   5
   5  -7  -1 -0.1566 0.56864   1
   5  -7  -1 -0.0270 0.87756   2
  -5   7   1 0.21289 1.01891   7
  -5   7   1 0.48921 1.35078   3
  -5   7   1 0.39015 1.18642   6
  -5   7   1 0.38648 0.86306   2
   4  -7  -1 0.50383 0.55166   1
   4  -7  -1 0.21636 0.62146   5
   4  -7  -1 -0.2654 0.64197   4
   4  -7  -1 0.05232 0.84841   2
  -4   7   1 0.81792 1.22836   3
  -4   7   1 1.20952 1.12927   7
  -4   7   1 -1.3486 0.72017   6
   3  -7  -1 -0.7003 0.71013   5
   3  -7  -1 0.06513 0.50036   1
   3  -7  -1 0.53281 0.91427   2
   3  -7  -1 0.55309 0.59608   4
  -3   7   1 -0.5799 0.64472   3
  -3   7   1 -0.4785 0.65957   6
  -3   7   1 0.27378 0.82793   7
   2  -7  -1 -0.3249 0.60283   2
   2  -7  -1 0.27387 0.55441   1
   2  -7  -1 0.34156 0.53968   4
   2  -7  -1 -0.4454 0.43526   5
  -2   7   1 0.64230 0.63873   1
  -2   7   1 1.11384 0.84284   3
  -2   7   1 1.33750 1.06087   7
  -2   7   1 0.82752 0.71579   6
   1  -7  -1 -0.1091 0.70467   6
   1  -7  -1 -0.2971 0.52064   2
   1  -7  -1 -0.2104 0.48406   5
   1  -7  -1 -0.4475 0.36728   4
  -1   7   1 0.87202 0.81458   6
  -1   7   1 -0.4388 0.56058   7
  -1   7   1 -0.8272 0.50268   1
  -1   7   1 0.43189 0.93300   3
   0  -7  -1 -0.4747 0.48082   2
   0  -7  -1 1.39744 1.05193   6
   0  -7  -1 0.19192 0.40334   4
   0  -7  -1 -0.2324 0.42273   5
   0   7   1 0.11082 0.53969   3
   0   7   1 -0.2558 0.72836   7
   0   7   1 0.20725 0.72094   1
  -1  -7  -1 1.70289 0.86463   5
  -1  -7  -1 -0.3341 0.65376   2
  -1  -7  -1 -2.1982 0.78242   6
  -1  -7  -1 -0.9965 0.35036   4
   1   7   1 -0.2089 0.84354   1
   1   7   1 -0.5169 0.85973   3
   1   7   1 0.21995 0.82712   7
  -2  -7  -1 -0.0126 0.60935   2
  -2  -7  -1 1.46471 0.63179   4
  -2  -7  -1 0.54097 0.90753   5
  -2  -7  -1 0.95565 1.21632   6
   2   7   1 -0.8288 0.94645   3
   2   7   1 -0.5768 0.66157   4
   2   7   1 -0.3671 0.93232   1
   2   7   1 1.01224 0.99773   7
  -3  -7  -1 0.01911 1.10039   2
  -3  -7  -1 -1.5227 0.69784   5
  -3  -7  -1 1.08164 1.42180   6
  -3  -7  -1 0.48504 0.73115   4
   3   7   1 0.06472 0.82860   4
   3   7   1 -0.2647 0.92208   7
   3   7   1 0.07032 1.34036   3
   3   7   1 1.10948 0.98607   1
  -4  -7  -1 1.39140 1.66144   6
  -4  -7  -1 -0.3468 1.34705   2
  -4  -7  -1 -0.5941 1.14886   5
   4   7   1 0.06375 1.38537   3
   4   7   1 -1.2061 1.37287   7
   4   7   1 2.56566 1.51120   1
  -5  -7  -1 1.03973 1.55321   2
  -5  -7  -1 0.85188 1.73923   3
  -5  -7  -1 -3.0081 1.54003   6
  -5  -7  -1 -0.5386 1.02598   5
   5   7   1 -1.0800 1.70382   3
   5   7   1 1.14947 1.59554   1
   5   7   1 0.31556 1.72386   7
  -6  -7  -1 -0.4502 1.09141   2
  -6  -7  -1 0.62317 2.08046   6
  -6  -7  -1 -3.8438 1.78351   3
   6   7   1 0.78119 1.91610   1
   6   7   1 -2.1178 2.01198   3
   6   7   1 -0.7351 1.80221   7
  -7  -7  -1 -1.9050 2.30187   6
  -7  -7  -1 -1.7813 1.44596   2
   7   7   1 -1.4122 2.11835   7
   7   7   1 1.40725 1.78209   1
  -8  -7  -1 -3.9571 2.41806   6
  -8  -7  -1 1.58074 2.03902   2
   8   7   1 2.46255 2.80777   7
   8   7   1 3.45984 2.61266   1
  -9  -7  -1 -1.6522 3.61423   6
  -9  -7  -1 0.46040 2.69340   2
   9   7   1 -4.1092 2.47602   1
   9   7   1 -0.0250 2.69850   7
  11  -8  -1 -0.5890 2.55197   4
  11  -8  -1 -0.6754 1.89064   1
 -11   8   1 0.46808 3.67341   3
 -11   8   1 -3.7654 2.12123   6
  10  -8  -1 0.83353 1.56395   1
  10  -8  -1 0.77243 1.34222   4
 -10   8   1 -0.5621 2.35704   3
 -10   8   1 1.27447 1.87894   6
   9  -8  -1 -1.1135 1.71968   4
   9  -8  -1 1.13146 1.47641   1
  -9   8   1 0.14045 1.85286   6
  -9   8   1 0.30591 2.43267   3
   8  -8  -1 -0.0696 2.01398   5
   8  -8  -1 -2.4256 1.25848   4
   8  -8  -1 -2.6402 0.79833   1
  -8   8   1 -1.8269 2.05633   3
  -8   8   1 -1.3632 1.31548   6
  -8   8   1 -3.5586 2.16599   7
   7  -8  -1 -0.1409 0.91713   1
   7  -8  -1 -1.0738 1.20606   5
   7  -8  -1 1.13909 1.34464   4
  -7   8   1 0.89768 1.11638   2
  -7   8   1 -0.6678 1.71355   3
  -7   8   1 0.56726 1.50425   6
  -7   8   1 -0.3053 2.00625   7
   6  -8  -1 -0.9439 0.56075   4
   6  -8  -1 0.10461 0.67446   1
   6  -8  -1 0.22158 1.33998   5
  -6   8   1 -0.6830 1.18077   6
  -6   8   1 -0.6929 1.51369   7
  -6   8   1 -1.1476 1.09167   2
  -6   8   1 -0.3919 1.53303   3
   5  -8  -1 -0.7372 1.03476   5
   5  -8  -1 -1.0829 0.98835   2
   5  -8  -1 1.33607 0.90594   4
   5  -8  -1 0.18169 0.62873   1
  -5   8   1 2.40962 1.54732   7
  -5   8   1 1.28151 1.27182   3
  -5   8   1 0.50377 0.96826   2
  -5   8   1 -0.5008 0.71604   6
   4  -8  -1 -0.5163 0.67715   4
   4  -8  -1 1.43180 1.02252   5
   4  -8  -1 -0.5182 0.53874   1
   4  -8  -1 0.13321 1.07038   2
  -4   8   1 0.65932 1.03239   6
  -4   8   1 -1.2265 0.66970   3
  -4   8   1 -1.0733 1.15224   7
   3  -8  -1 -1.0175 0.60404   5
   3  -8  -1 -0.5398 0.47427   1
   3  -8  -1 0.19502 0.57428   4
   3  -8  -1 1.58595 1.15864   2
  -3   8   1 0.20817 0.97043   7
  -3   8   1 -0.5026 0.72713   1
  -3   8   1 0.81650 0.73713   6
  -3   8   1 -0.6260 1.06130   3
   2  -8  -1 -1.0204 0.84112   2
   2  -8  -1 0.15354 0.47465   4
   2  -8  -1 -0.6216 0.30369   5
  -2   8   1 0.05532 0.60655   1
  -2   8   1 -0.1144 0.83642   3
  -2   8   1 0.05060 0.96054   7
  -2   8   1 -0.2573 0.78617   6
   1  -8  -1 -0.2094 0.52282   5
   1  -8  -1 0.37668 0.53321   4
   1  -8  -1 -0.0033 0.67615   2
   1  -8  -1 0.42152 0.93201   6
  -1   8   1 0.37959 0.75177   3
  -1   8   1 0.65513 0.87996   7
  -1   8   1 -0.7645 0.73896   6
  -1   8   1 0.30115 0.83554   1
   0  -8  -1 -0.3616 0.64703   5
   0  -8  -1 -0.3136 0.49787   2
   0  -8  -1 0.14657 0.41693   4
   0  -8  -1 1.05739 1.20746   6
   0   8   1 -0.7025 0.85008   7
   0   8   1 0.47498 0.74442   1
   0   8   1 0.27808 0.80406   3
  -1  -8  -1 -1.4354 1.12010   6
  -1  -8  -1 0.13431 0.61778   2
  -1  -8  -1 0.25669 0.46423   4
  -1  -8  -1 -0.3376 0.72092   5
   1   8   1 -0.1644 0.95913   7
   1   8   1 -1.7030 0.68344   1
   1   8   1 -0.6968 1.03458   3
  -2  -8  -1 -0.4410 0.58602   4
  -2  -8  -1 -0.8677 1.12367   6
  -2  -8  -1 -0.6855 0.83063   5
  -2  -8  -1 -0.6863 0.58775   2
   2   8   1 -0.8336 1.06033   7
   2   8   1 1.10936 1.28237   3
   2   8   1 -1.0553 0.82426   1
  -3  -8  -1 0.35037 1.26791   2
  -3  -8  -1 -0.6402 1.63197   6
  -3  -8  -1 -0.6949 1.01682   5
   3   8   1 -0.2516 1.51014   7
   3   8   1 2.11945 1.40041   1
   3   8   1 2.14380 1.98122   3
  -4  -8  -1 -1.4241 0.97509   2
  -4  -8  -1 -0.4231 1.59155   6
  -4  -8  -1 0.81265 1.27303   5
   4   8   1 1.49189 1.72269   7
   4   8   1 -1.5063 1.79942   3
   4   8   1 -0.5229 1.43666   1
  -5  -8  -1 -1.5815 1.81621   6
  -5  -8  -1 -1.2788 0.79098   2
   5   8   1 -0.9215 1.19903   7
   5   8   1 2.62778 1.62018   1
   5   8   1 1.02251 2.13048   3
  -6  -8  -1 2.84949 1.63900   2
  -6  -8  -1 3.41321 2.31186   6
   6   8   1 1.80170 2.17897   7
   6   8   1 1.36391 1.45212   1
   6   8   1 -1.6338 1.88474   3
  -7  -8  -1 -0.3499 1.69489   2
  -7  -8  -1 1.23963 2.63732   6
   7   8   1 1.62212 2.22958   1
   7   8   1 -1.0680 2.29331   7
  -8  -8  -1 4.26947 2.40486   2
  -8  -8  -1 -4.9860 3.14558   6
   8   8   1 5.60640 3.44839   1
   8   8   1 -2.1562 2.62873   7
  11  -9  -1 0.22970 1.92093   1
  11  -9  -1 1.46732 2.22798   4
 -11   9   1 -1.3270 3.07778   6
 -11   9   1 1.64217 4.13219   3
  10  -9  -1 -0.1341 1.66755   4
  10  -9  -1 1.13524 1.81890   1
 -10   9   1 2.68250 2.87069   3
 -10   9   1 2.55498 2.83473   6
   9  -9  -1 -0.1733 1.36880   1
   9  -9  -1 0.02073 1.79401   4
  -9   9   1 0.03794 2.20427   3
  -9   9   1 0.51206 1.99108   6
   8  -9  -1 -0.6135 0.89405   4
   8  -9  -1 -2.3196 1.25452   5
   8  -9  -1 0.39201 1.13658   1
  -8   9   1 0.15064 2.26269   3
  -8   9   1 -0.8678 1.65713   6
   7  -9  -1 -0.5236 1.02268   1
   7  -9  -1 1.14592 1.42740   4
   7  -9  -1 0.55735 2.03304   5
  -7   9   1 0.63605 1.78141   7
  -7   9   1 -2.1856 1.81374   3
  -7   9   1 -0.8028 1.13431   6
   6  -9  -1 -2.0272 1.21460   5
   6  -9  -1 0.40263 0.84309   1
   6  -9  -1 1.39295 1.68885   2
   6  -9  -1 -0.2635 0.97430   4
  -6   9   1 0.43053 1.11643   2
  -6   9   1 -0.7254 1.06527   3
  -6   9   1 -1.0091 1.70554   7
  -6   9   1 -0.6782 1.29607   6
   5  -9  -1 -0.3436 1.10877   5
   5  -9  -1 1.19623 1.06874   4
   5  -9  -1 0.32812 0.70014   1
   5  -9  -1 1.29214 1.28901   2
  -5   9   1 -1.0912 1.45998   3
  -5   9   1 0.15726 1.08917   2
  -5   9   1 0.62755 1.48410   7
  -5   9   1 -0.4968 1.04799   6
   4  -9  -1 -0.0665 0.66407   4
   4  -9  -1 0.93195 0.70136   1
   4  -9  -1 -0.0496 1.04863   5
   4  -9  -1 1.47224 1.37615   2
  -4   9   1 1.27629 1.01015   6
  -4   9   1 -1.6553 1.02653   7
  -4   9   1 0.42217 1.52885   3
   3  -9  -1 0.07696 0.82030   2
   3  -9  -1 0.04301 0.56605   1
   3  -9  -1 -0.4804 0.58285   4
   3  -9  -1 -0.5324 0.87810   5
  -3   9   1 0.51225 1.10409   3
  -3   9   1 0.85958 1.14266   7
  -3   9   1 -1.8946 0.63205   1
  -3   9   1 0.40745 1.00968   6
   2  -9  -1 0.79172 0.89792   2
   2  -9  -1 0.11533 0.83657   5
   2  -9  -1 -0.7277 0.55808   4
  -2   9   1 -0.8310 0.74721   1
  -2   9   1 0.02688 0.86683   6
  -2   9   1 0.29621 1.11836   3
  -2   9   1 -0.5581 0.66947   7
   1  -9  -1 -0.2752 0.76846   2
   1  -9  -1 0.56008 1.02782   6
   1  -9  -1 -0.0712 0.44044   4
   1  -9  -1 -0.1018 0.66528   5
  -1   9   1 -2.1274 0.75001   1
  -1   9   1 -0.7435 0.67343   3
  -1   9   1 -0.1940 0.70587   7
  -1   9   1 -0.0467 0.95927   6
   0  -9  -1 1.25563 1.12513   5
   0  -9  -1 -0.3813 0.51723   4
   0  -9  -1 0.60195 0.76093   2
   0  -9  -1 0.19245 1.21790   6
   0   9   1 0.43099 1.09810   1
   0   9   1 -0.4699 0.92492   3
   0   9   1 0.33390 1.08913   6
   0   9   1 0.14206 1.25538   7
  -1  -9  -1 0.88129 0.85668   5
  -1  -9  -1 -0.4419 0.46210   4
  -1  -9  -1 -1.5770 1.28889   6
  -1  -9  -1 -0.5265 0.91591   2
   1   9   1 0.06954 0.76586   7
   1   9   1 -1.4011 1.06725   1
   1   9   1 -0.2512 1.13464   3
  -2  -9  -1 -0.7965 0.89778   4
  -2  -9  -1 1.27914 1.53916   6
  -2  -9  -1 0.74604 1.16364   5
  -2  -9  -1 -0.6033 0.75015   2
   2   9   1 -0.0884 1.06592   1
   2   9   1 0.91400 1.55740   7
   2   9   1 -0.9259 1.23508   3
  -3  -9  -1 0.45102 0.91396   2
  -3  -9  -1 0.82960 1.29083   5
  -3  -9  -1 -1.3425 1.40460   6
   3   9   1 1.59074 1.56419   1
   3   9   1 -1.9446 1.38667   7
   3   9   1 0.79837 1.74551   3
  -4  -9  -1 0.74775 1.22652   5
  -4  -9  -1 -1.3047 1.05373   2
  -4  -9  -1 -0.5352 1.75705   6
   4   9   1 -0.2304 1.01241   7
   4   9   1 1.80710 1.77903   3
   4   9   1 -0.0647 1.48266   1
  -5  -9  -1 4.03604 2.43973   6
  -5  -9  -1 -0.3868 0.99168   2
   5   9   1 -1.8774 1.81140   1
   5   9   1 -1.1927 2.41128   3
   5   9   1 -1.1547 1.51687   7
  -6  -9  -1 -1.0011 2.49294   6
  -6  -9  -1 -1.3350 1.61652   2
   6   9   1 0.07726 2.04790   1
   6   9   1 -1.6649 2.17195   7
  -7  -9  -1 -0.5580 1.73840   2
  -7  -9  -1 0.22005 3.25507   6
   7   9   1 -1.5368 2.45012   7
   7   9   1 -3.7156 2.60426   1
  -8  -9  -1 3.12987 2.22118   2
  -8  -9  -1 -1.3011 2.99513   6
   8   9   1 -0.6153 2.58978   7
   8   9   1 -2.0617 3.81620   1
  11 -10  -1 7.61573 3.38628   4
 -11  10   1 -2.9268 2.63515   6
 -11  10   1 0.90183 3.46871   3
  10 -10  -1 -0.0649 1.23645   4
  10 -10  -1 -2.8444 1.83835   1
 -10  10   1 0.76106 1.72865   6
 -10  10   1 0.36503 3.02182   3
   9 -10  -1 0.65857 2.07957   4
   9 -10  -1 1.23041 1.50903   1
  -9  10   1 -0.6340 1.75425   3
  -9  10   1 1.25904 2.40181   6
   8 -10  -1 -1.1282 1.53656   5
   8 -10  -1 0.24991 1.25405   4
   8 -10  -1 0.46701 1.16659   1
  -8  10   1 -1.8754 1.63315   6
  -8  10   1 0.29018 2.44575   3
   7 -10  -1 -3.0010 1.43958   5
   7 -10  -1 -0.9871 1.21423   4
   7 -10  -1 0.25385 1.13219   1
  -7  10   1 -0.0038 1.56159   6
  -7  10   1 0.82316 2.07822   3
  -7  10   1 -1.7718 2.22613   7
   6 -10  -1 0.46811 0.92022   1
   6 -10  -1 0.14387 1.14541   4
   6 -10  -1 0.79252 1.35031   5
   6 -10  -1 -0.7988 1.45559   2
  -6  10   1 -1.6585 0.92377   2
  -6  10   1 -0.3007 1.20335   3
  -6  10   1 -0.5332 1.38315   6
  -6  10   1 0.48770 1.53014   7
   5 -10  -1 -0.8552 0.94851   4
   5 -10  -1 1.04287 1.35015   2
   5 -10  -1 0.25742 0.75810   1
   5 -10  -1 1.11835 1.08106   5
  -5  10   1 -1.3524 1.28799   7
  -5  10   1 -0.9881 1.19642   6
  -5  10   1 -0.6495 0.98957   3
   4 -10  -1 -0.4602 0.64695   1
   4 -10  -1 -0.0514 0.75712   4
   4 -10  -1 -0.4416 1.25938   2
   4 -10  -1 -0.6951 0.74209   5
  -4  10   1 -1.1389 0.84088   3
  -4  10   1 -0.5672 0.98560   6
  -4  10   1 0.52018 1.37860   7
   3 -10  -1 -0.0440 0.65130   4
   3 -10  -1 -1.0902 0.50223   5
   3 -10  -1 -1.5145 0.64070   1
   3 -10  -1 -1.1746 0.97325   2
  -3  10   1 -0.7923 0.96695   6
  -3  10   1 1.05267 1.00784   3
  -3  10   1 -0.1303 0.77313   1
  -3  10   1 -0.1746 1.51111   7
   2 -10  -1 -0.5365 1.00599   2
   2 -10  -1 0.09329 0.67168   4
   2 -10  -1 -1.4570 0.77683   5
  -2  10   1 0.00550 0.96111   6
  -2  10   1 -1.5749 0.81305   1
  -2  10   1 -0.4205 0.86013   7
  -2  10   1 1.00586 1.45012   3
   1 -10  -1 0.94974 1.21114   5
   1 -10  -1 -0.1441 0.50241   4
   1 -10  -1 -1.1308 0.87338   2
   1 -10  -1 -0.7958 1.27857   6
  -1  10   1 0.34674 1.24292   3
  -1  10   1 2.09731 1.44378   6
  -1  10   1 0.20824 0.94828   7
  -1  10   1 -0.7281 0.87082   1
   0 -10  -1 -0.6798 1.02066   2
   0 -10  -1 -0.7545 0.95220   5
   0 -10  -1 0.65144 0.64735   4
   0 -10  -1 1.77291 1.47519   6
   0  10   1 1.03233 1.37554   6
   0  10   1 -3.0927 1.08608   7
   0  10   1 -0.8754 1.09162   1
   0  10   1 -1.9832 1.24314   3
  -1 -10  -1 -0.0130 1.17091   2
  -1 -10  -1 -1.7712 1.26936   6
  -1 -10  -1 -1.1695 1.06354   5
  -1 -10  -1 0.28835 0.61523   4
   1  10   1 0.08324 1.37841   1
   1  10   1 0.42842 1.37531   7
   1  10   1 -0.2502 1.46748   3
  -2 -10  -1 -1.8855 1.35094   6
  -2 -10  -1 -0.7327 1.04744   5
  -2 -10  -1 -0.5074 0.92664   2
   2  10   1 -1.3203 1.24411   3
   2  10   1 1.23379 1.46994   7
   2  10   1 -0.6608 1.38432   1
  -3 -10  -1 -0.3779 0.88407   2
  -3 -10  -1 -0.1283 1.23793   5
  -3 -10  -1 1.73653 1.78759   6
   3  10   1 -3.0232 1.37683   3
   3  10   1 1.81001 1.52337   1
   3  10   1 -0.5906 1.65266   7
  -4 -10  -1 -0.2773 1.55260   5
  -4 -10  -1 -0.5914 1.64070   2
  -4 -10  -1 0.49634 1.99366   6
   4  10   1 -0.4512 1.78031   3
   4  10   1 0.00471 1.55101   7
   4  10   1 1.65932 1.90421   1
  -5 -10  -1 1.11823 1.24837   2
  -5 -10  -1 0.22457 2.33201   6
   5  10   1 2.85403 1.86770   7
   5  10   1 -4.3147 2.13667   1
   5  10   1 -0.6293 2.37498   3
  -6 -10  -1 0.60867 1.88496   2
  -6 -10  -1 -2.9526 2.56499   6
   6  10   1 2.94253 2.66125   7
   6  10   1 0.10300 2.53056   1
  -7 -10  -1 4.75092 2.53158   2
  -7 -10  -1 3.39981 3.78127   6
   7  10   1 0.51075 1.82866   7
   7  10   1 -5.3452 3.39120   1
  11 -11  -1 -3.0399 2.26839   4
 -11  11   1 4.42732 3.56325   6
 -11  11   1 -1.0158 4.53447   3
  10 -11  -1 -2.1233 1.04281   4
 -10  11   1 -3.7884 2.35842   6
 -10  11   1 0.41485 2.98896   3
   9 -11  -1 -2.0306 1.66306   4
   9 -11  -1 1.16491 2.59676   5
  -9  11   1 4.88847 2.69916   3
  -9  11   1 -0.3286 1.88771   6
   8 -11  -1 -0.0755 1.03031   4
   8 -11  -1 -0.5568 1.98828   5
   8 -11  -1 -1.0859 1.18319   1
  -8  11   1 2.24113 2.67641   3
  -8  11   1 0.16020 1.85461   6
   7 -11  -1 0.74442 1.39827   4
   7 -11  -1 -1.5696 1.22590   5
   7 -11  -1 2.71660 1.25358   1
  -7  11   1 -0.8779 2.25831   7
  -7  11   1 1.49597 2.25109   3
  -7  11   1 0.40181 1.74874   6
   6 -11  -1 -0.2289 0.95074   1
   6 -11  -1 -0.9172 0.83228   4
   6 -11  -1 0.83789 1.49162   5
   6 -11  -1 -1.0323 1.44048   2
  -6  11   1 -0.2215 1.58935   6
  -6  11   1 -1.6322 1.70503   7
  -6  11   1 1.73924 2.43101   3
   5 -11  -1 0.30466 0.90792   1
   5 -11  -1 -1.7219 1.64324   2
   5 -11  -1 0.08192 1.17275   5
   5 -11  -1 -0.2206 0.78952   4
  -5  11   1 0.74153 1.65242   6
  -5  11   1 -1.2360 0.99347   3
  -5  11   1 -0.7366 1.39893   7
   4 -11  -1 0.30276 1.28252   2
   4 -11  -1 0.41019 0.83315   4
   4 -11  -1 -0.0699 0.67693   1
   4 -11  -1 -1.2070 1.12487   5
  -4  11   1 -0.9962 1.27648   7
  -4  11   1 -0.8360 1.41450   3
  -4  11   1 0.23948 1.34083   6
   3 -11  -1 0.38649 0.82092   4
   3 -11  -1 -0.7395 1.04083   5
   3 -11  -1 0.86309 0.84666   1
   3 -11  -1 -0.8592 0.99996   2
  -3  11   1 0.68630 1.04494   1
  -3  11   1 0.43022 1.46200   6
  -3  11   1 2.02144 1.64893   7
  -3  11   1 0.56257 1.60538   3
   2 -11  -1 -1.6943 1.02890   2
   2 -11  -1 -1.6886 0.79828   5
   2 -11  -1 -0.2705 0.78723   4
  -2  11   1 0.21068 1.13111   6
  -2  11   1 -1.1931 1.08269   1
  -2  11   1 -1.2389 0.79351   3
  -2  11   1 0.47491 1.58929   7
   1 -11  -1 -1.0412 0.87890   5
   1 -11  -1 -0.7226 1.05984   2
   1 -11  -1 0.25277 1.32257   6
   1 -11  -1 1.16175 0.77685   4
  -1  11   1 -0.5199 1.17945   3
  -1  11   1 1.08353 1.23841   6
  -1  11   1 0.15770 1.60476   7
  -1  11   1 0.15800 1.31007   1
   0 -11  -1 0.31631 1.09321   5
   0 -11  -1 0.62398 0.68134   4
   0 -11  -1 1.79575 1.33470   2
   0 -11  -1 -0.3752 1.51345   6
   0  11   1 0.95226 1.68984   7
   0  11   1 -0.2330 1.48514   1
   0  11   1 0.72704 1.51558   6
   0  11   1 -2.0031 1.22411   3
  -1 -11  -1 1.35800 1.15718   5
  -1 -11  -1 0.12158 1.04109   2
  -1 -11  -1 -0.2952 1.66192   6
   1  11   1 -0.3357 0.96803   3
   1  11   1 -0.3221 1.21177   7
   1  11   1 -1.3449 1.29183   1
  -2 -11  -1 -1.7674 1.75075   6
  -2 -11  -1 0.12844 1.03809   2
  -2 -11  -1 0.39201 1.39250   5
   2  11   1 -1.7455 1.37107   1
   2  11   1 -0.3249 1.69276   7
   2  11   1 4.19969 2.11253   3
  -3 -11  -1 1.02555 1.37052   5
  -3 -11  -1 -0.2914 2.07882   6
  -3 -11  -1 0.42013 1.23477   2
   3  11   1 -0.0166 1.30796   7
   3  11   1 0.26110 1.77035   1
   3  11   1 2.42349 1.81656   3
  -4 -11  -1 0.77130 1.61102   5
  -4 -11  -1 0.57187 2.14479   6
  -4 -11  -1 0.64439 1.47523   2
   4  11   1 1.38994 1.99531   1
   4  11   1 -0.5040 2.05705   3
   4  11   1 3.04353 2.50189   7
  -5 -11  -1 0.32495 3.02953   6
  -5 -11  -1 0.18118 1.98898   2
   5  11   1 1.24807 2.45031   1
   5  11   1 -0.1406 2.68093   7
  -6 -11  -1 -0.0898 3.69302   6
  -6 -11  -1 1.50258 2.26933   2
   6  11   1 1.52681 2.98967   7
   6  11   1 1.99673 3.30009   1
  -7 -11  -1 1.68118 2.73601   2
  -7 -11  -1 0.16642 4.22747   6
   7  11   1 2.81768 3.59060   7
   7  11   1 -1.9220 4.07291   1
  10 -12  -1 -0.1585 1.64452   4
 -10  12   1 -1.2441 2.85208   3
 -10  12   1 -3.5827 2.44450   6
   9 -12  -1 1.82475 1.90279   4
   9 -12  -1 2.85509 3.32788   5
  -9  12   1 -3.5648 2.14349   6
  -9  12   1 -0.8619 1.69597   3
   8 -12  -1 1.11411 1.97655   5
   8 -12  -1 0.94817 1.46361   4
  -8  12   1 -0.6789 2.12673   6
  -8  12   1 -1.0214 2.57739   3
   7 -12  -1 -1.1069 1.27189   4
   7 -12  -1 1.61805 2.17275   5
  -7  12   1 1.23874 1.75004   3
  -7  12   1 -0.0068 2.83649   7
  -7  12   1 4.11161 2.09281   6
   6 -12  -1 0.66628 1.21523   4
   6 -12  -1 1.77413 1.64712   5
  -6  12   1 -0.2762 1.42729   6
  -6  12   1 -0.1133 1.49773   3
  -6  12   1 -0.6027 1.80560   7
   5 -12  -1 -0.2449 1.29071   5
   5 -12  -1 3.25794 1.77234   2
   5 -12  -1 -1.5447 1.18814   4
  -5  12   1 -0.1866 2.34693   7
  -5  12   1 -0.7139 1.06078   3
  -5  12   1 -0.4758 1.59114   6
   4 -12  -1 1.05608 0.99435   4
   4 -12  -1 -0.5888 1.02675   5
   4 -12  -1 0.50788 1.21479   2
  -4  12   1 1.54583 1.54794   3
  -4  12   1 -1.1486 1.28003   6
  -4  12   1 2.16663 1.26517   1
  -4  12   1 1.47065 1.83890   7
   3 -12  -1 -0.7058 0.69558   4
   3 -12  -1 -1.6183 1.00384   1
   3 -12  -1 -0.9368 1.39602   2
   3 -12  -1 0.85271 1.13387   5
  -3  12   1 0.37114 1.63149   3
  -3  12   1 2.27191 1.86188   7
  -3  12   1 2.18609 1.37795   1
  -3  12   1 -2.2253 1.12522   6
   2 -12  -1 -1.8015 0.77628   4
   2 -12  -1 -1.2411 1.08538   2
   2 -12  -1 -1.8024 0.97192   5
  -2  12   1 -3.4867 1.03112   1
  -2  12   1 0.58158 1.32337   6
  -2  12   1 0.32716 1.00350   7
  -2  12   1 -0.3738 1.41051   3
   1 -12  -1 1.74682 1.44655   2
   1 -12  -1 -0.9437 1.22726   5
   1 -12  -1 -0.8178 0.72848   4
   1 -12  -1 -2.9250 1.45688   6
  -1  12   1 -0.3325 2.02209   7
  -1  12   1 2.07713 1.67969   1
  -1  12   1 -2.5153 0.83653   3
  -1  12   1 -0.2576 1.21765   6
   0 -12  -1 2.93434 1.58855   2
   0 -12  -1 0.50677 1.10249   5
   0 -12  -1 3.07640 1.93404   6
   0  12   1 -0.2992 1.81720   6
   0  12   1 1.10882 1.57394   1
   0  12   1 1.18719 1.95440   3
   0  12   1 1.23417 2.20338   7
  -1 -12  -1 -0.6451 1.40508   5
  -1 -12  -1 3.92972 2.46390   6
  -1 -12  -1 -0.2475 1.41046   2
   1  12   1 0.47207 1.85787   1
   1  12   1 -1.4590 2.00414   3
   1  12   1 -0.5467 1.49391   7
  -2 -12  -1 -0.7828 1.31981   5
  -2 -12  -1 0.53172 1.99842   6
  -2 -12  -1 2.01277 1.85543   2
   2  12   1 0.39066 1.24222   7
   2  12   1 0.04609 1.64658   1
   2  12   1 1.95264 2.07845   3
  -3 -12  -1 -1.0088 1.02307   2
  -3 -12  -1 2.11897 1.65385   5
  -3 -12  -1 -0.9052 2.58254   6
   3  12   1 -0.6548 2.08994   3
   3  12   1 -0.3235 2.28627   7
   3  12   1 -3.3898 2.09655   1
  -4 -12  -1 -0.5981 3.06685   6
  -4 -12  -1 -1.0542 1.73920   5
  -4 -12  -1 0.21098 2.01936   2
   4  12   1 -1.3376 1.99307   1
   4  12   1 3.59736 2.79484   3
   4  12   1 1.99121 2.16328   7
  -5 -12  -1 4.29334 2.26515   2
  -5 -12  -1 4.53754 3.59490   6
   5  12   1 -4.8655 3.22660   1
   5  12   1 -1.0830 2.63660   7
  -6 -12  -1 3.42659 2.69322   2
  -6 -12  -1 -0.1360 4.22811   6
   6  12   1 2.45121 2.15607   7
   6  12   1 0.31699 3.75956   1
  10 -13  -1 -4.1580 1.81050   4
 -10  13   1 -3.4582 3.18439   3
 -10  13   1 2.48422 3.42821   6
   9 -13  -1 0.83619 3.04808   5
   9 -13  -1 0.79255 1.53703   4
  -9  13   1 -1.8154 2.73073   3
  -9  13   1 -4.2180 2.24915   6
   8 -13  -1 2.05863 1.79729   4
   8 -13  -1 -0.2169 2.39219   5
  -8  13   1 0.29799 1.78173   3
  -8  13   1 -0.7502 2.16967   6
   7 -13  -1 -1.4460 1.59698   5
   7 -13  -1 -0.7524 1.40607   4
  -7  13   1 1.86808 3.11461   7
  -7  13   1 -0.2072 1.74208   6
  -7  13   1 2.09385 2.56653   3
   6 -13  -1 0.45003 1.44583   5
   6 -13  -1 0.28238 1.28875   4
  -6  13   1 -2.6432 1.32342   6
  -6  13   1 3.14095 2.88008   7
  -6  13   1 0.69224 2.03657   3
   5 -13  -1 -0.5278 1.16766   4
   5 -13  -1 -0.8991 1.97808   2
   5 -13  -1 -0.4816 0.97797   5
  -5  13   1 0.02648 1.73588   6
  -5  13   1 -1.7764 1.99787   3
  -5  13   1 -1.3396 1.87775   7
   4 -13  -1 0.25102 1.51741   5
   4 -13  -1 -0.1166 0.99168   4
   4 -13  -1 -0.1721 1.86714   2
  -4  13   1 0.07078 1.83884   3
  -4  13   1 -1.2179 1.91092   7
  -4  13   1 0.74523 1.82438   6
   3 -13  -1 -0.7058 1.22458   2
   3 -13  -1 -1.6813 0.84529   5
   3 -13  -1 -0.4058 0.87677   4
  -3  13   1 -2.6663 1.47824   6
  -3  13   1 -1.3271 1.63139   7
  -3  13   1 0.48310 1.38712   3
   2 -13  -1 -1.0344 0.99618   4
   2 -13  -1 -0.5553 1.28887   2
   2 -13  -1 -1.3096 0.80980   5
  -2  13   1 1.76811 2.08186   7
  -2  13   1 0.83127 1.89693   6
  -2  13   1 -0.4367 1.56525   3
   1 -13  -1 -0.6821 1.28011   5
   1 -13  -1 -1.2210 1.71429   6
   1 -13  -1 2.26626 1.59552   2
  -1  13   1 -2.2926 1.61409   3
  -1  13   1 2.32910 2.27854   7
  -1  13   1 -1.2560 1.83264   6
   0 -13  -1 0.63856 1.83105   6
   0 -13  -1 -1.0678 1.40269   2
   0 -13  -1 3.05623 1.76106   5
   0  13   1 3.62223 2.35970   6
   0  13   1 -0.6235 2.22902   1
   0  13   1 -1.9353 1.29718   7
   0  13   1 1.30169 2.11733   3
  -1 -13  -1 0.12714 2.82084   6
  -1 -13  -1 -0.7652 0.87936   5
  -1 -13  -1 0.77337 1.58506   2
   1  13   1 0.03259 1.81221   3
   1  13   1 -0.2109 2.07597   6
   1  13   1 1.23959 1.89092   7
   1  13   1 -4.7435 2.23364   1
  -2 -13  -1 0.18386 1.40746   5
  -2 -13  -1 -1.1902 3.05345   6
  -2 -13  -1 0.54588 1.92909   2
   2  13   1 -1.7859 2.07433   1
   2  13   1 0.36968 2.06891   3
   2  13   1 0.92423 2.63275   7
  -3 -13  -1 0.84665 1.94607   2
  -3 -13  -1 -0.4405 1.48558   5
  -3 -13  -1 1.22129 2.69619   6
   3  13   1 4.55784 2.43671   7
   3  13   1 0.84540 2.82287   3
   3  13   1 0.77616 2.93541   1
  -4 -13  -1 -0.3558 1.89535   2
   4  13   1 -4.6994 2.96745   1
   4  13   1 -2.8459 2.47878   7
  -5 -13  -1 -0.8413 2.20723   2
   5  13   1 1.07163 2.17039   7
   5  13   1 3.29794 4.46842   1
  10 -14  -1 -3.5384 1.48270   4
 -10  14   1 -2.0038 2.73433   6
 -10  14   1 -4.6671 3.46523   3
   9 -14  -1 -1.7824 1.82191   4
   9 -14  -1 -4.6531 3.21439   5
  -9  14   1 -3.6892 2.26829   3
  -9  14   1 -2.4118 2.86918   6
   8 -14  -1 1.18040 1.90367   4
   8 -14  -1 -1.5785 2.57979   5
  -8  14   1 -0.6630 2.34060   6
  -8  14   1 1.90012 2.42938   3
   7 -14  -1 4.05911 2.12856   5
   7 -14  -1 -1.3820 1.28462   4
  -7  14   1 2.93387 2.48035   6
  -7  14   1 1.80292 3.07400   7
  -7  14   1 0.85368 2.90883   3
   6 -14  -1 -0.0033 2.03095   5
   6 -14  -1 1.15244 1.45969   4
  -6  14   1 0.25490 2.83556   7
  -6  14   1 -1.4492 1.99310   6
  -6  14   1 -4.5560 2.14081   3
   5 -14  -1 -1.4796 1.71615   5
   5 -14  -1 0.39105 1.31072   4
  -5  14   1 0.89200 2.47247   3
  -5  14   1 2.72965 2.60301   7
  -5  14   1 -0.7246 1.72360   6
   4 -14  -1 -0.4805 1.25339   5
   4 -14  -1 2.54314 2.26012   2
   4 -14  -1 0.02355 1.00654   4
  -4  14   1 -2.6256 1.01582   3
  -4  14   1 0.42073 2.13944   7
  -4  14   1 1.74362 2.16980   6
   3 -14  -1 -1.2792 1.43350   2
   3 -14  -1 -0.2116 0.96722   4
   3 -14  -1 1.87599 1.60105   5
  -3  14   1 -1.7586 2.11711   7
  -3  14   1 4.89047 2.49924   3
  -3  14   1 -2.4562 1.99776   6
   2 -14  -1 -2.8229 1.31842   2
   2 -14  -1 0.21438 0.93514   4
   2 -14  -1 1.51985 1.68494   5
  -2  14   1 1.15204 2.22876   7
  -2  14   1 1.30532 2.38330   6
  -2  14   1 0.33994 1.66789   3
   1 -14  -1 1.56434 1.51653   5
   1 -14  -1 -2.0991 2.35174   6
   1 -14  -1 -0.0480 1.27306   2
  -1  14   1 2.73716 2.41263   3
  -1  14   1 -1.5421 1.52323   7
   0 -14  -1 1.26355 1.65088   2
   0 -14  -1 0.83265 1.61448   5
   0  14   1 0.76449 2.33521   7
   0  14   1 2.59382 2.32303   3
  -1 -14  -1 -2.2914 1.42261   5
  -1 -14  -1 -0.0399 1.26149   2
   1  14   1 0.46963 2.64993   3
   1  14   1 -1.4961 1.41394   7
  -2 -14  -1 2.36887 2.04421   5
  -2 -14  -1 0.46131 1.69389   2
   2  14   1 4.66694 3.33135   7
   2  14   1 -0.0827 2.49444   3
  -3 -14  -1 0.98627 1.94254   5
  -3 -14  -1 -3.6134 1.62841   2
   3  14   1 -1.4983 2.72922   3
   3  14   1 -0.8163 3.06144   7
  -4 -14  -1 -0.6841 2.03243   2
   4  14   1 -0.0890 2.54023   7
   9 -15  -1 -1.2262 2.03878   4
   9 -15  -1 -2.2064 4.24667   5
  -9  15   1 -4.2996 2.82994   3
   8 -15  -1 0.48522 1.94904   4
   8 -15  -1 2.77988 3.01429   5
  -8  15   1 1.32016 2.58947   3
   7 -15  -1 4.45891 1.98936   5
   7 -15  -1 0.95416 1.81476   4
  -7  15   1 1.83375 3.21540   3
   6 -15  -1 -0.1669 1.49698   5
   6 -15  -1 0.33976 1.45915   4
  -6  15   1 1.31823 2.83229   7
  -6  15   1 -3.3026 2.14796   3
   5 -15  -1 1.26926 1.85207   5
   5 -15  -1 0.67053 1.54490   4
  -5  15   1 -0.8982 1.78733   3
  -5  15   1 -0.3757 2.55876   7
   4 -15  -1 -0.0859 1.45794   4
   4 -15  -1 -0.2013 2.07199   2
   4 -15  -1 -0.8627 1.94329   5
  -4  15   1 -1.7280 1.92946   7
  -4  15   1 -1.5182 2.22228   3
   3 -15  -1 0.11978 1.19076   4
   3 -15  -1 -0.1333 1.10945   5
   3 -15  -1 -1.6255 1.76512   2
  -3  15   1 5.74796 2.93446   7
  -3  15   1 1.66533 2.60987   3
   2 -15  -1 0.41466 1.53669   5
   2 -15  -1 0.87694 1.88037   2
  -2  15   1 0.96823 2.42052   7
  -2  15   1 -0.3338 2.19481   3
   1 -15  -1 0.27585 1.54133   5
   1 -15  -1 0.36641 1.63149   2
  -1  15   1 -3.5113 2.24929   7
  -1  15   1 0.90368 2.21908   3
   0 -15  -1 1.53597 1.63674   2
   0 -15  -1 0.58480 1.20770   5
   0  15   1 -2.2362 2.45658   7
   0  15   1 -3.4352 2.63850   3
  -1 -15  -1 1.10152 1.70419   5
  -1 -15  -1 0.18474 1.70848   2
   1  15   1 1.63286 2.79481   3
   1  15   1 -2.1487 1.81497   7
  -2 -15  -1 1.49253 2.10575   2
  -2 -15  -1 1.10272 1.91688   5
   2  15   1 1.05264 3.15980   3
   2  15   1 -7.4158 2.05632   7
  -3 -15  -1 0.46384 1.97144   5
  -3 -15  -1 5.79936 2.63566   2
   3  15   1 1.58757 3.75595   7
  -4 -15  -1 -1.7735 2.65066   2
   4  15   1 -4.1525 3.61199   7
   9 -16  -1 4.90664 4.27051   5
   9 -16  -1 -1.9046 2.57050   4
  -9  16   1 3.91866 4.44892   3
   8 -16  -1 4.65844 2.41294   4
   8 -16  -1 1.73340 3.34280   5
  -8  16   1 -0.3158 2.73470   3
   7 -16  -1 -1.0010 1.69772   4
   7 -16  -1 1.93875 1.77836   5
  -7  16   1 0.06583 3.20274   3
   6 -16  -1 0.56924 1.56507   4
   6 -16  -1 2.25979 2.08173   5
  -6  16   1 -2.7783 3.14671   7
  -6  16   1 1.90667 2.69038   3
   5 -16  -1 4.15657 2.18028   5
   5 -16  -1 -0.7601 1.32904   4
  -5  16   1 -1.7522 2.34159   7
  -5  16   1 -0.0853 2.79000   3
   4 -16  -1 -1.2892 1.59608   4
   4 -16  -1 -1.4087 1.65921   5
  -4  16   1 -2.0158 1.75651   7
  -4  16   1 0.12428 2.73882   3
   3 -16  -1 0.57109 1.51798   5
   3 -16  -1 -3.1678 2.12758   2
  -3  16   1 -0.6943 2.51504   7
  -3  16   1 -1.8746 2.61971   3
   2 -16  -1 0.23493 1.62747   5
   2 -16  -1 3.05270 2.34796   2
  -2  16   1 -0.6955 1.74079   3
  -2  16   1 -1.6480 2.61280   7
   1 -16  -1 1.25523 1.70468   2
   1 -16  -1 0.71939 2.03132   5
  -1  16   1 -1.5070 1.51393   7
  -1  16   1 0.89384 2.20155   3
   0 -16  -1 0.75092 1.90007   2
   0 -16  -1 3.05729 2.35780   5
   0  16   1 -0.2693 2.17973   7
   0  16   1 -2.0662 2.52465   3
  -1 -16  -1 0.05751 1.89279   5
  -1 -16  -1 -0.0122 1.98854   2
   1  16   1 -2.5967 1.45861   7
   1  16   1 -1.2982 2.46357   3
  -2 -16  -1 0.85195 2.33119   2
  -2 -16  -1 5.11201 2.61071   5
   2  16   1 -1.5950 2.86472   7
  -3 -16  -1 -2.5327 2.39962   2
  -3 -16  -1 1.70651 2.10855   5
   3  16   1 -0.3104 3.23615   7
   8 -17  -1 1.48716 2.27753   4
   8 -17  -1 -0.9901 3.71258   5
  -8  17   1 -0.9304 2.83922   3
   7 -17  -1 0.10646 2.05109   4
   7 -17  -1 3.34158 2.94657   5
  -7  17   1 -0.4055 3.75137   3
   6 -17  -1 5.52905 2.85390   5
   6 -17  -1 1.25361 1.94836   4
  -6  17   1 -2.4695 2.30408   3
  -6  17   1 2.75581 4.30004   7
   5 -17  -1 3.19461 2.48744   5
   5 -17  -1 0.37785 1.74278   4
  -5  17   1 -3.7776 2.80511   3
  -5  17   1 -0.6413 3.13403   7
   4 -17  -1 2.82687 2.21031   5
  -4  17   1 1.26982 3.01058   3
  -4  17   1 3.09718 3.17687   7
   3 -17  -1 2.44071 3.04345   2
   3 -17  -1 -1.5263 1.78239   5
  -3  17   1 1.27776 2.49773   7
  -3  17   1 -3.0579 2.69357   3
   2 -17  -1 0.72213 2.36693   2
   2 -17  -1 5.32681 2.78568   5
  -2  17   1 2.31113 2.89554   7
  -2  17   1 -0.3480 2.82989   3
   1 -17  -1 1.42299 1.87284   5
   1 -17  -1 1.59749 2.23998   2
  -1  17   1 -0.4770 2.73139   7
  -1  17   1 1.80087 3.00569   3
   0 -17  -1 1.99740 2.10050   5
   0 -17  -1 3.89104 2.49554   2
   0  17   1 1.60772 2.64353   7
   0  17   1 -1.1244 2.63126   3
  -1 -17  -1 -0.4057 2.66548   2
  -1 -17  -1 2.23319 2.40354   5
   1  17   1 -1.4105 2.41804   7
   1  17   1 -4.2127 2.82296   3
  -2 -17  -1 1.84230 3.18559   2
  -2 -17  -1 0.87853 2.39563   5
   7 -18  -1 3.44408 3.27098   5
   7 -18  -1 0.14776 2.11848   4
  -7  18   1 -2.4010 3.71054   3
   6 -18  -1 2.30293 2.29586   5
   6 -18  -1 -0.5721 1.81022   4
  -6  18   1 3.30609 4.95313   7
  -6  18   1 -4.6991 3.51532   3
   5 -18  -1 3.07507 2.60357   5
  -5  18   1 -1.4823 2.33190   3
  -5  18   1 -1.7366 4.00124   7
   4 -18  -1 2.87574 2.14091   5
  -4  18   1 -0.3988 3.57338   7
  -4  18   1 -1.1154 2.50778   3
   3 -18  -1 0.44499 2.10400   5
  -3  18   1 -4.3401 2.73476   3
  -3  18   1 4.09859 4.08761   7
   2 -18  -1 -0.0829 2.25158   5
   2 -18  -1 0.33480 3.32988   2
  -2  18   1 3.71646 3.32570   3
  -2  18   1 2.97521 3.37136   7
   1 -18  -1 -1.3146 2.53801   2
   1 -18  -1 2.09636 2.46824   5
  -1  18   1 1.62009 3.28399   3
  -1  18   1 5.27108 3.31196   7
   0 -18  -1 1.34063 2.53577   5
   0 -18  -1 3.11856 3.09033   2
   0  18   1 -7.7620 3.53097   7
   0  18   1 3.10087 3.09569   3
   5 -19  -1 6.71110 3.33703   5
  -5  19   1 -8.0024 3.83940   3
  -5  19   1 -4.9424 4.27185   7
   4 -19  -1 -2.0974 1.34181   5
  -4  19   1 2.73076 4.76381   7
  -4  19   1 -0.4786 2.88112   3
   3 -19  -1 0.92841 2.79956   5
  -3  19   1 -3.9381 3.10095   3
  -3  19   1 -0.5002 4.55243   7
   2 -19  -1 -1.1436 1.60411   5
   2 -19  -1 3.03457 3.24779   2
  -2  19   1 -2.7851 3.31598   3
  -2  19   1 1.53519 4.40887   7
  -1  19  -2 -1.4608 4.22226   7
   1 -19   2 3.44397 2.70517   5
  -2  19  -2 3.34169 4.33143   7
  -2  19  -2 12.0287 5.22542   3
   2 -19   2 13.9476 4.33870   5
  -3  19  -2 -1.2745 3.75317   3
  -3  19  -2 10.6587 5.26441   7
   3 -19   2 7.69585 2.68673   5
  -4  19  -2 -8.9266 3.99932   7
  -4  19  -2 -1.2652 3.82362   3
   4 -19   2 2.23456 2.80784   5
  -5  19  -2 0.14237 2.74605   3
  -5  19  -2 -1.9530 4.37457   7
   5 -19   2 1.62305 2.29574   5
   5 -19   2 -0.2666 1.88759   4
  -6  19  -2 26.0821 7.43534   7
  -6  19  -2 18.5168 6.49200   3
   6 -19   2 18.0865 5.29107   5
   6 -19   2 23.9499 4.94107   4
   1  18  -2 0.85983 2.64442   7
  -1 -18   2 -0.6712 2.63367   2
  -1 -18   2 0.09932 2.47481   5
   0  18  -2 2.65719 2.66559   7
   0 -18   2 5.18977 2.71299   5
   0 -18   2 6.45257 3.25854   2
  -1  18  -2 1.28073 3.51298   7
  -1  18  -2 1.83279 3.25396   3
   1 -18   2 2.04202 2.51098   2
   1 -18   2 5.27692 2.96422   5
  -2  18  -2 10.9440 4.82811   3
  -2  18  -2 6.06917 3.89830   7
   2 -18   2 9.42268 3.15420   5
  -3  18  -2 0.79500 2.37305   7
  -3  18  -2 -2.0997 3.09962   3
   3 -18   2 0.97458 1.75298   5
  -4  18  -2 3.35447 3.94191   7
  -4  18  -2 2.87294 3.80554   3
   4 -18   2 0.67090 1.67955   5
   4 -18   2 -1.0550 1.71834   4
  -5  18  -2 -0.8437 3.76372   3
  -5  18  -2 -5.1920 1.83265   7
   5 -18   2 2.30929 2.50954   5
   5 -18   2 0.76081 1.63080   4
  -6  18  -2 4.48574 3.75570   3
  -6  18  -2 -3.9131 3.92759   7
   6 -18   2 -0.5629 1.95553   4
   6 -18   2 -3.0611 2.27635   5
  -7  18  -2 -4.0226 4.68982   7
  -7  18  -2 -1.1075 3.82699   3
   7 -18   2 1.78744 2.96511   5
   7 -18   2 -2.6891 1.14802   4
   2  17  -2 -5.8745 2.00800   7
  -2 -17   2 1.72060 3.09702   2
  -2 -17   2 -0.5813 2.50373   5
   1  17  -2 2.63352 2.86425   7
  -1 -17   2 1.57614 2.24888   5
  -1 -17   2 3.22418 2.55086   2
   0  17  -2 1.34538 3.21090   7
   0  17  -2 3.49769 3.28025   3
   0 -17   2 2.92246 2.07328   2
   0 -17   2 0.76612 2.29242   5
  -1  17  -2 0.42270 3.15040   7
  -1  17  -2 -7.8622 2.62078   3
   1 -17   2 -0.2510 1.97120   5
   1 -17   2 1.86864 2.09754   2
  -2  17  -2 0.30965 2.70044   7
  -2  17  -2 1.37568 3.11759   3
   2 -17   2 4.27713 2.90311   2
   2 -17   2 1.27422 2.31374   5
  -3  17  -2 1.49156 2.91278   7
  -3  17  -2 0.61090 3.20335   3
   3 -17   2 -2.0239 1.92338   4
   3 -17   2 -2.0095 1.27530   5
  -4  17  -2 0.63353 3.64396   7
  -4  17  -2 -1.2622 2.92877   3
   4 -17   2 1.46778 1.91401   4
   4 -17   2 0.34117 1.45402   5
  -5  17  -2 -2.5952 2.63216   7
  -5  17  -2 5.74660 3.78872   3
   5 -17   2 2.04768 1.65585   4
   5 -17   2 2.13744 2.13601   5
  -6  17  -2 1.60710 3.75584   7
  -6  17  -2 5.74834 3.85668   3
   6 -17   2 1.06671 2.11738   5
   6 -17   2 -0.1427 2.10496   4
  -7  17  -2 -3.6740 4.23044   7
  -7  17  -2 0.23558 3.24823   3
   7 -17   2 0.31532 1.99283   4
   7 -17   2 0.77072 2.62485   5
  -8  17  -2 -0.5372 5.19790   7
  -8  17  -2 3.22867 3.92259   3
   8 -17   2 4.95922 3.62936   5
   8 -17   2 0.08446 2.17519   4
   3  16  -2 -2.8806 3.18364   7
  -3 -16   2 -3.9919 1.77382   5
  -3 -16   2 2.57872 2.81550   2
   2  16  -2 -3.0742 3.17494   7
  -2 -16   2 3.83973 2.32315   2
  -2 -16   2 2.72537 2.55583   5
   1  16  -2 -0.9917 2.31424   7
  -1 -16   2 3.45636 2.71264   5
  -1 -16   2 0.34620 2.09884   2
   0  16  -2 1.21769 3.16115   7
   0  16  -2 9.98044 3.60960   3
   0 -16   2 8.79618 2.79241   2
   0 -16   2 8.26896 2.90414   5
  -1  16  -2 1.89847 2.72354   7
  -1  16  -2 3.55881 3.04861   3
   1 -16   2 5.05152 2.20391   2
   1 -16   2 0.12882 1.45950   5
  -2  16  -2 5.27527 2.80721   7
  -2  16  -2 -0.5015 2.49138   3
   2 -16   2 2.29738 1.76575   4
   2 -16   2 8.10582 2.63113   2
   2 -16   2 4.14450 2.03307   5
  -3  16  -2 1.44241 2.91526   7
  -3  16  -2 0.35439 2.12939   3
   3 -16   2 7.89431 2.52101   4
   3 -16   2 2.08215 1.81112   5
  -4  16  -2 -4.5747 2.80924   7
  -4  16  -2 0.80538 2.79061   3
   4 -16   2 1.80019 1.87153   4
   4 -16   2 -0.6571 0.99585   5
  -5  16  -2 26.8646 6.29237   3
  -5  16  -2 4.68766 3.63292   7
   5 -16   2 31.3812 4.66558   4
   5 -16   2 19.6153 4.33333   5
  -6  16  -2 -0.7853 2.06737   3
  -6  16  -2 -1.1918 3.00889   7
   6 -16   2 0.38177 1.43738   5
   6 -16   2 0.37963 1.71599   4
  -7  16  -2 5.18158 4.19193   3
  -7  16  -2 3.72861 3.72754   7
   7 -16   2 7.11846 2.97384   4
   7 -16   2 14.4989 3.87340   5
  -8  16  -2 3.38248 3.08174   3
  -8  16  -2 -4.0676 4.39294   7
   8 -16   2 1.35063 2.34717   4
   8 -16   2 6.78555 3.35842   5
  -9  16  -2 2.46036 3.89506   3
   9 -16   2 0.21011 1.93880   4
   4  15  -2 2.29042 4.18711   1
   4  15  -2 0.94906 2.70962   7
  -4 -15   2 1.18233 2.61125   5
  -4 -15   2 9.07586 3.23973   2
   3  15  -2 1.93779 3.68648   7
   3  15  -2 2.15104 3.52443   1
  -3 -15   2 1.37244 1.97454   2
  -3 -15   2 1.93044 2.67985   5
   2  15  -2 4.47860 4.07297   1
   2  15  -2 -0.7239 2.98326   7
  -2 -15   2 5.95822 2.47779   2
  -2 -15   2 4.44641 2.76308   5
   1  15  -2 -0.1517 2.69325   1
   1  15  -2 0.62746 2.50876   3
   1  15  -2 -1.3646 3.00633   7
  -1 -15   2 2.84295 2.12257   5
  -1 -15   2 -0.5208 1.36279   2
   0  15  -2 4.14440 2.47786   7
   0  15  -2 -0.4076 2.67701   1
   0  15  -2 6.00957 3.00489   3
   0 -15   2 5.74813 2.49405   2
   0 -15   2 9.41740 3.00954   5
  -1  15  -2 3.08975 2.66007   3
  -1  15  -2 1.87720 2.78591   7
  -1  15  -2 -0.3663 2.32348   1
   1 -15   2 6.25934 2.20766   4
   1 -15   2 5.75789 2.47737   5
   1 -15   2 1.64912 1.60751   2
  -2  15  -2 -0.3191 2.54123   1
  -2  15  -2 0.80043 2.24787   3
  -2  15  -2 -2.1519 2.57558   7
   2 -15   2 0.78684 1.21843   4
   2 -15   2 0.18871 1.78333   5
   2 -15   2 -1.5941 1.40307   2
  -3  15  -2 19.1020 5.06846   7
  -3  15  -2 20.8210 5.23215   3
  -3  15  -2 15.9068 4.44310   1
   3 -15   2 19.6870 3.57236   4
   3 -15   2 14.6079 3.78352   5
   3 -15   2 13.1791 3.58452   2
  -4  15  -2 -2.7776 2.37832   7
  -4  15  -2 -2.0253 2.17829   3
   4 -15   2 -0.1386 1.47491   4
   4 -15   2 0.29508 1.17054   5
  -5  15  -2 2.69622 2.94310   7
  -5  15  -2 2.23730 2.21502   3
   5 -15   2 -0.7968 1.59811   4
   5 -15   2 1.88333 1.77897   5
  -6  15  -2 0.94906 2.92083   7
  -6  15  -2 4.99705 3.65547   3
   6 -15   2 2.12576 1.84501   4
   6 -15   2 1.38085 1.65309   5
  -7  15  -2 7.23715 4.10999   3
  -7  15  -2 7.89393 3.63605   7
   7 -15   2 11.5566 3.22301   5
   7 -15   2 3.95102 2.13234   4
  -8  15  -2 2.01822 3.66685   3
  -8  15  -2 -6.2602 4.09858   7
   8 -15   2 0.39516 1.89834   4
   8 -15   2 5.53681 3.15691   5
  -9  15  -2 7.15538 3.90554   3
   9 -15   2 1.25447 1.66354   4
   5  14  -2 -2.0821 2.23395   7
   5  14  -2 4.24215 4.01775   1
  -5 -14   2 -0.4123 1.51093   2
   4  14  -2 1.06541 3.61376   1
   4  14  -2 0.34906 2.57012   7
  -4 -14   2 12.0092 3.43555   5
  -4 -14   2 7.80488 2.85129   2
   3  14  -2 0.81718 2.86892   7
   3  14  -2 -0.5592 2.57665   1
  -3 -14   2 -0.0925 1.46315   2
  -3 -14   2 -3.1210 1.63619   5
   2  14  -2 15.9419 4.35749   7
   2  14  -2 10.4597 3.83945   1
  -2 -14   2 21.6061 4.35338   5
  -2 -14   2 19.4220 4.19847   2
   1  14  -2 3.84249 2.74472   1
   1  14  -2 0.73611 2.32596   3
   1  14  -2 1.12046 2.12766   7
  -1 -14   2 5.24132 2.20647   5
  -1 -14   2 3.62398 1.96559   2
   0  14  -2 19.8912 4.49405   3
   0  14  -2 25.1268 4.87187   1
   0  14  -2 10.3543 3.90731   7
   0 -14   2 33.2523 6.04244   4
   0 -14   2 26.0769 4.40817   2
   0 -14   2 26.9452 4.64245   5
  -1  14  -2 1.44546 2.02235   3
  -1  14  -2 -2.1339 2.25173   7
  -1  14  -2 0.67403 2.16554   1
   1 -14   2 1.53908 1.53220   2
   1 -14   2 -0.3301 1.51337   5
   1 -14   2 -0.0476 1.17936   4
  -2  14  -2 1.17254 2.61914   7
  -2  14  -2 3.60076 2.43498   1
  -2  14  -2 2.92132 2.50053   3
   2 -14   2 3.48097 1.91199   2
   2 -14   2 2.87803 1.64197   4
   2 -14   2 8.33280 2.41552   5
  -3  14  -2 16.1552 4.53288   3
  -3  14  -2 19.7005 3.98606   1
  -3  14  -2 14.9112 4.52569   7
   3 -14   2 23.9639 3.90385   4
   3 -14   2 16.8976 3.62132   2
   3 -14   2 31.2138 4.86847   5
  -4  14  -2 6.99620 2.62646   1
  -4  14  -2 11.5937 4.16900   7
  -4  14  -2 6.98972 3.40955   3
   4 -14   2 10.9697 3.05470   5
   4 -14   2 9.48686 2.79029   1
   4 -14   2 9.11796 2.31882   4
  -5  14  -2 14.5434 4.24130   3
  -5  14  -2 13.2794 3.50923   1
  -5  14  -2 17.7670 4.72001   7
   5 -14   2 15.8921 3.64389   5
   5 -14   2 16.2172 3.49430   1
   5 -14   2 18.2849 3.45223   4
  -6  14  -2 1.28875 2.44270   7
  -6  14  -2 -2.0298 2.42718   3
   6 -14   2 2.34387 1.85786   4
   6 -14   2 -3.0845 1.35265   5
   6 -14   2 1.62011 1.97666   1
  -7  14  -2 4.17362 3.22618   7
  -7  14  -2 0.82817 3.10238   3
   7 -14   2 -0.3251 1.46916   4
   7 -14   2 5.65838 2.26626   5
  -8  14  -2 -0.6084 3.85436   7
  -8  14  -2 2.04055 2.68655   3
   8 -14   2 0.31667 1.86976   4
   8 -14   2 0.81026 2.49446   5
  -9  14  -2 1.76805 3.22646   3
   9 -14   2 4.80869 2.68792   4
 -10  14  -2 7.15304 4.94751   3
  10 -14   2 -0.4414 1.63721   4
   6  13  -2 3.08660 3.63115   7
   6  13  -2 0.82976 4.87545   1
  -6 -13   2 2.03601 1.88230   2
   5  13  -2 1.41543 3.20256   7
   5  13  -2 -5.1015 2.85630   1
  -5 -13   2 5.14438 2.22199   2
   4  13  -2 5.91308 3.49323   1
   4  13  -2 13.2209 3.75211   7
  -4 -13   2 8.76926 2.72512   2
  -4 -13   2 5.50386 2.94717   5
   3  13  -2 -1.2459 2.27401   1
   3  13  -2 0.11378 2.86647   7
  -3 -13   2 1.49496 1.83551   2
  -3 -13   2 2.34380 2.09244   5
   2  13  -2 2.05826 1.97972   7
   2  13  -2 0.19162 1.92311   3
   2  13  -2 -2.0075 1.87112   1
  -2 -13   2 0.23840 1.83282   5
  -2 -13   2 4.55027 2.01517   2
   1  13  -2 -0.1960 1.44838   3
   1  13  -2 -2.8041 2.04743   7
   1  13  -2 1.79312 1.89489   1
  -1 -13   2 -0.3867 1.62374   5
  -1 -13   2 -0.4346 1.22982   2
   0  13  -2 0.53651 1.97836   7
   0  13  -2 -0.3731 1.81773   3
   0  13  -2 -0.0616 1.98262   1
   0 -13   2 1.98618 1.53662   4
   0 -13   2 1.61597 1.85830   5
   0 -13   2 1.21814 1.46330   2
  -1  13  -2 70.7507 8.61628   1
  -1  13  -2 64.5621 8.75760   3
  -1  13  -2 47.5900 8.58729   7
   1 -13   2 53.7567 7.62932   2
   1 -13   2 65.3546 8.23098   5
   1 -13   2 77.4406 8.08246   4
  -2  13  -2 2.44795 1.88325   1
  -2  13  -2 6.26885 2.63937   3
  -2  13  -2 4.08034 2.33350   7
   2 -13   2 7.84286 2.36958   5
   2 -13   2 4.41560 1.64108   2
   2 -13   2 5.67139 2.00822   4
  -3  13  -2 1.66275 2.21825   3
  -3  13  -2 10.3116 2.54570   1
  -3  13  -2 7.54443 2.90415   7
   3 -13   2 8.62694 2.16964   4
   3 -13   2 7.87092 2.56493   5
   3 -13   2 5.03050 2.10638   2
  -4  13  -2 -0.5228 2.01688   3
  -4  13  -2 5.23960 2.14349   1
  -4  13  -2 5.67205 3.02263   7
   4 -13   2 5.20629 2.12738   5
   4 -13   2 2.32322 1.85126   1
   4 -13   2 2.92351 1.64075   4
   4 -13   2 5.76178 2.79299   2
  -5  13  -2 2.93302 2.28502   3
  -5  13  -2 -0.6380 2.25900   7
  -5  13  -2 4.71319 1.85846   1
  -5  13  -2 4.38395 2.00693   6
   5 -13   2 1.08849 1.63467   1
   5 -13   2 6.44251 2.23836   5
   5 -13   2 0.39048 1.41031   4
  -6  13  -2 0.99912 2.36238   3
  -6  13  -2 -1.4928 1.59558   7
  -6  13  -2 3.71733 1.77534   6
   6 -13   2 1.84892 1.64102   5
   6 -13   2 1.51757 1.41398   1
   6 -13   2 1.58712 1.19261   4
  -7  13  -2 3.36574 3.07079   7
  -7  13  -2 1.94740 2.10861   6
  -7  13  -2 -1.2780 2.58444   3
   7 -13   2 0.34173 1.48357   4
   7 -13   2 2.70790 1.87277   5
   7 -13   2 0.86581 1.39588   1
  -8  13  -2 -0.9965 2.99102   7
  -8  13  -2 -1.3323 2.67422   3
  -8  13  -2 0.73277 2.04866   6
   8 -13   2 -0.5013 1.43598   1
   8 -13   2 2.54842 2.07667   4
   8 -13   2 3.01556 2.28605   5
  -9  13  -2 1.96113 2.92636   3
  -9  13  -2 4.09815 2.98793   6
   9 -13   2 -1.2622 1.82783   4
   9 -13   2 1.33745 1.88268   1
 -10  13  -2 -1.0066 3.40062   3
 -10  13  -2 -2.7034 2.36814   6
  10 -13   2 -0.2436 1.98376   4
   6  12  -2 20.7510 5.59808   1
   6  12  -2 2.47020 2.55216   7
  -6 -12   2 5.76639 3.25922   2
   5  12  -2 -0.6131 2.44857   7
   5  12  -2 0.53329 2.58984   1
  -5 -12   2 0.94126 2.49628   5
  -5 -12   2 0.40875 1.34556   2
   4  12  -2 20.2680 4.90541   7
   4  12  -2 26.1046 5.66391   1
  -4 -12   2 28.8560 5.13281   2
  -4 -12   2 35.6160 5.28321   5
   3  12  -2 21.4333 4.53210   1
   3  12  -2 14.2369 3.95694   7
  -3 -12   2 20.9251 4.00757   5
  -3 -12   2 21.3092 4.28651   2
   2  12  -2 7.90159 3.17990   7
   2  12  -2 15.1135 3.32916   3
   2  12  -2 13.8322 3.56474   1
  -2 -12   2 6.42345 2.29943   2
  -2 -12   2 8.23673 2.79563   5
   1  12  -2 2.95536 1.94452   3
   1  12  -2 0.81823 2.07654   7
   1  12  -2 -0.7495 1.66907   1
  -1 -12   2 3.01985 2.08130   6
  -1 -12   2 6.30363 1.96327   2
  -1 -12   2 3.71470 1.97331   5
  -1 -12   2 1.64186 1.33078   4
   0  12  -2 102.881 11.8385   3
   0  12  -2 106.577 11.8899   1
   0  12  -2 111.762 10.7609   6
   0  12  -2 85.4904 11.8967   7
   0 -12   2 107.756 10.6563   5
   0 -12   2 86.5584 9.96322   4
   0 -12   2 78.6714 10.5624   2
   0 -12   2 118.741 10.3177   6
  -1  12  -2 50.9443 6.45604   6
  -1  12  -2 58.1924 7.83075   3
  -1  12  -2 53.0040 7.31181   1
  -1  12  -2 49.2115 7.99187   7
   1 -12   2 61.4986 7.04045   2
   1 -12   2 51.3944 6.74042   4
   1 -12   2 68.6268 7.68761   5
  -2  12  -2 2.17599 1.10117   6
  -2  12  -2 2.08440 2.09168   7
  -2  12  -2 -0.3228 1.48439   1
  -2  12  -2 -0.8192 1.53889   3
   2 -12   2 0.99862 1.34235   2
   2 -12   2 -1.6104 0.95200   4
   2 -12   2 2.85620 1.42336   5
  -3  12  -2 0.05687 1.97268   7
  -3  12  -2 1.64005 1.96233   3
  -3  12  -2 2.20990 1.17371   6
  -3  12  -2 3.93620 2.03979   1
   3 -12   2 0.57405 1.51869   5
   3 -12   2 -0.6785 1.26560   1
   3 -12   2 1.63924 1.42357   2
   3 -12   2 3.29275 1.37446   4
  -4  12  -2 0.51023 1.28353   1
  -4  12  -2 2.46804 1.75208   3
  -4  12  -2 4.82383 2.35020   7
  -4  12  -2 1.74843 1.34072   6
   4 -12   2 0.55617 1.52315   1
   4 -12   2 1.00549 1.29262   5
   4 -12   2 2.72837 1.54224   2
   4 -12   2 1.93099 1.38648   4
  -5  12  -2 0.77219 2.26998   7
  -5  12  -2 1.32536 1.37274   1
  -5  12  -2 0.07227 1.65568   3
  -5  12  -2 1.55575 1.12199   6
   5 -12   2 0.59720 1.31265   4
   5 -12   2 -0.9659 1.22194   5
   5 -12   2 1.98130 1.39198   1
  -6  12  -2 2.26747 2.11962   3
  -6  12  -2 0.83552 1.55629   6
  -6  12  -2 2.02570 2.14106   7
   6 -12   2 1.07145 1.22080   1
   6 -12   2 0.63557 0.98935   4
   6 -12   2 0.08579 1.62723   5
  -7  12  -2 -4.1688 2.16370   7
  -7  12  -2 0.61328 1.90609   3
  -7  12  -2 0.59036 1.58663   6
   7 -12   2 0.57862 1.51048   5
   7 -12   2 1.37948 1.35865   1
   7 -12   2 0.95727 1.60028   4
  -8  12  -2 0.56699 2.12704   3
  -8  12  -2 4.33313 3.01824   7
  -8  12  -2 2.56060 2.13378   6
   8 -12   2 -0.9263 1.48222   1
   8 -12   2 0.38089 2.39651   5
   8 -12   2 0.94638 1.19852   4
  -9  12  -2 -2.6153 3.44878   7
  -9  12  -2 -2.3939 2.42315   6
  -9  12  -2 -0.5354 1.75135   3
   9 -12   2 3.22166 1.87925   1
   9 -12   2 -1.2636 1.65984   4
 -10  12  -2 -3.6240 2.27576   6
 -10  12  -2 -5.0687 3.10744   3
  10 -12   2 -0.3926 2.09128   1
  10 -12   2 2.41349 1.75519   4
   7  11  -2 1.25628 2.98507   7
   7  11  -2 -3.1928 3.21478   1
  -7 -11   2 -0.8652 1.64937   2
   6  11  -2 1.85305 2.87381   1
   6  11  -2 0.87086 2.33922   7
  -6 -11   2 3.30069 5.65428   6
  -6 -11   2 3.41215 2.45531   2
   5  11  -2 0.70026 2.46763   7
   5  11  -2 1.31737 2.15069   1
  -5 -11   2 10.8260 3.70435   6
  -5 -11   2 7.51940 3.16075   2
  -5 -11   2 3.48577 2.31126   5
   4  11  -2 16.3317 4.00643   1
   4  11  -2 10.9201 3.39988   7
  -4 -11   2 24.0240 4.82304   6
  -4 -11   2 23.6489 4.41025   2
  -4 -11   2 17.2568 3.78518   5
   3  11  -2 2.43060 2.29162   1
   3  11  -2 -1.5430 1.44505   3
   3  11  -2 0.71063 1.49058   7
  -3 -11   2 -2.2478 1.38419   5
  -3 -11   2 -2.1771 2.10571   6
  -3 -11   2 0.57633 1.38235   2
   2  11  -2 4.37221 2.00875   3
   2  11  -2 0.40947 1.41613   7
   2  11  -2 1.88735 1.74393   4
   2  11  -2 -1.0991 1.55810   1
  -2 -11   2 0.29359 1.27048   4
  -2 -11   2 1.07208 1.77096   2
  -2 -11   2 2.99999 1.99485   5
  -2 -11   2 4.87427 2.13434   6
   1  11  -2 0.64549 1.36140   7
   1  11  -2 3.22482 1.91504   1
   1  11  -2 6.94955 2.08332   3
  -1 -11   2 4.92558 1.64683   4
  -1 -11   2 5.98647 1.82262   2
  -1 -11   2 5.60826 2.21514   5
  -1 -11   2 5.46866 2.11080   6
   0  11  -2 141.702 14.8076   3
   0  11  -2 154.171 14.4092   6
   0  11  -2 127.679 16.1253   7
   0  11  -2 137.220 14.8698   1
   0 -11   2 150.946 14.6548   5
   0 -11   2 153.212 14.3607   6
   0 -11   2 148.396 14.4013   4
   0 -11   2 154.392 14.5598   2
  -1  11  -2 30.2513 5.20687   7
  -1  11  -2 23.7644 4.33042   1
  -1  11  -2 25.3015 3.86301   6
  -1  11  -2 33.2906 5.11450   3
   1 -11   2 29.9012 4.21459   2
   1 -11   2 34.8330 4.68883   5
   1 -11   2 32.5861 4.36340   4
  -2  11  -2 1.27381 1.48034   1
  -2  11  -2 -0.3617 1.44585   3
  -2  11  -2 -0.7244 1.23461   7
  -2  11  -2 1.20115 0.92852   6
   2 -11   2 1.81616 1.31379   5
   2 -11   2 -0.6175 0.80282   4
   2 -11   2 0.17991 1.00293   2
  -3  11  -2 0.22830 1.55363   3
  -3  11  -2 -0.0480 1.33965   1
  -3  11  -2 3.36407 1.28853   6
  -3  11  -2 0.93945 1.34109   7
   3 -11   2 0.77768 1.04068   4
   3 -11   2 1.43362 1.24898   2
   3 -11   2 1.16771 1.31680   1
   3 -11   2 -1.3529 1.00219   5
  -4  11  -2 1.28508 1.47526   7
  -4  11  -2 1.70507 1.78412   3
  -4  11  -2 -0.3441 1.09833   1
  -4  11  -2 0.99769 1.07179   6
   4 -11   2 1.38415 1.13236   4
   4 -11   2 0.43269 1.17700   5
   4 -11   2 -1.1817 1.13459   2
   4 -11   2 -0.8225 0.87900   1
  -5  11  -2 0.11914 1.88115   7
  -5  11  -2 0.50171 1.05072   6
  -5  11  -2 1.97867 2.05327   3
   5 -11   2 2.76696 1.40969   1
   5 -11   2 2.94098 1.55585   4
   5 -11   2 3.70880 1.66309   5
  -6  11  -2 2.98768 2.81328   3
  -6  11  -2 0.72195 1.30825   6
  -6  11  -2 -0.9769 2.33952   7
   6 -11   2 2.20235 1.45909   4
   6 -11   2 1.18928 1.38409   1
   6 -11   2 0.49138 1.43579   5
  -7  11  -2 3.92535 2.38073   3
  -7  11  -2 -2.0945 2.26457   7
  -7  11  -2 0.40487 1.52738   6
   7 -11   2 1.09870 1.37010   1
   7 -11   2 0.88134 1.20193   4
   7 -11   2 1.60036 1.61120   5
  -8  11  -2 0.28641 1.74883   6
  -8  11  -2 -0.0854 1.93897   3
  -8  11  -2 2.46067 2.53296   7
   8 -11   2 3.37060 2.63022   5
   8 -11   2 -0.3365 1.36858   4
   8 -11   2 -1.8890 1.72780   1
  -9  11  -2 -1.3315 1.88390   3
  -9  11  -2 -1.6153 2.25660   6
  -9  11  -2 1.26668 3.59793   7
   9 -11   2 0.64551 1.52929   1
   9 -11   2 0.32323 1.32273   4
 -10  11  -2 0.60956 3.25534   3
 -10  11  -2 0.45350 2.61211   6
  10 -11   2 1.62410 2.14880   4
  10 -11   2 0.19850 1.66255   1
 -11  11  -2 2.88195 3.42442   6
 -11  11  -2 6.65229 5.43148   3
  11 -11   2 -2.1814 1.85626   1
  11 -11   2 -4.9563 2.60305   4
   8  10  -2 3.28325 3.79133   7
   7  10  -2 -1.2110 2.59113   1
   7  10  -2 1.19145 2.83662   7
  -7 -10   2 3.01332 2.53910   2
  -7 -10   2 -0.8167 3.39805   6
   6  10  -2 -0.0911 2.08571   1
   6  10  -2 -0.4310 2.18200   7
  -6 -10   2 -1.1739 2.80153   6
  -6 -10   2 2.30939 2.25627   2
   5  10  -2 8.50265 3.20957   1
   5  10  -2 3.22724 2.21889   7
  -5 -10   2 13.8642 3.34467   2
  -5 -10   2 12.2435 3.23573   5
  -5 -10   2 11.0174 3.44239   6
   4  10  -2 -0.1799 1.66855   7
   4  10  -2 -1.6476 1.96650   1
  -4 -10   2 1.26321 1.90458   5
  -4 -10   2 -1.3449 1.61369   2
  -4 -10   2 -1.4607 1.81505   6
   3  10  -2 6.08360 2.25319   7
   3  10  -2 13.4685 2.85773   3
   3  10  -2 6.59530 2.32523   4
   3  10  -2 4.82068 2.59786   1
  -3 -10   2 8.24075 2.92469   6
  -3 -10   2 9.46010 2.57890   4
  -3 -10   2 11.9161 2.81982   2
  -3 -10   2 19.5477 3.44247   5
   2  10  -2 14.1531 3.24549   1
   2  10  -2 6.01335 2.65352   7
   2  10  -2 11.5308 2.70081   4
   2  10  -2 10.4805 2.89581   3
  -2 -10   2 10.0400 2.66156   5
  -2 -10   2 16.8803 3.12797   6
  -2 -10   2 14.7910 2.80741   4
  -2 -10   2 12.8203 2.83905   2
   1  10  -2 4.66032 1.97926   1
   1  10  -2 15.0992 3.33857   7
   1  10  -2 10.1205 2.49837   3
  -1 -10   2 14.7522 2.70964   6
  -1 -10   2 18.2113 3.14693   5
  -1 -10   2 10.1293 2.48483   2
  -1 -10   2 9.80012 2.27303   4
   0  10  -2 67.0924 7.63670   6
   0  10  -2 75.6668 8.99267   1
   0  10  -2 71.3288 9.28986   7
   0  10  -2 90.3523 9.35276   3
   0 -10   2 93.6171 8.05224   2
   0 -10   2 72.5722 8.53358   5
   0 -10   2 69.6841 7.61956   6
   0 -10   2 69.9214 7.72853   4
  -1  10  -2 4.68999 1.75933   1
  -1  10  -2 5.31252 1.95009   3
  -1  10  -2 7.30512 2.40625   7
  -1  10  -2 5.99370 1.56645   6
   1 -10   2 3.78897 1.48814   5
   1 -10   2 5.77419 1.67956   2
   1 -10   2 11.7587 2.17769   4
  -2  10  -2 -0.1230 1.11572   1
  -2  10  -2 0.86586 1.08000   3
  -2  10  -2 2.54427 1.63436   7
  -2  10  -2 0.02801 0.63405   6
   2 -10   2 0.16097 0.65701   4
   2 -10   2 0.87056 0.82063   2
   2 -10   2 0.48425 1.23363   5
  -3  10  -2 19.5543 4.08351   7
  -3  10  -2 25.1299 3.34111   6
  -3  10  -2 19.4825 4.01983   3
  -3  10  -2 26.5857 3.89550   1
   3 -10   2 18.8446 3.13397   2
   3 -10   2 27.5916 3.81423   4
   3 -10   2 18.5566 3.32406   5
   3 -10   2 33.6368 4.27155   1
  -4  10  -2 68.8301 8.36053   3
  -4  10  -2 53.2319 6.29325   6
  -4  10  -2 48.8913 7.59733   7
  -4  10  -2 49.9184 6.76536   1
   4 -10   2 46.7570 6.50420   1
   4 -10   2 59.8758 6.33849   2
   4 -10   2 52.4847 6.70841   4
   4 -10   2 67.8239 7.17006   5
  -5  10  -2 0.20977 1.08466   3
  -5  10  -2 0.05600 1.79991   7
  -5  10  -2 0.43055 1.02008   6
   5 -10   2 0.09437 0.96401   4
   5 -10   2 -0.9567 1.00018   2
   5 -10   2 -1.9678 0.95923   1
   5 -10   2 -0.6325 0.98998   5
  -6  10  -2 -0.4174 1.37214   3
  -6  10  -2 -2.8405 1.83287   7
  -6  10  -2 0.34368 1.31578   6
   6 -10   2 -1.3861 0.97940   5
   6 -10   2 0.31768 1.08844   1
   6 -10   2 -0.3357 1.15736   4
  -7  10  -2 38.0809 6.69234   3
  -7  10  -2 27.1324 5.53632   7
  -7  10  -2 22.9834 4.21338   6
   7 -10   2 23.1515 4.38661   4
   7 -10   2 25.6698 4.25401   1
   7 -10   2 33.0452 4.76567   5
  -8  10  -2 -0.9365 1.77114   6
  -8  10  -2 4.55279 2.74496   3
  -8  10  -2 3.84036 2.89534   7
   8 -10   2 2.98212 1.82877   4
   8 -10   2 2.27972 1.59106   1
  -9  10  -2 0.71979 2.26267   6
  -9  10  -2 3.16120 3.60749   3
  -9  10  -2 -0.6618 3.13674   7
   9 -10   2 0.65698 1.32256   4
   9 -10   2 0.13533 1.48056   1
   9 -10   2 -1.5568 2.34672   7
 -10  10  -2 5.85601 3.72584   3
 -10  10  -2 6.17247 3.68215   6
  10 -10   2 1.20946 2.27559   4
  10 -10   2 4.58191 2.25196   1
 -11  10  -2 -2.5956 3.10470   6
 -11  10  -2 2.05559 4.40264   3
  11 -10   2 0.64363 2.82684   4
  11 -10   2 0.84980 2.04894   1
   8   9  -2 -0.0966 3.73177   1
   8   9  -2 2.14183 2.82384   7
  -8  -9   2 2.13499 2.62372   2
  -8  -9   2 -1.3119 3.56874   6
   7   9  -2 -2.7899 2.50068   1
   7   9  -2 1.21556 2.34003   7
  -7  -9   2 1.75574 1.91093   2
  -7  -9   2 3.23597 3.02800   6
   6   9  -2 1.25134 1.81460   1
   6   9  -2 1.25647 2.17147   7
  -6  -9   2 1.31806 1.49472   2
  -6  -9   2 -0.2228 2.27970   6
   5   9  -2 -0.6130 1.64906   7
   5   9  -2 2.21148 2.09668   1
  -5  -9   2 1.15199 2.13446   6
  -5  -9   2 -0.4824 1.19794   2
  -5  -9   2 3.41454 2.08889   5
   4   9  -2 20.3166 3.78191   3
   4   9  -2 13.1763 3.60411   1
   4   9  -2 18.9889 3.65848   4
   4   9  -2 14.0790 3.56903   7
  -4  -9   2 16.3890 3.64037   2
  -4  -9   2 16.9742 3.30427   5
  -4  -9   2 18.7547 3.80585   6
   3   9  -2 -1.3201 1.11736   7
   3   9  -2 0.46137 1.21483   3
   3   9  -2 -0.8968 1.29449   1
   3   9  -2 0.02232 1.24411   4
  -3  -9   2 1.30239 1.53845   5
  -3  -9   2 -0.2891 1.48997   2
  -3  -9   2 -0.9986 1.03693   4
  -3  -9   2 -1.1829 1.26787   6
   2   9  -2 -0.5127 1.27318   1
   2   9  -2 -2.1983 1.24237   7
   2   9  -2 1.39922 1.20323   3
   2   9  -2 -0.4200 1.07560   4
  -2  -9   2 1.65681 1.52903   5
  -2  -9   2 0.52434 1.24156   6
  -2  -9   2 -1.7159 0.91642   4
  -2  -9   2 0.80968 1.25109   2
   1   9  -2 10.4569 2.31645   3
   1   9  -2 3.97864 2.11291   7
   1   9  -2 4.88485 1.63160   4
   1   9  -2 3.52610 1.64813   1
  -1  -9   2 10.8976 2.21082   2
  -1  -9   2 3.15782 1.30167   4
  -1  -9   2 11.3528 2.56245   5
  -1  -9   2 6.89766 1.88958   6
   0   9  -2 8.84227 2.43257   7
   0   9  -2 4.93831 1.42164   6
   0   9  -2 13.9354 2.68744   1
   0   9  -2 9.93043 2.22273   3
   0  -9   2 6.90278 1.73463   2
   0  -9   2 6.27301 1.64732   6
   0  -9   2 11.2744 2.09933   4
   0  -9   2 10.2703 2.11619   5
  -1   9  -2 0.61028 0.93523   7
  -1   9  -2 -0.1373 0.97955   1
  -1   9  -2 -0.4992 0.92752   3
  -1   9  -2 0.62178 0.72314   6
   1  -9   2 0.96696 0.86605   4
   1  -9   2 1.27103 1.02254   5
   1  -9   2 1.38430 0.79680   2
  -2   9  -2 12.7846 2.83422   7
  -2   9  -2 15.6816 2.09953   6
  -2   9  -2 7.28551 2.27771   3
  -2   9  -2 10.1656 2.33453   1
   2  -9   2 13.5942 2.36451   4
   2  -9   2 10.5784 1.98818   2
   2  -9   2 9.15773 2.08836   5
  -3   9  -2 4.89740 1.92192   3
  -3   9  -2 5.21250 1.63128   1
  -3   9  -2 4.71152 1.24775   6
  -3   9  -2 5.41609 1.98127   7
   3  -9   2 3.04936 1.47652   1
   3  -9   2 5.73108 1.50376   5
   3  -9   2 4.87759 1.30999   2
   3  -9   2 3.94413 1.31600   4
  -4   9  -2 12.1900 2.19090   6
  -4   9  -2 7.86326 2.33548   1
  -4   9  -2 14.1178 3.13249   7
  -4   9  -2 11.6056 2.80292   3
   4  -9   2 8.82063 1.99924   5
   4  -9   2 13.4592 2.39432   4
   4  -9   2 6.48162 1.91551   1
   4  -9   2 11.8507 1.88265   2
  -5   9  -2 -0.5712 0.55014   2
  -5   9  -2 0.94813 1.98129   3
  -5   9  -2 -0.0104 1.02844   6
  -5   9  -2 1.47850 1.77512   7
   5  -9   2 -0.2694 0.64491   4
   5  -9   2 -0.5257 0.86362   5
   5  -9   2 -0.0017 0.78948   2
   5  -9   2 0.14107 0.88493   1
  -6   9  -2 -0.4881 1.05955   6
  -6   9  -2 0.01746 1.75312   3
  -6   9  -2 4.03035 2.66959   7
   6  -9   2 0.03890 0.95556   5
   6  -9   2 0.29030 1.12869   4
   6  -9   2 -0.0853 0.99095   1
  -7   9  -2 4.84212 2.01992   6
  -7   9  -2 4.47097 2.33991   7
  -7   9  -2 5.30576 2.32728   3
   7  -9   2 4.71101 2.30119   5
   7  -9   2 4.84944 2.00766   4
   7  -9   2 8.66946 2.30239   1
  -8   9  -2 27.6549 5.45707   7
  -8   9  -2 16.8379 4.60856   3
  -8   9  -2 13.2040 3.39893   6
   8  -9   2 12.7634 2.96910   1
   8  -9   2 13.1052 3.50249   4
  -9   9  -2 3.36888 2.86569   7
  -9   9  -2 3.04267 1.88986   6
  -9   9  -2 1.27141 2.23607   3
   9  -9   2 1.61840 2.60021   7
   9  -9   2 0.03239 1.45018   1
   9  -9   2 0.31136 1.84959   4
 -10   9  -2 5.25095 3.95031   3
 -10   9  -2 8.01447 3.48448   6
  10  -9   2 10.3854 2.89803   1
  10  -9   2 10.6793 3.25398   4
 -11   9  -2 0.89165 1.99231   6
 -11   9  -2 10.6962 6.30037   3
  11  -9   2 1.66207 2.09936   1
  11  -9   2 15.6548 4.44569   4
   8   8  -2 2.96118 2.63121   1
   8   8  -2 2.67129 2.63943   7
  -8  -8   2 2.39559 3.23767   6
  -8  -8   2 3.04727 2.64298   2
   7   8  -2 1.01283 2.04720   7
   7   8  -2 5.16057 2.34749   1
  -7  -8   2 4.86525 2.71195   6
  -7  -8   2 1.10388 2.11634   2
   6   8  -2 15.0233 3.55508   7
   6   8  -2 20.2966 4.27991   1
  -6  -8   2 5.89934 2.64700   2
  -6  -8   2 18.2288 3.92724   6
   5   8  -2 5.37071 2.06816   7
   5   8  -2 2.86369 2.32263   4
   5   8  -2 -2.5162 1.68958   1
  -5  -8   2 0.73929 1.77686   2
  -5  -8   2 0.33144 1.60295   5
  -5  -8   2 2.80678 1.74394   6
   4   8  -2 4.26382 1.90448   7
   4   8  -2 7.73526 2.31242   4
   4   8  -2 2.19326 1.67335   1
   4   8  -2 3.34864 1.69743   3
  -4  -8   2 1.78946 1.67934   2
  -4  -8   2 4.26003 1.85785   5
  -4  -8   2 1.36591 1.58202   6
   3   8  -2 23.5976 3.96937   3
   3   8  -2 22.0491 4.28121   7
   3   8  -2 34.7843 4.69469   4
   3   8  -2 26.7447 4.61076   1
  -3  -8   2 24.1113 4.06477   2
  -3  -8   2 31.2743 4.56070   6
  -3  -8   2 26.2627 4.08705   5
   2   8  -2 -0.1538 0.84503   3
   2   8  -2 1.14356 1.23834   7
   2   8  -2 0.49325 1.00797   1
   2   8  -2 0.53015 0.89950   4
  -2  -8   2 0.31232 0.86399   4
  -2  -8   2 0.95573 1.36749   2
  -2  -8   2 3.39918 1.56525   6
  -2  -8   2 -0.1414 0.99822   5
   1   8  -2 0.67288 1.42915   7
   1   8  -2 2.36958 1.38325   1
   1   8  -2 1.64581 1.00962   3
   1   8  -2 1.76345 1.11551   4
  -1  -8   2 1.66014 0.84750   2
  -1  -8   2 1.03085 0.88041   4
  -1  -8   2 1.90767 1.02038   5
  -1  -8   2 1.66267 1.05457   6
   0   8  -2 -0.0968 0.79176   3
   0   8  -2 1.93277 1.25305   7
   0   8  -2 -0.0758 0.84860   1
   0  -8   2 1.28605 1.08844   4
   0  -8   2 0.57685 0.71686   6
   0  -8   2 -1.4246 0.77916   5
   0  -8   2 1.15951 0.98104   2
  -1   8  -2 160.589 16.7866   1
  -1   8  -2 176.768 16.2470   6
  -1   8  -2 181.626 17.2153   7
  -1   8  -2 163.704 16.7932   3
   1  -8   2 179.325 16.6177   4
   1  -8   2 187.644 16.4070   2
   1  -8   2 173.076 16.5959   5
  -2   8  -2 249.358 25.1652   7
  -2   8  -2 282.852 25.1761   3
  -2   8  -2 260.549 24.2703   6
  -2   8  -2 261.042 24.8707   1
   2  -8   2 273.212 24.3440   2
   2  -8   2 273.967 24.6467   5
   2  -8   2 255.145 24.6179   4
  -3   8  -2 303.870 30.0021   1
  -3   8  -2 335.541 30.4899   3
  -3   8  -2 324.825 29.5474   6
  -3   8  -2 289.120 30.4053   7
   3  -8   2 372.473 29.9171   5
   3  -8   2 332.337 29.5112   2
   3  -8   2 302.359 29.9344   1
   3  -8   2 313.143 29.8472   4
  -4   8  -2 11.0618 2.67543   7
  -4   8  -2 6.94491 1.53326   6
  -4   8  -2 5.88199 2.02254   3
  -4   8  -2 11.4120 2.17980   1
   4  -8   2 2.87635 1.24866   1
   4  -8   2 5.45624 1.45765   5
   4  -8   2 5.63629 1.58016   4
   4  -8   2 4.51423 1.14821   2
  -5   8  -2 2.07058 1.63679   3
  -5   8  -2 0.89350 1.01113   6
  -5   8  -2 -0.3849 0.50145   2
  -5   8  -2 -1.2742 1.58470   7
   5  -8   2 0.88342 0.83821   1
   5  -8   2 0.10845 0.97666   5
   5  -8   2 -0.4632 0.66740   4
  -6   8  -2 6.23804 2.86868   7
  -6   8  -2 4.33930 1.67666   6
  -6   8  -2 2.17717 2.23234   3
   6  -8   2 3.04890 1.41668   1
   6  -8   2 5.03730 1.76675   5
   6  -8   2 10.2629 2.32134   4
  -7   8  -2 135.732 13.0080   6
  -7   8  -2 102.113 14.6769   3
  -7   8  -2 128.137 14.8709   7
   7  -8   2 126.708 12.9273   4
   7  -8   2 126.861 12.6636   5
   7  -8   2 122.406 12.7167   1
  -8   8  -2 17.8117 4.55049   3
  -8   8  -2 7.67672 2.72516   6
  -8   8  -2 12.2230 3.91581   7
   8  -8   2 6.68975 2.56619   4
   8  -8   2 12.0365 3.59034   7
   8  -8   2 7.68830 2.27624   1
  -9   8  -2 13.6549 4.63603   3
  -9   8  -2 7.74654 3.35032   6
  -9   8  -2 11.9718 4.30370   7
   9  -8   2 13.9426 3.39799   4
   9  -8   2 15.9021 3.24333   1
   9  -8   2 9.84388 3.86887   7
 -10   8  -2 11.9171 3.76575   6
 -10   8  -2 5.72744 3.67332   3
  10  -8   2 3.14514 2.16583   1
  10  -8   2 7.32687 3.17421   4
 -11   8  -2 2.02127 4.67035   3
 -11   8  -2 2.42305 3.33413   6
  11  -8   2 1.13143 2.31161   1
  11  -8   2 11.6184 3.54090   4
   9   7  -2 -0.3210 2.20261   7
   9   7  -2 -5.7668 2.90064   1
  -9  -7   2 2.14681 2.43983   2
  -9  -7   2 -1.8472 3.40024   6
   8   7  -2 1.79697 2.02752   7
   8   7  -2 -1.6759 1.76754   1
  -8  -7   2 -0.2903 2.38932   6
  -8  -7   2 -0.5993 2.42303   2
   7   7  -2 1.93847 2.42049   1
   7   7  -2 0.66431 1.90946   7
  -7  -7   2 10.5627 2.99166   2
  -7  -7   2 1.51037 2.47886   6
   6   7  -2 4.88180 2.77132   1
   6   7  -2 6.25362 2.46839   7
  -6  -7   2 9.41545 2.63799   5
  -6  -7   2 4.92447 2.44050   2
  -6  -7   2 9.00237 2.80703   6
   5   7  -2 -2.9874 1.38396   1
   5   7  -2 2.25564 1.53782   3
   5   7  -2 -0.3988 1.70201   4
   5   7  -2 0.16146 1.35598   7
  -5  -7   2 -2.9929 1.40505   5
  -5  -7   2 -0.4837 1.39749   6
  -5  -7   2 0.14725 1.73440   2
   4   7  -2 4.65678 2.07985   4
   4   7  -2 7.36574 2.19727   7
   4   7  -2 6.35473 2.08617   3
   4   7  -2 5.18705 2.07712   1
  -4  -7   2 13.5385 2.76487   6
  -4  -7   2 1.82644 1.79382   2
  -4  -7   2 14.7908 2.69691   5
   3   7  -2 3.10262 1.46251   7
   3   7  -2 2.87638 1.44353   1
   3   7  -2 1.33671 1.39781   4
   3   7  -2 2.57202 1.27642   3
  -3  -7   2 1.38839 1.34602   2
  -3  -7   2 1.37220 1.28044   5
  -3  -7   2 4.82725 1.72311   6
   2   7  -2 32.0421 4.49139   4
   2   7  -2 30.6066 4.29424   3
   2   7  -2 28.1848 4.55471   1
   2   7  -2 29.0052 4.64023   7
  -2  -7   2 31.4975 4.39676   5
  -2  -7   2 34.8462 4.37774   6
  -2  -7   2 36.1804 4.66683   4
  -2  -7   2 32.2501 4.37958   2
   1   7  -2 176.777 18.3122   4
   1   7  -2 196.390 18.6451   1
   1   7  -2 186.070 18.6510   7
   1   7  -2 180.473 18.2725   3
  -1  -7   2 223.323 18.3186   6
  -1  -7   2 177.915 18.2752   4
  -1  -7   2 212.137 18.3338   2
  -1  -7   2 206.932 18.3920   5
   0   7  -2 12.2253 2.32941   1
   0   7  -2 11.3991 2.52754   7
   0   7  -2 13.4865 2.31050   3
   0   7  -2 18.4253 2.74136   4
   0  -7   2 9.85925 2.11802   4
   0  -7   2 13.1522 2.34552   5
   0  -7   2 13.7363 2.16332   2
   0  -7   2 14.8853 2.05658   6
  -1   7  -2 237.458 21.4535   6
  -1   7  -2 233.017 22.2795   7
  -1   7  -2 207.367 21.9491   1
  -1   7  -2 234.887 22.0404   3
   1  -7   2 234.711 21.8417   4
   1  -7   2 253.194 21.5897   2
   1  -7   2 235.842 21.8197   5
  -2   7  -2 591.756 56.4545   1
  -2   7  -2 607.047 56.8040   7
  -2   7  -2 630.578 56.6712   3
  -2   7  -2 626.377 55.9235   6
   2  -7   2 646.228 55.9439   2
   2  -7   2 633.740 56.2274   5
   2  -7   2 602.131 56.2802   4
  -3   7  -2 240.414 24.8080   1
  -3   7  -2 259.970 25.3080   7
  -3   7  -2 266.518 25.2257   3
  -3   7  -2 274.278 24.4219   6
   3  -7   2 273.629 24.2814   2
   3  -7   2 246.588 24.7702   1
   3  -7   2 262.254 24.7106   4
   3  -7   2 293.715 24.6459   5
  -4   7  -2 0.81025 0.96094   6
  -4   7  -2 5.82208 0.84233   2
  -4   7  -2 5.55155 2.08612   3
  -4   7  -2 5.02153 0.98994   2
  -4   7  -2 4.57141 1.79767   7
   4  -7   2 6.56219 1.59128   4
   4  -7   2 6.53414 1.51292   5
   4  -7   2 5.36028 0.95311   2
   4  -7   2 3.38120 1.27496   1
  -5   7  -2 1.37671 1.07094   7
  -5   7  -2 0.47483 1.00813   3
  -5   7  -2 0.00097 0.44715   2
  -5   7  -2 -0.0112 0.79262   6
   5  -7   2 0.39487 0.86071   4
   5  -7   2 0.04013 0.89252   5
   5  -7   2 0.40812 0.83461   1
  -6   7  -2 1.25843 1.59941   7
  -6   7  -2 8.74585 2.12612   6
  -6   7  -2 6.81773 1.22890   2
  -6   7  -2 9.62445 2.72019   3
   6  -7   2 3.07165 1.54995   1
   6  -7   2 12.6484 2.51886   4
   6  -7   2 8.58873 1.91105   5
  -7   7  -2 40.1879 6.22194   6
  -7   7  -2 39.2023 6.76253   7
  -7   7  -2 62.2219 8.55156   3
   7  -7   2 53.8655 6.42642   5
   7  -7   2 45.8174 6.17751   1
   7  -7   2 50.5494 6.58292   4
  -8   7  -2 18.7570 5.11823   3
  -8   7  -2 29.6875 5.61044   7
  -8   7  -2 41.0729 5.79929   6
   8  -7   2 39.2694 5.61851   4
   8  -7   2 33.5720 5.69312   7
   8  -7   2 29.1348 4.71748   1
  -9   7  -2 15.4559 4.89150   3
  -9   7  -2 24.1422 4.66631   6
  -9   7  -2 12.4512 4.24647   7
   9  -7   2 16.1523 3.96175   7
   9  -7   2 19.6230 3.83143   1
   9  -7   2 22.7798 4.54291   4
 -10   7  -2 0.50069 2.44732   6
 -10   7  -2 2.03311 3.21033   3
  10  -7   2 0.63008 1.81425   1
  10  -7   2 -0.5047 1.95951   4
 -11   7  -2 0.11249 2.15857   6
 -11   7  -2 6.19813 4.81418   3
  11  -7   2 0.81282 2.22246   1
  11  -7   2 1.60478 2.77782   4
   9   6  -2 3.66039 3.09955   7
   9   6  -2 -1.0095 2.44521   1
  -9  -6   2 0.54222 2.54499   2
  -9  -6   2 -0.7451 3.32104   6
   8   6  -2 3.78922 2.55858   1
   8   6  -2 -1.9577 2.14403   7
  -8  -6   2 3.47975 3.22702   6
  -8  -6   2 2.35806 2.31152   2
   7   6  -2 0.43382 1.40071   1
   7   6  -2 -0.3898 1.84116   7
  -7  -6   2 0.27608 2.19045   2
  -7  -6   2 -1.4876 1.75319   6
   6   6  -2 44.7549 7.19460   1
   6   6  -2 40.5918 6.88044   4
   6   6  -2 37.7569 6.40114   7
  -6  -6   2 55.4619 7.19992   2
  -6  -6   2 59.8100 7.63551   6
  -6  -6   2 84.2264 11.0493   3
  -6  -6   2 57.7668 6.54616   5
   5   6  -2 5.34072 1.99717   1
   5   6  -2 1.07480 1.59823   3
   5   6  -2 7.64991 2.54330   4
   5   6  -2 4.98695 1.99063   7
  -5  -6   2 4.67877 2.07347   6
  -5  -6   2 10.2904 2.60707   2
  -5  -6   2 14.1279 2.54674   5
  -5  -6   2 6.17043 2.14379   3
   4   6  -2 0.72529 1.01079   3
   4   6  -2 -0.0496 1.25706   4
   4   6  -2 0.52750 1.36289   1
   4   6  -2 -0.8329 0.92156   7
  -4  -6   2 -0.3712 1.18003   6
  -4  -6   2 1.30919 1.27534   2
  -4  -6   2 -0.4482 1.04655   5
   3   6  -2 13.3583 2.75346   1
   3   6  -2 14.7284 2.87071   7
   3   6  -2 12.6990 2.47253   3
   3   6  -2 16.6719 2.99187   4
  -3  -6   2 16.7818 2.92013   6
  -3  -6   2 17.3251 2.80455   5
  -3  -6   2 14.5468 2.81069   2
   2   6  -2 544.767 52.4208   4
   2   6  -2 545.458 52.5705   1
   2   6  -2 621.446 52.6808   7
   2   6  -2 567.618 52.2252   3
  -2  -6   2 580.336 52.3053   5
  -2  -6   2 610.319 52.2833   6
  -2  -6   2 562.289 52.2892   2
   1   6  -2 3.26151 1.10965   3
   1   6  -2 2.73654 1.08877   4
   1   6  -2 2.51515 1.00712   1
   1   6  -2 5.21574 1.48680   7
  -1  -6   2 3.07601 1.06568   6
  -1  -6   2 8.80040 1.60496   5
  -1  -6   2 0.49301 0.73215   2
  -1  -6   2 2.39219 1.05151   4
   0   6  -2 267.632 23.4407   4
   0   6  -2 250.942 23.4868   1
   0   6  -2 243.218 22.8016   6
   0   6  -2 263.443 23.2884   3
   0   6  -2 246.811 23.5714   7
   0  -6   2 270.068 22.9691   6
   0  -6   2 241.007 23.0397   2
   0  -6   2 238.921 23.2577   4
   0  -6   2 245.862 23.2377   5
  -1   6  -2 1.38541 0.79498   1
  -1   6  -2 2.68653 1.04380   7
  -1   6  -2 0.25460 0.58657   3
  -1   6  -2 2.32698 0.66167   6
  -1   6  -2 1.67601 0.56012   6
   1  -6   2 2.79098 0.91878   5
   1  -6   2 2.33702 0.80779   4
   1  -6   2 0.97617 0.56590   2
  -2   6  -2 801.559 71.2086   7
  -2   6  -2 779.476 70.3342   6
  -2   6  -2 772.656 71.0005   3
  -2   6  -2 720.256 70.8127   1
   2  -6   2 814.374 70.3073   2
   2  -6   2 825.626 70.6145   5
   2  -6   2 762.981 70.6964   4
  -3   6  -2 130.093 12.1431   6
  -3   6  -2 116.527 12.5040   1
  -3   6  -2 120.096 12.7760   3
  -3   6  -2 124.794 12.8858   7
   3  -6   2 128.290 11.8714   2
   3  -6   2 135.832 12.2385   5
   3  -6   2 146.698 12.5191   4
   3  -6   2 124.056 12.4767   1
  -4   6  -2 3.82309 0.76744   2
  -4   6  -2 1.89519 1.17942   3
  -4   6  -2 6.06563 0.90266   2
  -4   6  -2 6.01510 1.39662   6
  -4   6  -2 5.61011 1.84469   7
   4  -6   2 9.60671 1.82782   1
   4  -6   2 4.82286 1.29939   4
   4  -6   2 8.62220 1.54377   5
  -5   6  -2 2.83063 0.65024   2
  -5   6  -2 4.62032 2.00506   3
  -5   6  -2 1.05203 0.98897   6
  -5   6  -2 0.82872 1.22802   7
   5  -6   2 3.05340 1.15436   4
   5  -6   2 2.38818 0.97304   5
   5  -6   2 0.70042 0.99101   1
  -6   6  -2 19.0860 2.27872   2
  -6   6  -2 10.9881 3.23554   7
  -6   6  -2 15.4991 3.02134   6
  -6   6  -2 15.8895 3.81179   3
   6  -6   2 10.1922 2.57478   1
   6  -6   2 22.1334 3.07429   5
   6  -6   2 22.6732 3.51847   4
  -7   6  -2 77.0580 9.87534   3
  -7   6  -2 57.2757 8.02502   7
  -7   6  -2 50.0165 7.25851   6
   7  -6   2 68.2846 7.86211   4
   7  -6   2 49.5056 6.98763   1
   7  -6   2 62.9616 8.25027   7
   7  -6   2 61.3477 7.12077   5
  -8   6  -2 39.7816 7.12769   3
  -8   6  -2 23.0068 4.76964   6
  -8   6  -2 27.9949 5.36986   7
   8  -6   2 31.3465 4.90849   1
   8  -6   2 32.4322 5.62735   7
   8  -6   2 28.7022 4.94816   4
  -9   6  -2 4.07498 2.85229   7
  -9   6  -2 -0.9482 2.62512   3
  -9   6  -2 3.33544 2.58763   6
   9  -6   2 1.18560 1.65997   4
   9  -6   2 5.86805 2.14436   1
   9  -6   2 2.64750 2.23533   7
 -10   6  -2 -0.6183 2.78726   3
 -10   6  -2 0.39546 2.16542   6
  10  -6   2 1.70479 2.06212   1
  10  -6   2 -0.6501 2.02085   4
 -11   6  -2 2.20872 3.99859   3
 -11   6  -2 0.98622 3.00287   6
  11  -6   2 -3.1348 2.60022   4
  11  -6   2 -0.3471 1.98955   1
 -10  -5   2 -0.2674 4.09704   6
 -10  -5   2 -1.2638 2.65567   2
   9   5  -2 8.38869 4.83248   7
   9   5  -2 -0.3122 2.18603   1
  -9  -5   2 2.03882 2.59881   2
  -9  -5   2 3.76372 2.88808   6
   8   5  -2 1.17059 1.61328   1
   8   5  -2 2.80873 2.11675   7
  -8  -5   2 1.29654 2.21763   2
  -8  -5   2 1.20694 1.80368   6
   7   5  -2 5.49928 2.66119   1
   7   5  -2 6.45065 2.31822   7
   7   5  -2 5.65948 2.75874   4
  -7  -5   2 4.51970 2.46571   6
  -7  -5   2 7.12803 2.74660   2
   6   5  -2 0.70646 1.57932   4
   6   5  -2 4.75991 1.91930   1
   6   5  -2 -1.0302 1.21386   7
   6   5  -2 4.42637 2.07452   3
  -6  -5   2 1.94147 2.11073   2
  -6  -5   2 4.01003 1.50841   5
  -6  -5   2 3.69797 2.18306   3
  -6  -5   2 0.00782 1.48594   6
   5   5  -2 -0.1694 1.20928   3
   5   5  -2 0.12299 0.89146   7
   5   5  -2 -0.1649 1.39891   4
   5   5  -2 1.69900 1.14946   1
  -5  -5   2 -1.5169 1.24376   2
  -5  -5   2 0.05986 1.23967   6
  -5  -5   2 -0.7313 1.23831   3
  -5  -5   2 0.50842 1.07532   5
   4   5  -2 1.23628 1.20973   4
   4   5  -2 0.22590 0.62747   1
   4   5  -2 0.07470 0.94394   3
   4   5  -2 -0.3678 0.92973   7
  -4  -5   2 2.25294 1.18049   6
  -4  -5   2 2.26600 1.48114   2
  -4  -5   2 0.89215 1.00984   3
  -4  -5   2 -0.8624 0.56406   5
   3   5  -2 1.87318 1.23236   4
   3   5  -2 2.92059 1.43653   1
   3   5  -2 0.33991 0.85372   7
   3   5  -2 0.66247 0.86909   3
  -3  -5   2 0.17395 1.08517   2
  -3  -5   2 2.92653 1.11369   5
  -3  -5   2 1.12620 1.00615   6
   2   5  -2 156.943 16.1642   7
   2   5  -2 174.246 16.3394   1
   2   5  -2 173.549 15.9444   3
   2   5  -2 164.168 16.2302   4
  -2  -5   2 173.983 16.0883   2
  -2  -5   2 178.035 16.0032   6
  -2  -5   2 169.938 16.0681   5
   1   5  -2 128.294 12.7614   1
   1   5  -2 121.508 12.7137   7
   1   5  -2 121.240 12.6321   4
   1   5  -2 137.252 12.4796   3
  -1  -5   2 151.557 12.4161   6
  -1  -5   2 124.554 12.6179   4
  -1  -5   2 128.170 12.4755   2
  -1  -5   2 140.846 12.6141   5
   0   5  -2 706.075 63.5685   3
   0   5  -2 682.808 63.1585   6
   0   5  -2 692.376 63.7279   4
   0   5  -2 690.622 63.7954   1
   0   5  -2 719.121 63.8958   7
   0  -5   2 687.243 63.5928   5
   0  -5   2 665.066 63.6491   4
   0  -5   2 740.663 63.4459   2
   0  -5   2 761.358 63.2894   6
  -1   5  -2 69.1221 6.00864   6
  -1   5  -2 64.2163 6.57563   1
  -1   5  -2 67.1043 6.53868   3
  -1   5  -2 66.6834 6.70735   7
   1  -5   2 68.1243 6.46825   4
   1  -5   2 65.2663 6.05560   6
   1  -5   2 57.0801 6.29449   5
   1  -5   2 58.0464 6.05219   2
  -2   5  -2 382.392 34.2840   7
  -2   5  -2 377.488 34.1030   3
  -2   5  -2 366.157 33.9805   1
  -2   5  -2 362.765 33.4808   6
   2  -5   2 344.980 33.8895   1
   2  -5   2 388.824 33.3852   2
   2  -5   2 354.720 33.7992   4
   2  -5   2 386.240 33.6786   5
  -3   5  -2 127.375 12.5675   3
  -3   5  -2 122.971 12.6042   7
  -3   5  -2 127.221 11.4470   2
  -3   5  -2 134.709 12.3693   1
  -3   5  -2 119.843 11.4870   2
  -3   5  -2 129.780 11.9265   6
   3  -5   2 129.103 12.1197   4
   3  -5   2 115.391 12.1429   1
   3  -5   2 138.822 11.9281   5
  -4   5  -2 10.3216 2.33654   7
  -4   5  -2 6.92771 1.09752   2
  -4   5  -2 5.42843 1.81972   3
  -4   5  -2 7.57687 0.95598   2
  -4   5  -2 9.15451 1.69360   6
   4  -5   2 7.77554 1.43994   5
   4  -5   2 6.11168 1.51728   4
   4  -5   2 1.76759 1.13854   1
  -5   5  -2 4.33849 1.92813   3
  -5   5  -2 3.87296 0.86802   2
  -5   5  -2 4.38803 1.34877   6
  -5   5  -2 1.30763 1.49711   7
   5  -5   2 7.93895 1.48760   5
   5  -5   2 3.86500 1.37637   4
   5  -5   2 3.03071 1.17129   1
  -6   5  -2 1.25394 1.53875   7
  -6   5  -2 3.10882 1.54634   6
  -6   5  -2 1.53433 0.83314   2
  -6   5  -2 0.45246 1.64891   3
   6  -5   2 -0.6571 0.91462   5
   6  -5   2 0.76943 1.16744   4
   6  -5   2 0.67730 1.46996   7
   6  -5   2 -0.8365 0.72651   1
  -7   5  -2 0.11632 0.94810   2
  -7   5  -2 -2.0855 1.59103   3
  -7   5  -2 -1.6478 1.24037   7
  -7   5  -2 -0.9485 1.46901   6
   7  -5   2 1.80563 1.82133   7
   7  -5   2 -0.9413 1.15835   4
   7  -5   2 0.18354 1.19399   1
  -8   5  -2 -0.2354 1.81273   7
  -8   5  -2 -0.4147 2.35395   3
  -8   5  -2 -0.1880 1.59572   6
   8  -5   2 0.00710 1.49793   4
   8  -5   2 0.79519 1.84539   7
   8  -5   2 -2.5138 0.93174   1
  -9   5  -2 4.43790 3.17384   7
  -9   5  -2 15.2525 3.76358   6
  -9   5  -2 15.6450 4.81471   3
   9  -5   2 5.07387 2.84394   7
   9  -5   2 10.6989 2.79685   1
   9  -5   2 7.50877 2.93560   4
 -10   5  -2 5.48915 3.18768   3
 -10   5  -2 0.80409 2.30809   6
  10  -5   2 0.34765 1.89520   4
  10  -5   2 -0.2021 1.90143   1
 -11   5  -2 1.84776 4.15328   3
 -11   5  -2 0.56076 3.20886   6
  11  -5   2 4.02717 3.09330   4
  11  -5   2 -0.1434 2.21504   1
  10   4  -2 3.49074 2.56015   1
 -10  -4   2 1.88675 2.68392   2
 -10  -4   2 -3.4604 3.00118   6
   9   4  -2 2.31362 2.46141   1
  -9  -4   2 0.32747 2.52947   6
  -9  -4   2 -3.1161 1.90299   2
   8   4  -2 2.41211 2.87073   4
   8   4  -2 -1.1502 1.81396   1
   8   4  -2 0.27078 1.63900   7
  -8  -4   2 0.86153 2.29092   6
  -8  -4   2 2.62887 1.89056   2
   7   4  -2 6.89376 2.36657   1
   7   4  -2 1.88237 1.61395   7
   7   4  -2 8.54676 2.78953   4
  -7  -4   2 11.8872 3.68513   3
  -7  -4   2 7.43072 2.69171   2
  -7  -4   2 5.28670 2.31389   6
   6   4  -2 6.30971 2.16907   1
   6   4  -2 3.37377 1.66654   7
   6   4  -2 4.52629 2.11281   4
   6   4  -2 6.01869 2.38223   3
  -6  -4   2 11.6473 2.74114   6
  -6  -4   2 3.18801 1.45092   5
  -6  -4   2 5.76803 2.37666   3
  -6  -4   2 0.67659 1.30294   2
   5   4  -2 0.88744 1.44423   4
   5   4  -2 0.41536 0.85157   1
   5   4  -2 0.01050 1.01904   7
   5   4  -2 0.18156 1.49416   3
  -5  -4   2 3.98565 1.53793   2
  -5  -4   2 -0.9495 0.96231   6
  -5  -4   2 -0.7022 1.14778   3
  -5  -4   2 0.01284 0.86538   5
   4   4  -2 7.00261 1.83531   3
   4   4  -2 8.22346 1.95849   7
   4   4  -2 4.05897 1.54024   1
   4   4  -2 5.71134 1.77619   4
  -4  -4   2 3.45462 1.53113   6
  -4  -4   2 7.77261 1.93532   3
  -4  -4   2 8.73094 1.91798   2
  -4  -4   2 6.06912 1.69517   5
   3   4  -2 19.6347 2.89683   7
   3   4  -2 22.9153 3.17041   1
   3   4  -2 14.0798 2.51084   3
   3   4  -2 14.1837 2.83833   4
  -3  -4   2 20.4387 2.76743   3
  -3  -4   2 17.7976 2.70978   5
  -3  -4   2 14.5286 2.68449   2
  -3  -4   2 19.6709 2.80707   6
   2   4  -2 158.568 14.3862   7
   2   4  -2 157.639 14.5170   1
   2   4  -2 145.830 14.0767   3
   2   4  -2 135.933 14.3961   4
  -2  -4   2 150.447 14.2770   5
  -2  -4   2 156.715 14.1528   6
  -2  -4   2 156.290 14.2875   2
   1   4  -2 15.5431 2.42483   7
   1   4  -2 17.5379 2.57685   4
   1   4  -2 17.9617 2.56070   1
   1   4  -2 16.4004 2.14604   3
  -1  -4   2 17.7160 2.30860   2
  -1  -4   2 14.5918 2.32841   5
  -1  -4   2 20.0852 2.16594   6
  -1  -4   2 14.7268 2.35657   3
   0   4  -2 7.27535 1.58771   1
   0   4  -2 9.91670 1.03941   6
   0   4  -2 9.72635 1.70180   4
   0   4  -2 8.96697 1.72508   7
   0   4  -2 11.7447 1.58881   3
   0  -4   2 11.6301 1.54485   2
   0  -4   2 11.2078 1.23724   6
   0  -4   2 9.53293 1.62364   5
   0  -4   2 8.52963 1.61417   4
  -1   4  -2 0.98777 0.60749   3
  -1   4  -2 1.21778 0.43857   2
  -1   4  -2 0.94987 0.30389   6
  -1   4  -2 0.92364 0.71625   1
  -1   4  -2 2.71184 0.91445   7
   1  -4   2 1.21812 0.63459   4
   1  -4   2 0.71608 0.33160   6
   1  -4   2 1.41322 0.47887   2
   1  -4   2 1.56926 0.68511   5
  -2   4  -2 2.31669 0.31562   2
  -2   4  -2 1.69660 0.89314   3
  -2   4  -2 1.20909 0.44051   6
  -2   4  -2 2.14691 0.86158   7
  -2   4  -2 1.68150 0.71972   1
   2  -4   2 1.62289 0.63248   4
   2  -4   2 1.39780 0.72618   1
   2  -4   2 0.77344 0.58301   5
   2  -4   2 2.00402 0.35761   2
  -3   4  -2 91.1973 8.30104   2
  -3   4  -2 88.9910 8.37491   2
  -3   4  -2 91.8014 8.78410   6
  -3   4  -2 91.1803 9.35201   3
  -3   4  -2 87.9127 9.38262   7
   3  -4   2 87.2330 8.97288   1
   3  -4   2 101.841 8.68212   5
   3  -4   2 91.4675 8.90952   4
  -4   4  -2 32.5443 3.40406   2
  -4   4  -2 42.1371 4.81696   2
  -4   4  -2 36.7676 4.33519   6
  -4   4  -2 28.5999 4.68749   7
  -4   4  -2 32.4722 5.01366   3
   4  -4   2 47.6816 4.75492   4
   4  -4   2 37.8223 3.72782   5
   4  -4   2 32.5596 3.79227   2
   4  -4   2 32.1939 4.29830   1
  -5   4  -2 3.84709 0.90014   2
  -5   4  -2 4.58778 1.94026   3
  -5   4  -2 3.17319 1.35993   6
  -5   4  -2 1.11786 1.10334   7
   5  -4   2 2.48507 0.97413   5
   5  -4   2 2.91633 1.26268   4
   5  -4   2 3.10914 1.65573   7
   5  -4   2 1.19079 0.79528   1
  -6   4  -2 -0.1571 0.70644   2
  -6   4  -2 -0.3522 1.22049   6
  -6   4  -2 0.81843 1.49589   7
  -6   4  -2 0.25992 1.58096   3
   6  -4   2 2.62859 1.24260   1
   6  -4   2 1.31721 0.96745   5
   6  -4   2 0.69638 1.04373   4
   6  -4   2 -1.0738 1.12228   7
  -7   4  -2 4.26065 2.02402   6
  -7   4  -2 6.08763 1.56052   2
  -7   4  -2 1.63491 2.47521   3
  -7   4  -2 2.83209 1.93834   7
   7  -4   2 7.19192 2.07147   4
   7  -4   2 2.32792 1.28416   1
   7  -4   2 2.82245 2.14441   7
  -8   4  -2 6.75339 2.44772   6
  -8   4  -2 -0.3356 2.48296   3
  -8   4  -2 -0.6186 1.84291   7
   8  -4   2 5.80001 2.53604   7
   8  -4   2 1.98639 1.43682   1
   8  -4   2 1.62923 1.82676   4
  -9   4  -2 8.79660 2.73155   6
  -9   4  -2 16.9884 4.78280   3
   9  -4   2 2.66960 2.11325   4
   9  -4   2 11.0694 2.78280   1
   9  -4   2 19.8128 3.88463   7
 -10   4  -2 8.12172 3.91900   3
 -10   4  -2 8.79194 3.45075   6
  10  -4   2 3.22360 2.87827   7
  10  -4   2 6.39345 2.99312   4
  10  -4   2 4.84315 2.18105   1
 -11   4  -2 1.35973 2.59810   6
 -11   4  -2 0.85323 4.63142   3
  11  -4   2 -1.3742 2.90037   4
  11  -4   2 0.13265 2.17657   1
  10   3  -2 3.08250 2.81903   1
 -10  -3   2 -1.2486 2.45385   2
 -10  -3   2 1.70170 2.82743   6
   9   3  -2 0.44279 1.57604   1
   9   3  -2 -0.3868 3.38568   4
  -9  -3   2 -1.2283 1.84542   2
  -9  -3   2 -2.0831 1.94783   6
   8   3  -2 -1.0318 1.35096   7
   8   3  -2 -0.7247 1.68785   4
   8   3  -2 0.06869 1.81733   1
  -8  -3   2 1.74100 1.51206   6
  -8  -3   2 -3.8923 1.44089   2
   7   3  -2 0.51555 1.24446   7
   7   3  -2 -2.5224 1.30513   1
   7   3  -2 1.66811 1.95654   4
  -7  -3   2 1.43575 1.82222   6
  -7  -3   2 -0.4862 2.02628   3
  -7  -3   2 -1.4468 1.71162   2
   6   3  -2 8.32627 2.16988   7
   6   3  -2 5.89183 2.17807   4
   6   3  -2 5.84920 2.08291   1
  -6  -3   2 4.70122 1.92580   2
  -6  -3   2 7.07427 2.42055   6
  -6  -3   2 6.10757 2.42275   3
  -6  -3   2 6.16188 1.81091   5
   5   3  -2 8.52841 2.27222   4
   5   3  -2 9.08255 2.18854   1
   5   3  -2 6.58825 1.86373   7
  -5  -3   2 16.0683 2.61743   2
  -5  -3   2 10.0605 2.37364   6
  -5  -3   2 7.03003 2.12429   3
  -5  -3   2 11.0090 2.12337   5
   4   3  -2 2.74686 1.33058   4
   4   3  -2 9.67832 1.90883   7
   4   3  -2 7.15671 1.74837   1
  -4  -3   2 10.3107 1.89308   5
  -4  -3   2 13.1685 2.28521   2
  -4  -3   2 7.04480 1.78612   6
  -4  -3   2 7.27924 1.95629   3
   3   3  -2 23.4174 3.74003   4
   3   3  -2 29.8381 3.69140   7
   3   3  -2 29.2350 3.60281   3
   3   3  -2 28.3613 3.82131   1
  -3  -3   2 27.8920 3.68033   5
  -3  -3   2 35.9302 3.97018   2
  -3  -3   2 22.9234 3.40892   6
  -3  -3   2 29.8991 3.61428   3
   2   3  -2 26.4488 3.57650   4
   2   3  -2 23.6413 3.33980   1
   2   3  -2 27.9580 3.09559   3
   2   3  -2 26.9976 3.04931   3
   2   3  -2 20.8782 3.09666   7
  -2  -3   2 23.7772 3.18596   2
  -2  -3   2 26.8005 3.32215   5
  -2  -3   2 28.3382 3.15910   6
  -2  -3   2 26.7640 3.00045   3
   1   3  -2 77.5296 7.56924   1
   1   3  -2 79.8439 7.64698   4
   1   3  -2 80.1974 7.19585   3
   1   3  -2 69.5315 7.13037   6
   1   3  -2 73.8897 7.45813   7
  -1  -3   2 78.2788 7.40536   2
  -1  -3   2 80.0655 7.50327   5
  -1  -3   2 79.0468 7.22563   3
  -1  -3   2 78.7549 7.20481   6
   0   3  -2 2855.09 253.579   7
   0   3  -2 2833.79 253.590   1
   0   3  -2 2818.06 253.321   3
   0   3  -2 2814.08 253.577   4
   0  -3   2 2697.59 253.533   4
   0  -3   2 2785.88 253.300   3
   0  -3   2 2980.09 253.293   2
   0  -3   2 2907.19 253.471   5
  -1   3  -2 115.837 11.1809   7
  -1   3  -2 116.632 10.5865   2
  -1   3  -2 117.072 11.0260   3
  -1   3  -2 121.774 10.6177   6
  -1   3  -2 110.535 11.0452   1
   1  -3   2 121.536 10.8398   5
   1  -3   2 117.539 10.9688   4
   1  -3   2 121.080 10.5727   2
   1  -3   2 108.839 10.6114   6
  -2   3  -2 68.7766 6.46881   1
  -2   3  -2 58.3549 6.47549   3
  -2   3  -2 57.6015 6.55562   7
  -2   3  -2 69.6959 6.12884   6
   2  -3   2 67.2955 6.27879   4
   2  -3   2 60.7456 6.01289   5
   2  -3   2 62.9388 6.36427   1
  -3   3  -2 -0.2733 0.72718   7
  -3   3  -2 -0.1115 0.71756   3
  -3   3  -2 0.34273 0.28969   2
  -3   3  -2 0.06107 0.51295   6
   3  -3   2 0.71508 0.52471   4
   3  -3   2 -0.0617 0.38335   2
   3  -3   2 0.43494 0.45816   1
   3  -3   2 0.22036 0.38753   5
  -4   3  -2 14.0361 1.54104   2
  -4   3  -2 11.7481 2.41482   7
  -4   3  -2 8.85216 2.43125   3
  -4   3  -2 5.82360 1.59597   6
   4  -3   2 11.0947 2.00628   1
   4  -3   2 11.0893 1.58146   5
   4  -3   2 7.25529 1.63377   4
  -5   3  -2 301.339 27.8198   3
  -5   3  -2 287.207 27.0015   6
  -5   3  -2 270.294 27.3005   7
  -5   3  -2 287.929 26.3311   2
   5  -3   2 277.774 26.3488   5
   5  -3   2 324.066 26.9519   4
   5  -3   2 278.733 26.8755   1
   5  -3   2 292.670 27.3497   7
  -6   3  -2 3.60017 1.88175   7
  -6   3  -2 2.32285 1.30102   6
  -6   3  -2 0.32202 1.87768   3
  -6   3  -2 5.78345 1.40945   2
   6  -3   2 2.54507 1.04649   5
   6  -3   2 2.45019 1.13462   1
   6  -3   2 5.47092 1.62293   4
   6  -3   2 0.74347 1.37900   7
  -7   3  -2 50.4212 5.66305   2
  -7   3  -2 45.3734 7.78916   3
  -7   3  -2 39.8811 6.60162   7
  -7   3  -2 43.9717 6.39583   6
   7  -3   2 62.4411 6.93358   4
   7  -3   2 45.3455 6.69092   7
   7  -3   2 39.6267 5.80009   1
  -8   3  -2 -0.9942 0.84532   6
  -8   3  -2 0.39934 1.30870   2
  -8   3  -2 2.44303 2.67408   3
   8  -3   2 0.29261 1.30034   4
   8  -3   2 0.03887 1.27744   1
   8  -3   2 -0.1808 1.59590   7
  -9   3  -2 1.39956 2.30152   6
  -9   3  -2 -0.3572 2.69175   3
   9  -3   2 1.87984 2.11325   7
   9  -3   2 2.77928 2.02257   4
   9  -3   2 0.75258 1.38576   1
 -10   3  -2 1.98474 3.66178   3
 -10   3  -2 0.30523 1.49474   6
  10  -3   2 -0.9486 2.22455   4
  10  -3   2 2.46467 2.21667   1
  10  -3   2 0.63494 2.11385   7
 -11   3  -2 5.70287 4.44185   3
 -11   3  -2 6.46440 3.58126   6
  11  -3   2 -0.5239 3.38497   4
  11  -3   2 -0.0185 2.28240   1
  10   2  -2 1.25593 2.40285   1
 -10  -2   2 -1.5872 2.30181   2
 -10  -2   2 1.30471 2.39283   6
   9   2  -2 0.61496 2.03611   1
   9   2  -2 -0.8641 2.46347   4
  -9  -2   2 -3.9172 1.70076   2
  -9  -2   2 0.34995 1.71143   6
   8   2  -2 2.10426 1.39325   1
   8   2  -2 1.03356 1.50767   7
   8   2  -2 -1.3058 1.68245   4
  -8  -2   2 5.71162 3.57605   3
  -8  -2   2 3.53642 2.43181   6
  -8  -2   2 1.85699 2.01723   2
   7   2  -2 28.0259 4.91231   4
   7   2  -2 17.7856 3.75103   1
   7   2  -2 25.2516 4.01286   7
  -7  -2   2 20.0891 4.10203   6
  -7  -2   2 24.1168 4.12639   2
  -7  -2   2 22.2756 4.35996   3
   6   2  -2 0.93400 1.38872   1
   6   2  -2 0.51485 0.96715   7
   6   2  -2 -0.4981 1.21568   4
  -6  -2   2 2.64974 1.52690   6
  -6  -2   2 0.53653 1.16316   5
  -6  -2   2 2.14761 1.52524   2
  -6  -2   2 0.72421 1.42336   3
   5   2  -2 0.05511 1.16007   1
   5   2  -2 1.08182 0.92633   7
   5   2  -2 -0.7206 0.97371   4
  -5  -2   2 0.04243 0.71272   5
  -5  -2   2 0.76840 1.26326   3
  -5  -2   2 1.85828 1.34213   6
  -5  -2   2 0.98377 1.26879   2
   4   2  -2 36.0946 5.05071   4
   4   2  -2 29.7766 4.30399   7
   4   2  -2 37.5250 4.79743   1
  -4  -2   2 38.6484 4.67699   5
  -4  -2   2 39.7417 4.78096   6
  -4  -2   2 32.3415 4.67862   3
  -4  -2   2 50.6088 5.08133   2
   3   2  -2 120.863 11.6695   7
   3   2  -2 139.013 12.0053   5
   3   2  -2 130.943 11.9487   1
   3   2  -2 121.178 12.0510   4
  -3  -2   2 118.038 11.7205   6
  -3  -2   2 126.613 11.8394   2
  -3  -2   2 110.427 11.7547   5
  -3  -2   2 125.548 11.7767   3
   2   2  -2 1295.76 118.621   1
   2   2  -2 1231.40 118.693   4
   2   2  -2 1331.02 118.439   7
   2   2  -2 1441.64 118.735   5
   2   2  -2 1280.70 118.278   3
  -2  -2   2 1373.16 118.557   2
  -2  -2   2 1370.30 118.332   3
  -2  -2   2 1332.33 118.417   6
  -2  -2   2 1246.51 118.573   5
   1   2  -2 2024.56 186.651   4
   1   2  -2 2127.87 186.596   1
   1   2  -2 2043.24 186.279   6
   1   2  -2 2083.66 186.165   3
   1   2  -2 2097.44 186.455   7
   1   2  -2 2134.64 186.141   3
  -1  -2   2 2140.01 186.163   3
  -1  -2   2 1980.06 186.548   5
  -1  -2   2 2137.01 186.469   2
  -1  -2   2 2083.72 186.281   6
   0   2  -2 3295.69 279.610   6
   0   2  -2 3108.77 280.014   4
   0   2  -2 3070.32 279.770   3
   0   2  -2 2988.84 279.777   2
   0   2  -2 3231.18 279.991   7
   0   2  -2 3296.30 280.027   1
   0  -2   2 3176.34 279.594   6
   0  -2   2 3088.82 279.756   3
   0  -2   2 3128.57 279.774   2
   0  -2   2 3071.12 279.913   5
   0  -2   2 3186.92 279.601   6
   0  -2   2 3205.58 279.965   7
   0  -2   2 2896.19 279.965   4
  -1   2  -2 779.852 70.7968   3
  -1   2  -2 789.048 70.7789   1
  -1   2  -2 777.959 70.4650   6
  -1   2  -2 806.601 70.9248   7
  -1   2  -2 775.703 70.5262   5
   1  -2   2 776.150 70.3418   2
   1  -2   2 806.790 70.6807   4
   1  -2   2 753.935 70.7326   1
   1  -2   2 802.004 70.4655   6
   1  -2   2 798.051 70.5184   5
   1  -2   2 797.993 70.3518   2
  -2   2  -2 35.7060 3.47299   2
  -2   2  -2 32.6840 4.42759   7
  -2   2  -2 43.6286 4.72141   3
  -2   2  -2 38.2812 3.56202   5
  -2   2  -2 33.8211 3.76509   6
   2  -2   2 29.3867 4.00672   1
   2  -2   2 36.0534 3.80976   4
   2  -2   2 39.3541 3.49512   2
   2  -2   2 42.1907 3.57368   5
  -3   2  -2 34.6288 4.73997   7
  -3   2  -2 39.9847 3.66654   2
  -3   2  -2 37.8143 3.54322   5
  -3   2  -2 30.5384 4.73495   3
  -3   2  -2 38.1171 4.37579   6
   3  -2   2 41.8074 3.63552   5
   3  -2   2 34.9744 4.29335   1
   3  -2   2 30.6467 4.51294   7
   3  -2   2 34.2303 3.90986   4
  -4   2  -2 0.43110 0.53886   2
  -4   2  -2 0.12807 0.27864   5
  -4   2  -2 0.10111 0.68321   6
  -4   2  -2 -0.3626 0.74194   3
  -4   2  -2 0.02447 0.91736   7
   4  -2   2 0.13045 0.42839   5
   4  -2   2 0.51380 0.71710   7
   4  -2   2 0.11175 0.62125   1
   4  -2   2 -0.0240 0.48743   4
  -5   2  -2 95.8132 11.2387   3
  -5   2  -2 97.3957 8.94397   2
  -5   2  -2 95.7566 9.80383   7
  -5   2  -2 94.5228 9.53435   6
   5  -2   2 87.3969 10.3279   7
   5  -2   2 100.082 9.32752   4
   5  -2   2 81.5044 8.60511   5
   5  -2   2 104.948 9.49181   1
  -6   2  -2 26.6385 5.13990   3
  -6   2  -2 28.4834 3.49218   2
  -6   2  -2 27.8907 4.67279   7
  -6   2  -2 22.0606 3.88161   6
   6  -2   2 16.2239 3.65284   7
   6  -2   2 24.3948 2.71275   5
   6  -2   2 28.0003 3.99237   4
   6  -2   2 22.4423 3.60851   1
  -7   2  -2 55.5189 6.83924   6
  -7   2  -2 45.3161 7.56629   3
  -7   2  -2 46.2106 5.42986   2
   7  -2   2 30.3486 5.65516   7
   7  -2   2 43.2695 5.85437   1
   7  -2   2 44.5592 6.09771   4
  -8   2  -2 -0.0803 1.98787   6
  -8   2  -2 -1.3562 2.41029   3
  -8   2  -2 3.01317 1.46351   2
   8  -2   2 0.40457 1.18760   1
   8  -2   2 1.88477 1.59178   4
   8  -2   2 2.81802 1.84265   7
  -9   2  -2 16.9514 5.04781   3
  -9   2  -2 9.75601 3.34154   6
   9  -2   2 17.4973 3.77334   4
   9  -2   2 9.18474 3.27199   7
   9  -2   2 10.1279 2.86918   1
 -10   2  -2 3.64963 3.75147   3
 -10   2  -2 4.59101 2.60049   6
  10  -2   2 2.21831 2.38068   1
  10  -2   2 2.83650 2.80545   4
  10  -2   2 1.99143 2.65101   7
 -11   2  -2 3.59340 3.01654   6
 -11   2  -2 5.03939 5.02143   3
  11  -2   2 -0.7146 2.67534   1
  11   1  -2 2.53754 3.06191   1
 -11  -1   2 3.49593 2.63368   6
  10   1  -2 1.07247 1.81585   1
  10   1  -2 0.07054 3.26209   4
 -10  -1   2 -2.9401 2.06359   2
 -10  -1   2 0.73304 2.01290   6
   9   1  -2 -0.5315 1.72685   1
   9   1  -2 1.71461 2.08250   4
  -9  -1   2 -2.0480 1.85956   2
  -9  -1   2 0.91185 1.62540   6
   8   1  -2 0.53929 1.99974   4
   8   1  -2 0.06141 1.33317   1
   8   1  -2 -0.7537 1.19428   7
  -8  -1   2 -0.8784 2.47963   3
  -8  -1   2 -0.2683 1.67162   2
  -8  -1   2 0.54320 1.39753   6
   7   1  -2 3.68598 1.53507   7
   7   1  -2 3.68731 2.11630   4
   7   1  -2 2.90811 1.40393   1
  -7  -1   2 4.88493 1.87294   6
  -7  -1   2 4.48530 1.81270   2
  -7  -1   2 1.20081 1.24405   5
  -7  -1   2 3.70798 2.10159   3
   6   1  -2 19.4738 3.02740   7
   6   1  -2 18.7516 3.08608   5
   6   1  -2 13.5179 2.84865   1
   6   1  -2 14.5386 3.28953   4
  -6  -1   2 18.3246 2.91998   5
  -6  -1   2 9.11875 2.69713   6
  -6  -1   2 16.1366 3.13021   2
  -6  -1   2 19.8838 3.83460   3
   5   1  -2 1.08336 0.70606   7
   5   1  -2 -0.0302 0.97328   5
   5   1  -2 -0.1535 0.75443   1
   5   1  -2 -0.6509 0.89632   4
  -5  -1   2 0.25249 0.89926   5
  -5  -1   2 2.51188 1.21874   3
  -5  -1   2 -0.2212 0.77642   6
  -5  -1   2 0.03307 0.93556   2
   4   1  -2 238.461 21.6837   7
   4   1  -2 221.450 21.8897   5
   4   1  -2 229.104 22.1503   4
   4   1  -2 241.637 21.9420   1
  -4  -1   2 240.114 21.8868   2
  -4  -1   2 239.207 21.9181   5
  -4  -1   2 246.998 22.0730   3
  -4  -1   2 221.063 21.8508   6
   3   1  -2 31.0775 4.09679   4
   3   1  -2 27.9411 3.86582   5
   3   1  -2 30.3544 3.86053   1
   3   1  -2 35.6508 3.39174   7
  -3  -1   2 22.3671 3.64288   5
  -3  -1   2 30.0846 3.82645   6
  -3  -1   2 42.1362 4.17093   2
  -3  -1   2 34.7411 3.97966   3
   2   1  -2 8625.58 777.444   1
   2   1  -2 8605.76 777.154   3
   2   1  -2 8350.32 777.539   5
   2   1  -2 8531.97 777.216   7
   2   1  -2 8567.67 777.609   4
  -2  -1   2 7855.68 777.472   5
  -2  -1   2 8977.42 777.248   3
  -2  -1   2 9999.99 777.466   7
  -2  -1   2 8821.93 777.462   2
  -2  -1   2 8779.90 777.354   6
   1   1  -2 145.306 13.7656   6
   1   1  -2 157.558 13.7301   7
   1   1  -2 149.035 13.9944   5
   1   1  -2 152.022 14.0141   4
   1   1  -2 155.525 13.9019   1
  -1  -1   2 149.048 13.6905   7
  -1  -1   2 150.743 13.8940   2
  -1  -1   2 138.706 13.9401   5
  -1  -1   2 158.532 13.7728   6
   0   1  -2 61.1331 5.27010   7
   0   1  -2 53.1375 5.14498   2
   0   1  -2 58.7862 5.25739   5
   0   1  -2 51.0636 5.23978   4
   0   1  -2 52.8911 5.20580   5
   0   1  -2 58.7446 5.09641   6
   0   1  -2 54.6647 5.15008   3
   0   1  -2 52.4056 5.13553   2
   0   1  -2 54.5798 5.22639   1
   0  -1   2 52.6759 5.13741   2
   0  -1   2 47.5155 5.17175   5
   0  -1   2 54.5501 5.14345   2
   0  -1   2 50.5673 5.06855   6
   0  -1   2 55.4103 5.22950   5
   0  -1   2 55.9417 5.15585   3
   0  -1   2 53.0160 5.23732   4
   0  -1   2 58.5937 5.09463   6
   0  -1   2 54.4135 5.21864   1
   0  -1   2 56.3956 5.23170   7
  -1   1  -2 221.930 20.9353   7
  -1   1  -2 205.279 20.5511   5
  -1   1  -2 237.897 20.8384   1
  -1   1  -2 241.319 21.0020   3
  -1   1  -2 244.059 20.7088   6
  -1   1  -2 219.742 20.6765   4
  -1   1  -2 233.665 20.5565   2
   1  -1   2 227.535 20.6695   6
   1  -1   2 254.889 20.5430   2
   1  -1   2 231.748 20.6895   4
   1  -1   2 219.072 20.7709   1
   1  -1   2 216.086 20.5424   5
   1  -1   2 221.217 20.5750   5
  -2   1  -2 63.8120 6.85787   6
  -2   1  -2 68.7002 6.62646   2
  -2   1  -2 66.8478 7.15648   7
  -2   1  -2 69.1908 7.30146   3
  -2   1  -2 62.3954 6.47201   5
   2  -1   2 80.8871 6.46640   5
   2  -1   2 69.2437 6.93626   1
   2  -1   2 82.1180 6.84048   4
   2  -1   2 72.9544 6.65180   2
   2  -1   2 79.0169 7.24097   7
  -3   1  -2 34.6777 3.85851   6
  -3   1  -2 24.4555 3.79734   7
  -3   1  -2 30.3172 2.99521   2
  -3   1  -2 22.2326 3.87593   3
   3  -1   2 22.9672 3.35259   1
   3  -1   2 35.5041 3.20089   4
   3  -1   2 24.8702 3.72660   7
  -4   1  -2 15.5425 2.98768   7
  -4   1  -2 21.4014 3.03758   6
  -4   1  -2 16.4076 3.35524   3
  -4   1  -2 15.7535 1.61187   5
  -4   1  -2 19.8905 2.42420   2
   4  -1   2 22.2645 2.69791   4
   4  -1   2 17.0433 2.62781   1
   4  -1   2 18.1840 3.11725   7
  -5   1  -2 134.809 12.5545   5
  -5   1  -2 150.467 14.5668   3
  -5   1  -2 136.095 13.7335   6
  -5   1  -2 144.811 13.1973   2
  -5   1  -2 121.531 13.8148   7
   5  -1   2 147.696 13.5874   1
   5  -1   2 153.099 13.5139   4
   5  -1   2 132.685 13.8443   7
  -6   1  -2 1.86623 1.10444   6
  -6   1  -2 3.54396 1.31755   2
  -6   1  -2 0.23453 1.88347   3
   6  -1   2 1.73864 1.26855   4
   6  -1   2 1.91823 1.12814   7
   6  -1   2 1.34044 1.13869   1
  -7   1  -2 -1.1272 0.94785   2
  -7   1  -2 -1.5821 1.27188   6
  -7   1  -2 -2.2553 1.93514   3
   7  -1   2 0.51393 1.11972   1
   7  -1   2 0.64942 0.99203   4
   7  -1   2 1.35097 1.57560   7
  -8   1  -2 2.99498 1.94839   6
  -8   1  -2 4.77169 2.02786   2
  -8   1  -2 3.63625 3.03602   3
   8  -1   2 0.40513 1.87814   7
   8  -1   2 6.73140 1.92677   1
   8  -1   2 6.14388 2.39944   4
  -9   1  -2 2.64844 2.83585   3
  -9   1  -2 1.97093 2.51305   6
   9  -1   2 0.82839 1.79297   1
   9  -1   2 2.42431 2.18797   7
   9  -1   2 2.70439 2.09352   4
 -10   1  -2 1.54852 2.60628   6
 -10   1  -2 -2.7200 4.12391   3
  10  -1   2 0.70177 2.21868   1
  10  -1   2 -0.6211 2.25404   7
 -11   1  -2 -1.5777 3.29913   6
  11  -1   2 0.90873 2.55807   1
  11   0  -2 0.53819 2.32511   1
  11   0  -2 -2.1166 3.33989   4
 -11   0   2 2.97114 3.36410   6
  10   0  -2 5.04920 3.36236   4
  10   0  -2 3.02689 2.17161   1
 -10   0   2 5.34623 3.06909   6
 -10   0   2 2.67792 2.54123   2
   9   0  -2 1.23922 2.08071   4
   9   0  -2 0.02042 1.42309   1
  -9   0   2 0.94571 1.71366   6
  -9   0   2 -0.5341 1.85477   2
   8   0  -2 0.50502 1.14358   1
   8   0  -2 -0.1730 1.09979   7
   8   0  -2 0.24682 1.75959   4
  -8   0   2 -0.1089 1.61630   2
  -8   0   2 -2.1730 2.23304   3
  -8   0   2 0.11911 1.83586   6
   7   0  -2 -0.9015 1.23760   5
   7   0  -2 1.50525 1.23326   1
   7   0  -2 1.00370 0.97730   7
   7   0  -2 3.71342 2.07959   4
  -7   0   2 2.28305 1.67517   3
  -7   0   2 1.65137 1.39237   2
  -7   0   2 2.57814 1.47052   6
  -7   0   2 1.62902 1.51764   5
   6   0  -2 26.6023 3.54657   7
   6   0  -2 17.9373 3.34393   1
   6   0  -2 22.2003 3.68282   5
   6   0  -2 25.7920 4.37408   4
  -6   0   2 18.8552 3.39912   2
  -6   0   2 19.9329 3.47890   5
  -6   0   2 30.4693 4.40806   6
  -6   0   2 32.8186 4.91943   3
   5   0  -2 5.77393 1.94574   4
   5   0  -2 5.31811 1.54675   1
   5   0  -2 4.19001 1.23222   7
   5   0  -2 3.41110 1.32178   5
  -5   0   2 3.92634 1.39191   2
  -5   0   2 8.92713 1.90583   6
  -5   0   2 7.24467 1.78572   5
  -5   0   2 8.88931 2.15200   3
   4   0  -2 341.637 35.3850   5
   4   0  -2 396.063 35.3600   1
   4   0  -2 388.727 35.1234   7
   4   0  -2 384.529 35.6422   4
  -4   0   2 417.823 35.6174   3
  -4   0   2 369.740 35.3993   6
  -4   0   2 411.690 35.4319   2
   3   0  -2 65.1909 6.64691   7
   3   0  -2 63.4877 7.08051   4
   3   0  -2 69.0149 6.88617   1
   3   0  -2 77.8644 7.17268   5
  -3   0   2 76.1499 7.00654   3
  -3   0   2 79.5800 7.06150   2
  -3   0   2 64.0080 6.91481   6
   2   0  -2 1718.77 152.531   5
   2   0  -2 1736.08 152.300   1
   2   0  -2 1696.02 152.158   3
   2   0  -2 1686.94 152.036   7
   2   0  -2 1698.97 152.517   4
  -2   0   2 1696.01 152.345   6
  -2   0   2 1643.46 152.408   2
  -2   0   2 1738.20 152.216   3
  -2   0   2 1706.17 152.080   7
   1   0  -2 33.5619 3.24285   1
   1   0  -2 32.8109 3.32455   6
   1   0  -2 29.3252 3.35864   4
   1   0  -2 38.7630 3.46139   2
   1   0  -2 28.9526 3.38939   5
   1   0  -2 30.6230 3.78974   2
   1   0  -2 33.7613 3.03938   7
   1   0  -2 34.9005 3.17506   3
  -1   0   2 34.1090 3.22110   1
  -1   0   2 32.9272 3.96242   5
  -1   0   2 35.1426 3.33643   6
  -1   0   2 28.2389 3.51443   2
  -1   0   2 31.7295 3.13853   3
  -1   0   2 31.6808 3.01411   7
  -1   0   2 38.6156 4.02135   4
   0   0  -2 356.344 32.8282   5
   0   0  -2 355.511 32.7823   4
   0   0  -2 374.060 32.8460   6
   0   0  -2 362.514 32.7373   1
   0   0  -2 357.691 32.8636   3
   0   0  -2 368.189 32.8203   2
   0   0  -2 366.389 32.8066   7
   0   0   2 354.905 32.8027   2
   0   0   2 351.299 32.8159   5
   0   0   2 374.276 32.8783   3
   0   0   2 370.773 32.7875   7
   0   0   2 353.422 32.7254   1
   0   0   2 389.095 32.8562   6
   0   0   2 358.290 32.7805   4
   0   0   2 374.352 32.8706   3
   0   0   2 363.571 32.7930   7
  -1   0  -2 289.220 25.0859   7
  -1   0  -2 259.216 24.6825   4
  -1   0  -2 261.062 24.8833   6
  -1   0  -2 274.026 24.7394   2
  -1   0  -2 288.422 25.1985   3
  -1   0  -2 269.670 24.6562   5
   1   0   2 303.936 24.7481   2
   1   0   2 280.149 24.6893   4
   1   0   2 266.629 25.0106   7
   1   0   2 273.745 24.6317   5
   1   0   2 256.991 24.8017   1
  -2   0  -2 505.811 48.3013   7
  -2   0  -2 529.304 47.8194   2
  -2   0  -2 525.319 48.4921   3
  -2   0  -2 524.477 48.1076   6
   2   0   2 590.543 47.8300   4
   2   0   2 515.672 48.2715   7
   2   0   2 516.718 47.9992   1
  -3   0  -2 19.5934 2.28886   2
  -3   0  -2 14.0277 2.95205   3
  -3   0  -2 13.7832 2.37828   6
  -3   0  -2 18.2208 2.85017   7
   3   0   2 16.5496 2.17244   4
   3   0   2 15.3210 2.64029   7
   3   0   2 16.3532 2.40202   1
  -4   0  -2 25.5627 2.42334   5
  -4   0  -2 28.1944 2.46466   5
  -4   0  -2 23.3422 3.60478   6
  -4   0  -2 18.0745 3.94571   3
  -4   0  -2 31.5064 3.47195   2
   4   0   2 21.8067 3.35635   1
   4   0   2 27.3474 3.98598   7
   4   0   2 26.0503 3.37434   4
  -5   0  -2 16.3553 3.71838   3
  -5   0  -2 23.4437 3.22061   2
  -5   0  -2 25.9487 3.84918   6
  -5   0  -2 22.4032 2.08931   5
   5   0   2 19.9856 3.25441   1
   5   0   2 23.8497 3.40831   4
   5   0   2 13.0307 3.21946   7
  -6   0  -2 6.18097 1.54251   2
  -6   0  -2 2.80284 2.30502   3
  -6   0  -2 3.91281 1.64644   6
   6   0   2 4.71435 1.68920   1
   6   0   2 3.33348 1.58324   4
   6   0   2 1.20643 1.19351   7
  -7   0  -2 2.29900 1.87406   6
  -7   0  -2 1.64739 1.40391   2
  -7   0  -2 0.77304 1.90502   3
   7   0   2 -0.3963 1.10227   1
   7   0   2 -0.5764 1.47557   7
   7   0   2 1.87370 1.37783   4
  -8   0  -2 0.72959 1.27570   6
  -8   0  -2 -1.8168 1.16032   2
  -8   0  -2 1.34751 2.75539   3
   8   0   2 -0.5254 1.56235   4
   8   0   2 0.12405 1.11334   1
   8   0   2 0.27011 1.73585   7
  -9   0  -2 -4.1548 1.32739   2
  -9   0  -2 -0.1203 1.71822   6
  -9   0  -2 0.56048 2.97757   3
   9   0   2 -0.1517 2.53790   4
   9   0   2 1.22949 1.48496   1
   9   0   2 0.16073 2.16879   7
 -10   0  -2 -4.0374 3.54608   3
 -10   0  -2 1.35254 1.49797   6
  10   0   2 -1.9166 1.37271   1
  10   0   2 1.12569 2.75700   7
  11  -1  -2 2.99807 2.73014   1
  11  -1  -2 -1.2638 3.73365   4
 -11   1   2 5.06618 3.30734   6
  10  -1  -2 2.83628 2.99025   4
  10  -1  -2 2.03170 1.50860   1
 -10   1   2 -0.8467 2.48457   2
 -10   1   2 1.63349 2.42995   6
   9  -1  -2 -0.0587 1.39700   4
   9  -1  -2 1.18436 1.72323   1
  -9   1   2 -1.2203 1.49875   6
  -9   1   2 4.44764 2.34463   2
  -9   1   2 -1.3823 2.65008   3
   8  -1  -2 2.12442 1.43846   7
   8  -1  -2 4.31174 1.81478   1
   8  -1  -2 -0.7887 1.80493   4
  -8   1   2 2.89506 2.04604   6
  -8   1   2 3.51855 1.97376   2
  -8   1   2 2.94451 2.08603   3
   7  -1  -2 0.88060 1.63659   5
   7  -1  -2 0.82275 0.98764   7
   7  -1  -2 1.42696 1.48058   1
   7  -1  -2 0.55091 1.68889   4
  -7   1   2 2.58486 1.46581   5
  -7   1   2 -0.2578 1.74442   3
  -7   1   2 0.56543 1.29814   2
  -7   1   2 0.47399 1.60387   6
   6  -1  -2 7.11395 1.93534   5
   6  -1  -2 3.67866 1.10014   7
   6  -1  -2 1.69857 0.99486   1
   6  -1  -2 2.73688 1.59745   4
  -6   1   2 0.03095 1.14067   5
  -6   1   2 5.06721 1.74235   3
  -6   1   2 1.99365 1.16824   6
  -6   1   2 5.53707 1.64118   2
   5  -1  -2 3.97057 1.19617   7
   5  -1  -2 2.27768 1.24268   4
   5  -1  -2 1.23537 1.06579   5
   5  -1  -2 2.05520 0.98792   1
  -5   1   2 0.97518 1.07939   3
  -5   1   2 2.50228 1.10013   6
  -5   1   2 2.32279 1.12884   2
   4  -1  -2 1281.10 116.779   4
   4  -1  -2 1272.19 116.426   1
   4  -1  -2 1265.38 116.260   7
   4  -1  -2 1306.13 116.731   5
  -4   1   2 1255.79 116.618   6
  -4   1   2 1350.98 116.607   2
  -4   1   2 1354.02 116.778   3
   3  -1  -2 601.633 50.6745   7
   3  -1  -2 551.119 50.6784   1
   3  -1  -2 558.941 50.9920   4
   3  -1  -2 553.479 50.5102   7
   3  -1  -2 547.942 50.9832   5
  -3   1   2 587.439 50.9052   3
  -3   1   2 526.291 50.8540   2
  -3   1   2 567.844 50.8967   6
   2  -1  -2 337.904 28.8587   7
   2  -1  -2 322.499 28.8096   7
   2  -1  -2 300.886 29.2960   5
   2  -1  -2 337.327 29.3348   2
   2  -1  -2 329.476 29.2992   4
   2  -1  -2 321.592 29.0094   1
  -2   1   2 293.024 29.2321   2
  -2   1   2 313.645 29.1137   3
  -2   1   2 315.446 29.2379   6
  -2   1   2 329.360 28.8226   7
   1  -1  -2 109.744 10.3662   1
   1  -1  -2 105.564 10.6651   5
   1  -1  -2 113.136 10.5868   3
   1  -1  -2 125.234 10.6470   4
   1  -1  -2 112.335 10.2850   7
   1  -1  -2 109.506 10.6721   2
  -1   1   2 119.316 10.3588   1
  -1   1   2 111.963 10.6758   6
  -1   1   2 114.239 10.2809   7
  -1   1   2 113.601 10.5758   3
  -1   1   2 121.059 10.6197   4
   0  -1  -2 140.484 12.5815   7
   0  -1  -2 135.188 12.5871   5
   0  -1  -2 133.570 12.7429   3
   0  -1  -2 145.008 12.7538   6
   0  -1  -2 133.253 12.4004   1
   0  -1  -2 142.578 12.6629   2
   0  -1  -2 133.174 12.4520   4
   0  -1  -2 114.636 12.6839   3
   0   1   2 141.162 12.4254   1
   0   1   2 133.670 12.7453   3
   0   1   2 136.180 12.3913   1
   0   1   2 140.059 12.5800   5
   0   1   2 144.792 12.5846   7
   0   1   2 137.619 12.4467   4
   0   1   2 150.954 12.8593   2
   0   1   2 137.443 12.7591   3
  -1  -1  -2 727.460 65.9883   6
  -1  -1  -2 760.580 66.2399   3
  -1  -1  -2 704.132 65.6333   5
  -1  -1  -2 653.355 65.5304   4
  -1  -1  -2 742.680 65.7885   2
   1   1   2 745.959 65.7504   1
   1   1   2 746.794 65.5244   4
   1   1   2 813.736 65.6244   5
   1   1   2 714.153 65.9876   7
  -2  -1  -2 234.713 22.2253   4
  -2  -1  -2 238.406 23.0724   3
  -2  -1  -2 243.235 22.7392   6
  -2  -1  -2 255.886 22.1589   5
  -2  -1  -2 241.443 22.4419   2
   2   1   2 237.175 22.1565   5
   2   1   2 227.010 22.7730   7
   2   1   2 274.533 22.3059   4
   2   1   2 256.328 22.5563   1
  -3  -1  -2 22.3651 3.23238   6
  -3  -1  -2 22.2106 2.05993   5
  -3  -1  -2 23.8286 2.81066   2
  -3  -1  -2 21.4927 3.72442   3
   3   1   2 18.0296 2.15415   5
   3   1   2 22.8569 2.67775   4
   3   1   2 23.9557 3.32546   7
   3   1   2 19.2225 2.76010   1
  -4  -1  -2 4.24701 1.37751   6
  -4  -1  -2 6.52190 2.05793   3
  -4  -1  -2 7.23492 0.86701   5
  -4  -1  -2 2.88344 1.21736   2
  -4  -1  -2 5.86946 1.01148   5
   4   1   2 6.17666 1.45884   1
   4   1   2 7.58075 1.92565   7
   4   1   2 6.66233 1.40505   4
  -5  -1  -2 3.07758 1.51945   6
  -5  -1  -2 2.32344 0.68828   5
  -5  -1  -2 5.22537 2.36444   3
  -5  -1  -2 2.38608 1.16864   2
  -5  -1  -2 3.03597 0.58857   5
   5   1   2 0.58704 1.05545   1
   5   1   2 2.14490 1.11718   4
   5   1   2 1.41506 1.28355   7
  -6  -1  -2 2.93949 1.58167   6
  -6  -1  -2 3.53696 1.62914   2
  -6  -1  -2 3.45209 2.45210   3
   6   1   2 4.21109 1.74192   1
   6   1   2 5.26553 1.64967   4
   6   1   2 3.29391 1.63372   7
  -7  -1  -2 4.56095 2.77163   3
  -7  -1  -2 3.66985 1.61967   2
  -7  -1  -2 -0.9920 1.25861   6
   7   1   2 2.41025 1.30708   1
   7   1   2 4.63351 2.04074   7
   7   1   2 2.03977 1.72513   4
  -8  -1  -2 -1.7830 1.81336   3
  -8  -1  -2 -1.0382 1.25522   6
  -8  -1  -2 3.32081 1.81654   2
   8   1   2 -0.9816 2.18709   4
   8   1   2 0.12855 1.68217   7
   8   1   2 1.10991 1.38009   1
  -9  -1  -2 1.59815 2.72034   3
  -9  -1  -2 0.50460 1.88319   2
  -9  -1  -2 1.12413 2.01769   6
   9   1   2 0.57384 2.13770   7
   9   1   2 -0.2253 2.30041   1
 -10  -1  -2 -2.7188 2.41473   6
  10   1   2 -0.3279 2.09561   1
  10   1   2 3.34137 2.68007   7
  11  -2  -2 -1.5358 2.05708   1
  11  -2  -2 -0.2108 3.19305   4
 -11   2   2 1.13341 2.76417   6
  10  -2  -2 0.11131 1.23656   1
  10  -2  -2 2.07053 2.25221   4
 -10   2   2 -1.4495 1.65233   6
   9  -2  -2 5.86269 1.99648   1
   9  -2  -2 6.12952 3.11983   4
  -9   2   2 4.57743 2.19814   2
  -9   2   2 5.36019 2.93860   3
  -9   2   2 2.15383 2.56158   6
   8  -2  -2 7.92168 2.34252   1
   8  -2  -2 12.4934 2.38407   7
   8  -2  -2 8.04815 2.86145   4
  -8   2   2 6.67145 2.50359   6
  -8   2   2 9.44627 2.56465   2
  -8   2   2 7.57209 3.08774   3
   7  -2  -2 -0.7186 0.68071   1
   7  -2  -2 -0.5323 0.91847   7
   7  -2  -2 0.03896 1.31281   5
   7  -2  -2 0.09938 1.08568   4
  -7   2   2 -0.0036 0.89340   6
  -7   2   2 -0.2210 1.47479   3
  -7   2   2 0.45101 1.26445   2
   6  -2  -2 6.26951 2.13740   5
   6  -2  -2 7.99047 1.77467   7
   6  -2  -2 9.56038 2.44748   4
   6  -2  -2 6.15427 1.66409   1
  -6   2   2 10.6740 2.64122   3
  -6   2   2 8.83601 2.03102   2
  -6   2   2 6.15066 1.87393   6
   5  -2  -2 151.883 15.5055   5
   5  -2  -2 152.931 15.5867   4
   5  -2  -2 161.446 15.1218   7
   5  -2  -2 146.285 15.1447   1
  -5   2   2 175.382 15.4425   2
  -5   2   2 174.014 15.8412   3
  -5   2   2 169.223 15.5998   6
   4  -2  -2 94.4451 9.24338   7
   4  -2  -2 98.9161 9.71228   4
   4  -2  -2 71.2904 9.43479   5
   4  -2  -2 106.674 9.39056   1
  -4   2   2 95.3717 9.60040   6
  -4   2   2 115.648 9.92330   3
  -4   2   2 99.6177 9.57944   2
  -4   2   2 101.481 9.32383   7
   3  -2  -2 418.971 37.8490   7
   3  -2  -2 414.666 38.2535   5
   3  -2  -2 423.028 37.8641   1
   3  -2  -2 419.161 37.7947   7
   3  -2  -2 410.203 38.1854   4
  -3   2   2 447.186 38.2486   3
  -3   2   2 426.048 37.8238   7
  -3   2   2 412.849 38.1955   6
  -3   2   2 398.332 38.1549   2
   2  -2  -2 68.1676 7.00603   5
   2  -2  -2 70.4055 6.56609   7
   2  -2  -2 65.5544 6.59941   1
   2  -2  -2 64.1350 6.96508   2
   2  -2  -2 75.2037 6.96142   4
  -2   2   2 73.8761 6.64543   7
  -2   2   2 76.8539 7.08720   6
  -2   2   2 79.5228 6.68314   1
  -2   2   2 65.9022 6.96895   2
  -2   2   2 71.6044 6.95060   3
   1  -2  -2 135.609 13.0695   2
   1  -2  -2 141.421 13.1280   6
   1  -2  -2 145.581 12.9029   4
   1  -2  -2 145.893 12.5897   1
   1  -2  -2 131.220 13.0127   5
   1  -2  -2 137.517 12.7537   7
  -1   2   2 136.473 13.0687   3
  -1   2   2 142.737 12.5781   1
  -1   2   2 142.129 12.7691   7
  -1   2   2 132.043 13.0976   6
   0  -2  -2 1691.66 157.272   2
   0  -2  -2 1836.58 157.460   6
   0  -2  -2 1698.86 157.177   5
   0  -2  -2 1667.20 156.925   1
   0  -2  -2 1698.71 156.964   4
   0   2   2 1710.32 157.206   7
   0   2   2 1815.53 157.509   3
   0   2   2 1808.87 156.936   1
   0   2   2 1899.96 156.936   4
  -1  -2  -2 124.871 11.6295   6
  -1  -2  -2 116.757 11.3337   2
  -1  -2  -2 119.614 11.1733   5
  -1  -2  -2 125.314 11.7985   3
   1   2   2 135.265 11.2705   1
   1   2   2 117.741 11.7300   3
   1   2   2 112.284 11.4776   7
  -2  -2  -2 19.5004 3.11568   6
  -2  -2  -2 25.7687 2.51527   5
  -2  -2  -2 25.9566 2.43202   4
  -2  -2  -2 30.2219 3.23666   2
  -2  -2  -2 26.9600 3.84443   3
   2   2   2 23.1620 2.51898   4
   2   2   2 21.7599 3.28333   7
   2   2   2 23.9374 2.59499   5
   2   2   2 27.9398 3.09446   1
  -3  -2  -2 0.09385 0.36095   5
  -3  -2  -2 0.20992 0.79844   6
  -3  -2  -2 -0.7958 0.41009   2
  -3  -2  -2 4.26312 1.51195   3
   3   2   2 -0.4990 0.53906   1
   3   2   2 0.10951 0.47286   4
   3   2   2 -0.0151 0.76931   7
   3   2   2 0.32763 0.55102   5
  -4  -2  -2 1.87185 0.60362   5
  -4  -2  -2 4.64748 1.22409   2
  -4  -2  -2 0.40934 1.15514   6
  -4  -2  -2 2.98985 1.41938   3
   4   2   2 3.00754 1.12418   1
   4   2   2 2.85140 1.01741   4
   4   2   2 3.95730 1.36549   7
  -5  -2  -2 1.40276 0.62989   5
  -5  -2  -2 6.16891 2.62435   3
  -5  -2  -2 1.87020 1.19843   2
  -5  -2  -2 1.06150 1.28949   6
   5   2   2 1.36093 1.13505   4
   5   2   2 2.57753 1.22141   1
   5   2   2 1.67999 1.22804   7
  -6  -2  -2 3.57115 2.09045   6
  -6  -2  -2 12.0378 3.35672   3
  -6  -2  -2 7.39639 2.08433   2
   6   2   2 4.88338 2.17043   7
   6   2   2 8.11137 2.07021   1
   6   2   2 5.81458 2.05627   4
  -7  -2  -2 7.54542 3.27578   3
  -7  -2  -2 15.8358 3.68779   6
  -7  -2  -2 13.4500 2.91561   2
   7   2   2 6.64095 2.37792   1
   7   2   2 8.53096 2.67009   4
   7   2   2 14.4948 3.30749   7
  -8  -2  -2 5.37959 3.27262   3
  -8  -2  -2 6.69252 2.35603   2
  -8  -2  -2 4.89425 2.49612   6
   8   2   2 4.94399 2.49879   7
   8   2   2 1.90298 1.63261   1
  -9  -2  -2 -1.4760 3.44491   3
  -9  -2  -2 -0.3713 1.80024   2
  -9  -2  -2 -0.8304 2.33714   6
   9   2   2 0.46959 2.03980   7
   9   2   2 -1.6155 1.95835   1
 -10  -2  -2 2.69827 2.47446   6
  10   2   2 4.26161 3.00658   7
  10   2   2 -0.0787 1.60227   1
  11  -3  -2 -0.5663 2.93870   4
  11  -3  -2 1.48453 2.22252   1
 -11   3   2 2.12088 2.43626   6
  10  -3  -2 1.59331 1.65564   1
  10  -3  -2 3.70930 2.82216   4
 -10   3   2 -3.2942 2.92002   3
 -10   3   2 3.08998 2.98103   6
   9  -3  -2 5.89621 2.22363   1
   9  -3  -2 6.63821 2.93555   4
  -9   3   2 10.1683 3.34817   6
  -9   3   2 13.4901 3.00264   2
  -9   3   2 11.6428 4.32155   3
   8  -3  -2 -1.7632 1.99853   5
   8  -3  -2 0.43324 1.05410   7
   8  -3  -2 -0.5526 0.99296   1
   8  -3  -2 4.44089 2.23982   4
  -8   3   2 2.39887 1.46735   2
  -8   3   2 5.58780 2.32712   6
  -8   3   2 0.83728 1.76869   3
   7  -3  -2 1.19748 1.12370   1
   7  -3  -2 2.85060 1.88248   5
   7  -3  -2 2.87949 1.64965   4
   7  -3  -2 0.65756 1.08345   7
  -7   3   2 3.14529 1.86195   6
  -7   3   2 5.85459 2.51553   3
  -7   3   2 4.14806 1.66999   2
   6  -3  -2 17.1492 2.67890   7
   6  -3  -2 15.5154 2.49521   1
   6  -3  -2 16.7402 3.05440   4
   6  -3  -2 15.4560 2.93116   5
  -6   3   2 8.75753 2.18200   7
  -6   3   2 12.9737 2.59484   2
  -6   3   2 12.2558 2.88169   3
  -6   3   2 11.7141 2.72004   6
   5  -3  -2 4.44238 1.48471   5
   5  -3  -2 4.04483 1.45573   4
   5  -3  -2 1.29475 0.67175   1
   5  -3  -2 2.62615 0.91552   7
  -5   3   2 0.24122 0.80303   7
  -5   3   2 2.57497 1.19345   2
  -5   3   2 3.75306 1.59342   3
  -5   3   2 1.04137 0.85557   6
   4  -3  -2 134.472 12.7292   1
   4  -3  -2 139.741 13.1581   4
   4  -3  -2 132.205 13.1670   5
  -4   3   2 135.408 13.2727   3
  -4   3   2 137.998 13.0829   2
  -4   3   2 133.271 12.7834   7
  -4   3   2 139.947 13.1857   6
   3  -3  -2 331.929 30.8297   2
   3  -3  -2 323.879 30.8553   5
   3  -3  -2 339.532 30.5863   7
   3  -3  -2 337.766 30.7624   4
   3  -3  -2 335.426 30.3966   1
  -3   3   2 322.175 30.7987   2
  -3   3   2 335.352 30.5265   7
  -3   3   2 339.223 30.9084   3
  -3   3   2 363.145 30.9492   6
   2  -3  -2 218.174 19.6291   4
   2  -3  -2 199.317 19.7409   5
   2  -3  -2 224.831 19.2908   1
   2  -3  -2 208.936 19.4008   7
   2  -3  -2 214.168 19.8171   2
  -2   3   2 207.875 19.8214   6
  -2   3   2 215.375 19.3500   1
  -2   3   2 196.916 19.7530   3
  -2   3   2 227.503 19.5029   7
   1  -3  -2 76.4026 7.45025   5
   1  -3  -2 84.1969 7.59666   2
   1  -3  -2 74.2491 7.21982   4
   1  -3  -2 74.2029 7.58761   6
  -1   3   2 80.3277 7.31568   7
  -1   3   2 69.8691 7.55905   3
  -1   3   2 83.9264 7.67029   6
   0  -3  -2 124.740 10.7175   1
   0  -3  -2 121.395 11.3157   6
   0  -3  -2 103.629 11.0395   2
   0  -3  -2 109.318 10.9584   5
   0  -3  -2 116.640 10.6851   4
   0   3   2 118.102 10.7528   1
   0   3   2 112.344 11.3094   3
   0   3   2 127.548 10.6961   4
   0   3   2 114.983 11.0672   7
  -1  -3  -2 162.942 15.1450   2
  -1  -3  -2 175.404 15.4936   6
  -1  -3  -2 165.098 14.9487   5
  -1  -3  -2 158.635 15.5473   3
   1   3   2 146.663 15.4902   3
   1   3   2 164.138 15.3108   7
   1   3   2 165.813 14.9913   1
  -2  -3  -2 261.196 25.1658   6
  -2  -3  -2 283.457 24.3493   4
  -2  -3  -2 277.355 24.5710   5
  -2  -3  -2 255.252 25.4321   3
  -2  -3  -2 271.408 24.8776   2
   2   3   2 285.861 24.8831   1
   2   3   2 267.057 25.4680   3
   2   3   2 255.396 25.1088   7
   2   3   2 264.058 24.4802   4
  -3  -3  -2 32.0022 4.33148   6
  -3  -3  -2 32.8996 3.11719   5
  -3  -3  -2 27.8373 3.77985   2
  -3  -3  -2 28.9732 4.63050   3
   3   3   2 30.0774 4.72202   3
   3   3   2 29.2006 3.80400   1
   3   3   2 21.3644 3.76993   7
   3   3   2 30.5663 3.50394   4
  -4  -3  -2 7.43314 1.75149   2
  -4  -3  -2 1.77841 1.74449   3
  -4  -3  -2 6.40437 1.08489   5
  -4  -3  -2 1.56840 1.06460   6
   4   3   2 6.33516 1.49901   4
   4   3   2 2.43437 1.09737   1
   4   3   2 5.22145 1.56068   7
  -5  -3  -2 -0.1484 1.02656   2
  -5  -3  -2 1.70462 1.40003   6
  -5  -3  -2 -2.0227 1.45567   3
  -5  -3  -2 2.37302 0.83221   5
   5   3   2 0.58612 1.09553   7
   5   3   2 0.95980 1.11019   4
   5   3   2 0.94805 0.98250   1
  -6  -3  -2 0.12057 0.96242   2
  -6  -3  -2 1.87150 1.43524   6
  -6  -3  -2 0.36565 2.03184   3
   6   3   2 0.37289 1.30082   1
   6   3   2 0.39152 1.04971   7
   6   3   2 -0.2020 1.48094   4
  -7  -3  -2 13.0281 4.19581   3
  -7  -3  -2 3.71221 2.14312   6
  -7  -3  -2 5.49013 2.04868   2
   7   3   2 6.13800 2.19620   7
   7   3   2 3.52661 2.09040   1
  -8  -3  -2 3.08422 1.73618   6
  -8  -3  -2 -1.0145 2.26177   3
  -8  -3  -2 -1.6163 1.32118   2
   8   3   2 2.27524 1.83035   1
   8   3   2 -2.9450 1.37194   7
  -9  -3  -2 2.09506 1.96304   2
  -9  -3  -2 3.68904 2.29806   6
  -9  -3  -2 4.99736 3.66312   3
   9   3   2 2.40819 2.61013   1
   9   3   2 -2.1562 2.39216   7
 -10  -3  -2 -2.0954 3.05755   6
 -10  -3  -2 -0.7097 2.23304   2
  10   3   2 0.52372 2.81604   7
  10   3   2 -3.2981 2.71556   1
  11  -4  -2 -1.2642 1.48660   1
  11  -4  -2 1.24568 3.45915   4
 -11   4   2 2.26619 2.32876   6
  10  -4  -2 -2.2650 2.14726   4
  10  -4  -2 1.93647 1.86088   1
 -10   4   2 4.83582 3.37591   3
 -10   4   2 -0.2125 1.48242   6
   9  -4  -2 9.96685 3.37395   4
   9  -4  -2 3.78172 2.09814   1
  -9   4   2 5.09542 2.08828   6
  -9   4   2 12.5643 3.59108   3
  -9   4   2 3.96374 2.03699   2
   8  -4  -2 0.10100 2.09115   5
   8  -4  -2 -0.3214 1.19951   1
   8  -4  -2 0.07442 1.39116   4
  -8   4   2 -0.1529 1.28282   2
  -8   4   2 0.21574 1.53820   6
  -8   4   2 1.63122 2.13399   3
   7  -4  -2 2.83222 1.58908   5
   7  -4  -2 1.57740 1.41201   4
   7  -4  -2 -0.3967 1.01383   7
   7  -4  -2 0.67371 0.87783   1
  -7   4   2 0.65920 1.42778   6
  -7   4   2 -0.2966 1.22595   7
  -7   4   2 1.71334 1.23454   2
  -7   4   2 0.21082 1.48412   3
   6  -4  -2 24.9503 3.88021   5
   6  -4  -2 18.4844 2.86835   1
   6  -4  -2 17.7818 2.96966   7
   6  -4  -2 24.7339 3.85953   4
  -6   4   2 20.1282 3.25940   7
  -6   4   2 14.1945 3.43368   3
  -6   4   2 20.0665 3.27938   2
  -6   4   2 18.3492 3.25755   6
   5  -4  -2 0.58551 0.82330   7
   5  -4  -2 2.99628 0.91053   1
   5  -4  -2 1.08642 1.22416   5
   5  -4  -2 4.36120 1.38791   4
  -5   4   2 3.51173 1.26204   7
  -5   4   2 2.82422 1.59585   3
  -5   4   2 1.23254 0.99848   2
  -5   4   2 3.97851 1.43188   6
   4  -4  -2 0.37559 0.42981   1
   4  -4  -2 -0.3070 0.69003   5
   4  -4  -2 -0.4741 0.67400   2
   4  -4  -2 0.31344 0.56330   4
  -4   4   2 -1.1398 0.52898   7
  -4   4   2 -0.0898 0.47004   6
  -4   4   2 1.19452 0.87518   2
  -4   4   2 0.37710 0.52938   3
   3  -4  -2 431.206 40.6683   4
   3  -4  -2 454.193 40.3221   1
   3  -4  -2 446.110 40.8840   5
   3  -4  -2 472.214 40.9051   2
  -3   4   2 463.822 40.6457   7
  -3   4   2 454.865 40.8435   2
  -3   4   2 414.140 40.8492   6
  -3   4   2 444.236 40.9692   3
   2  -4  -2 -0.1824 0.53964   5
   2  -4  -2 3.18028 1.04185   2
   2  -4  -2 1.61808 0.62300   4
   2  -4  -2 2.16563 0.42951   1
   2  -4  -2 2.54460 0.56121   1
  -2   4   2 2.53216 0.65541   1
  -2   4   2 2.63126 1.03530   3
  -2   4   2 0.48644 0.51602   7
  -2   4   2 1.83619 0.76940   6
   1  -4  -2 247.638 23.9802   5
   1  -4  -2 272.748 23.7421   4
   1  -4  -2 251.696 24.0982   2
   1  -4  -2 270.276 23.5239   1
   1  -4  -2 259.359 24.2155   6
  -1   4   2 259.174 23.5455   1
  -1   4   2 260.340 24.2940   3
  -1   4   2 262.858 23.9658   7
  -1   4   2 265.217 24.2609   6
   0  -4  -2 12.5966 1.30254   4
   0  -4  -2 19.9024 2.60008   6
   0  -4  -2 9.57782 1.80462   2
   0  -4  -2 14.6714 1.93422   5
   0  -4  -2 13.5728 1.50841   1
   0   4   2 8.63904 1.97536   3
   0   4   2 10.2159 1.49913   1
   0   4   2 12.9404 2.00754   7
   0   4   2 12.3469 1.48574   4
  -1  -4  -2 32.1383 3.56434   2
  -1  -4  -2 25.9227 2.45292   4
  -1  -4  -2 26.7703 2.51311   4
  -1  -4  -2 28.2834 3.81468   6
  -1  -4  -2 23.4069 3.03144   5
   1   4   2 28.3368 4.04407   3
   1   4   2 32.0109 3.73512   7
   1   4   2 30.2972 3.26170   1
  -2  -4  -2 173.691 15.7324   5
  -2  -4  -2 153.807 16.5189   3
  -2  -4  -2 185.768 15.4030   4
  -2  -4  -2 144.974 15.9256   2
  -2  -4  -2 158.921 16.3414   6
   2   4   2 187.782 16.4307   7
   2   4   2 177.398 16.7005   3
   2   4   2 162.490 15.4837   4
   2   4   2 179.278 16.0360   1
  -3  -4  -2 24.9531 2.89767   5
  -3  -4  -2 24.3640 3.41992   2
  -3  -4  -2 26.0282 4.00157   6
  -3  -4  -2 28.6969 4.50290   3
   3   4   2 21.3372 2.84302   4
   3   4   2 17.9967 3.32241   7
   3   4   2 30.4285 4.50845   3
   3   4   2 18.9610 3.07036   1
  -4  -4  -2 19.5109 3.88852   6
  -4  -4  -2 23.1314 4.43156   3
  -4  -4  -2 31.0486 4.06048   2
  -4  -4  -2 31.6051 3.25768   5
   4   4   2 17.4643 3.63542   7
   4   4   2 28.0497 3.95158   1
   4   4   2 24.5498 3.47176   4
   4   4   2 30.1113 4.95972   3
  -5  -4  -2 0.42699 1.07805   6
  -5  -4  -2 -0.6006 0.65871   5
  -5  -4  -2 0.31136 0.96613   2
  -5  -4  -2 -1.5520 1.74199   3
   5   4   2 0.27862 1.15087   4
   5   4   2 2.54859 1.35340   1
   5   4   2 -1.6765 1.01190   7
   5   4   2 -0.9511 1.40277   3
  -6  -4  -2 4.02668 2.48453   3
  -6  -4  -2 2.83199 1.85972   6
  -6  -4  -2 5.02401 1.88720   2
   6   4   2 0.83597 2.18709   3
   6   4   2 4.15261 2.12981   7
   6   4   2 7.34475 2.22225   1
  -7  -4  -2 1.49447 2.31865   6
  -7  -4  -2 1.16003 1.49137   2
  -7  -4  -2 -1.5509 2.17324   3
   7   4   2 2.43540 2.69995   3
   7   4   2 1.69507 2.00337   7
   7   4   2 2.30785 2.01509   1
  -8  -4  -2 -1.1343 2.86085   3
  -8  -4  -2 -1.7176 1.52101   2
  -8  -4  -2 1.45592 1.72271   6
   8   4   2 0.96574 1.79345   1
   8   4   2 -1.3334 2.61971   3
   8   4   2 1.79008 2.22851   7
  -9  -4  -2 1.95987 1.85930   6
  -9  -4  -2 7.39345 3.01103   2
   9   4   2 2.12415 2.12027   1
   9   4   2 4.03945 2.68650   7
  11  -5  -2 -0.9904 3.13947   4
  11  -5  -2 -0.0482 1.84079   1
 -11   5   2 -2.5749 2.90625   6
 -11   5   2 -5.3450 3.83821   3
  10  -5  -2 -0.5194 1.76127   1
  10  -5  -2 -0.1215 2.06324   4
 -10   5   2 1.12842 2.64169   6
 -10   5   2 2.96330 3.11291   3
   9  -5  -2 2.35150 1.57002   1
   9  -5  -2 1.74709 1.66271   4
  -9   5   2 -0.3894 2.00809   6
  -9   5   2 2.24986 2.51956   3
   8  -5  -2 0.05256 1.03572   1
   8  -5  -2 0.09218 1.63134   5
   8  -5  -2 -1.0276 1.39032   4
  -8   5   2 -0.8180 1.33559   2
  -8   5   2 1.75547 1.80212   6
  -8   5   2 -0.8418 1.75748   3
   7  -5  -2 9.13652 2.65258   4
   7  -5  -2 5.07644 2.04236   5
   7  -5  -2 7.91455 1.96677   7
   7  -5  -2 3.29042 1.33870   1
  -7   5   2 13.0804 3.30835   3
  -7   5   2 5.90540 2.15642   7
  -7   5   2 3.19058 1.83838   6
  -7   5   2 13.5005 2.38580   2
   6  -5  -2 10.1341 1.86922   1
   6  -5  -2 3.61692 1.93441   5
   6  -5  -2 9.37245 2.07237   7
   6  -5  -2 9.59982 2.30307   4
  -6   5   2 4.72305 1.54529   7
  -6   5   2 9.62251 2.38822   6
  -6   5   2 7.32890 2.13719   3
  -6   5   2 13.9103 2.40703   2
   5  -5  -2 435.271 41.0921   1
   5  -5  -2 456.293 41.6382   4
   5  -5  -2 436.122 41.7107   5
  -5   5   2 484.452 42.1311   3
  -5   5   2 448.664 41.6974   6
  -5   5   2 460.561 41.5595   2
  -5   5   2 457.261 41.4277   7
   4  -5  -2 20.2495 3.02053   2
   4  -5  -2 18.6694 2.90707   4
   4  -5  -2 16.4280 2.33525   1
   4  -5  -2 16.5768 2.95218   5
  -4   5   2 19.7219 3.33765   3
  -4   5   2 17.9871 2.85360   7
  -4   5   2 22.6881 3.21598   2
  -4   5   2 18.0916 3.01000   6
   3  -5  -2 53.8654 6.46014   2
   3  -5  -2 57.9966 6.06304   5
   3  -5  -2 56.0884 5.45225   1
   3  -5  -2 61.5527 5.88138   4
  -3   5   2 54.0029 5.86472   7
  -3   5   2 57.2892 6.60914   6
  -3   5   2 54.5530 6.71934   3
   2  -5  -2 1.81288 0.86223   2
   2  -5  -2 2.18831 0.48062   1
   2  -5  -2 3.22830 0.82966   4
   2  -5  -2 5.09770 1.22080   5
   2  -5  -2 1.08857 0.51325   1
  -2   5   2 2.56127 1.11852   6
  -2   5   2 1.36594 0.76898   7
  -2   5   2 0.76405 0.71502   3
   1  -5  -2 264.197 25.4367   2
   1  -5  -2 284.551 25.0165   4
   1  -5  -2 260.893 25.5442   6
   1  -5  -2 272.638 25.3363   5
   1  -5  -2 276.476 24.8661   1
  -1   5   2 285.107 25.6684   6
  -1   5   2 284.544 25.7586   3
  -1   5   2 266.859 24.9195   1
  -1   5   2 289.914 25.4307   7
   0  -5  -2 85.2364 7.90265   4
   0  -5  -2 90.9797 8.49637   2
   0  -5  -2 85.8810 8.74658   6
   0  -5  -2 89.2425 8.34015   5
   0   5   2 80.6666 8.01483   4
   0   5   2 93.7676 8.61776   7
   0   5   2 82.9707 8.13019   1
   0   5   2 87.1637 8.80696   3
  -1  -5  -2 54.1252 5.33588   2
  -1  -5  -2 42.7663 4.69149   4
  -1  -5  -2 51.0414 4.60595   4
  -1  -5  -2 54.9152 6.27493   6
  -1  -5  -2 47.6114 5.06122   5
   1   5   2 63.4534 5.29432   1
   1   5   2 52.7275 6.05490   7
   1   5   2 54.6728 6.53402   3
  -2  -5  -2 40.2038 3.57625   4
  -2  -5  -2 40.8097 4.02525   5
  -2  -5  -2 34.5222 3.57618   4
  -2  -5  -2 43.4700 4.89718   2
  -2  -5  -2 38.6770 5.24342   6
  -2  -5  -2 34.6054 5.37432   3
   2   5   2 22.6062 4.67930   3
   2   5   2 38.6607 4.57948   1
   2   5   2 35.4598 4.85843   7
   2   5   2 38.6867 3.62639   4
  -3  -5  -2 12.5052 1.96170   5
  -3  -5  -2 8.60157 2.73424   3
  -3  -5  -2 9.56818 2.43004   6
  -3  -5  -2 20.9396 2.98133   2
   3   5   2 10.0949 2.68306   3
   3   5   2 10.1396 1.69827   4
   3   5   2 13.5826 2.44972   1
   3   5   2 13.4985 2.63706   7
  -4  -5  -2 79.3465 9.13100   6
  -4  -5  -2 75.1789 9.37856   3
  -4  -5  -2 63.1824 7.85940   2
  -4  -5  -2 77.4893 6.91126   5
   4   5   2 41.3335 7.95840   3
   4   5   2 64.6267 6.99168   4
   4   5   2 82.1549 8.84955   7
   4   5   2 74.9557 8.28264   1
  -5  -5  -2 1.22279 1.16225   2
  -5  -5  -2 2.35635 1.03521   5
  -5  -5  -2 -0.7010 1.77516   3
  -5  -5  -2 1.01098 1.44007   6
   5   5   2 1.45918 1.49854   7
   5   5   2 0.46727 1.54575   1
   5   5   2 5.19352 2.13346   3
  -6  -5  -2 2.63576 2.81802   3
  -6  -5  -2 10.8530 3.48785   6
  -6  -5  -2 2.84577 1.58251   2
   6   5   2 6.68087 2.98810   3
   6   5   2 9.09241 2.73581   7
   6   5   2 4.06195 2.23281   1
  -7  -5  -2 -0.2427 2.61482   3
  -7  -5  -2 10.5468 3.00067   2
  -7  -5  -2 5.12730 3.01943   6
   7   5   2 9.08186 3.49729   3
   7   5   2 17.1054 3.76990   7
   7   5   2 8.69493 3.13562   1
  -8  -5  -2 2.22209 1.93397   2
  -8  -5  -2 -0.1299 1.87764   6
  -8  -5  -2 0.34160 3.99648   3
   8   5   2 2.08177 2.17732   1
   8   5   2 -1.4607 1.82602   7
   8   5   2 2.37999 3.10441   3
  -9  -5  -2 3.72485 2.37394   2
  -9  -5  -2 3.45344 3.57548   6
   9   5   2 0.65043 2.27229   1
   9   5   2 -1.4844 2.24581   7
  11  -6  -2 0.44574 2.71963   4
  11  -6  -2 -0.8363 1.92656   1
 -11   6   2 -0.6739 4.30303   3
 -11   6   2 -0.7573 2.11660   6
  10  -6  -2 0.24927 1.57842   4
  10  -6  -2 1.32893 1.59311   1
 -10   6   2 3.12861 2.43374   6
 -10   6   2 -1.5859 2.63749   3
   9  -6  -2 -1.7962 1.25344   1
   9  -6  -2 0.73592 1.94828   4
  -9   6   2 0.34100 1.88936   6
  -9   6   2 -1.9141 2.02882   3
   8  -6  -2 0.14955 1.66241   4
   8  -6  -2 1.95317 2.08131   5
   8  -6  -2 1.29566 1.19547   1
  -8   6   2 1.27349 1.62140   2
  -8   6   2 -0.4169 1.51107   6
  -8   6   2 3.14460 2.13475   3
   7  -6  -2 24.2961 4.57574   4
   7  -6  -2 29.5440 4.42006   7
   7  -6  -2 29.4862 5.13685   5
   7  -6  -2 28.4217 4.01787   1
  -7   6   2 29.8626 4.82420   6
  -7   6   2 24.4209 4.33080   7
  -7   6   2 34.0092 4.54057   2
  -7   6   2 38.4497 6.02903   3
   6  -6  -2 130.992 12.9139   1
   6  -6  -2 119.004 13.3976   4
   6  -6  -2 140.206 13.7570   5
  -6   6   2 138.019 13.3438   2
  -6   6   2 135.085 13.5841   6
  -6   6   2 138.332 13.3608   7
  -6   6   2 151.737 14.3275   3
   5  -6  -2 279.180 29.6458   4
   5  -6  -2 356.924 29.9267   2
   5  -6  -2 314.624 29.9813   5
   5  -6  -2 327.054 29.2976   1
  -5   6   2 329.462 29.8309   2
  -5   6   2 325.227 29.9916   6
  -5   6   2 311.096 29.7626   7
  -5   6   2 329.928 30.3959   3
   4  -6  -2 18.0507 2.76230   4
   4  -6  -2 16.5376 2.99479   5
   4  -6  -2 19.0967 2.25876   1
   4  -6  -2 14.5350 2.67857   2
  -4   6   2 20.7394 3.45554   3
  -4   6   2 11.7252 2.54856   6
  -4   6   2 13.1657 2.61353   7
  -4   6   2 17.5378 2.90550   2
   3  -6  -2 0.34110 0.62594   5
   3  -6  -2 0.97457 0.45833   1
   3  -6  -2 -0.0026 0.48995   4
   3  -6  -2 0.80742 0.96559   2
  -3   6   2 0.16299 0.68050   6
  -3   6   2 1.40404 1.07580   7
  -3   6   2 0.70846 0.91915   3
   2  -6  -2 438.073 40.2654   4
   2  -6  -2 444.904 40.6135   5
   2  -6  -2 426.676 40.0024   1
   2  -6  -2 442.625 40.7071   2
  -2   6   2 477.660 40.6764   7
  -2   6   2 440.296 40.9220   3
  -2   6   2 451.553 40.0675   1
  -2   6   2 445.503 40.8251   6
   1  -6  -2 32.3566 4.73677   2
   1  -6  -2 42.5214 5.23068   6
   1  -6  -2 44.2819 4.12514   1
   1  -6  -2 43.9940 4.87361   5
   1  -6  -2 43.4873 4.05896   4
  -1   6   2 48.9100 5.25290   7
  -1   6   2 28.0599 4.85050   3
  -1   6   2 34.1930 4.95344   6
  -1   6   2 38.4771 4.04370   1
   0  -6  -2 51.2959 4.97646   4
   0  -6  -2 62.0265 6.80214   6
   0  -6  -2 47.1391 5.37184   5
   0  -6  -2 54.5699 6.06308   2
   0   6   2 53.8648 5.31890   1
   0   6   2 60.4340 6.32724   7
   0   6   2 50.0718 6.51239   3
  -1  -6  -2 1.88276 0.43477   4
  -1  -6  -2 1.35683 1.06805   6
  -1  -6  -2 1.84966 0.59154   4
  -1  -6  -2 1.20996 0.82644   2
  -1  -6  -2 2.05454 0.93061   5
   1   6   2 3.25381 1.10257   1
   1   6   2 3.09603 1.22651   7
   1   6   2 0.93250 1.16666   3
  -2  -6  -2 917.855 78.3104   5
  -2  -6  -2 938.215 79.2228   6
  -2  -6  -2 771.743 77.7221   4
  -2  -6  -2 874.309 78.6297   2
   2   6   2 853.838 78.9364   7
   2   6   2 926.224 78.6305   1
   2   6   2 855.276 79.2544   3
  -3  -6  -2 186.296 15.5904   5
  -3  -6  -2 164.834 16.6356   3
  -3  -6  -2 179.515 16.6126   6
  -3  -6  -2 183.234 16.1061   2
   3   6   2 147.576 15.1548   4
   3   6   2 172.185 16.4080   7
   3   6   2 155.745 15.9567   1
   3   6   2 149.226 16.5299   3
  -4  -6  -2 93.2110 11.0964   6
  -4  -6  -2 104.916 9.66658   2
  -4  -6  -2 83.8515 10.9923   3
  -4  -6  -2 95.4408 8.91671   5
   4   6   2 75.2520 10.1973   7
   4   6   2 71.3754 10.6449   3
   4   6   2 93.3745 10.3647   1
   4   6   2 88.5372 10.5840   4
  -5  -6  -2 1.00199 1.95979   3
  -5  -6  -2 2.51614 2.22082   6
  -5  -6  -2 -1.9262 0.81056   2
   5   6   2 -0.5732 1.47166   7
   5   6   2 -0.5607 1.74172   3
   5   6   2 -1.0538 1.35050   1
  -6  -6  -2 11.5795 3.73851   3
  -6  -6  -2 12.5368 2.91725   2
  -6  -6  -2 6.51026 3.29431   6
   6   6   2 11.2283 3.08757   1
   6   6   2 10.5044 3.57525   3
   6   6   2 13.2964 3.55898   7
  -7  -6  -2 23.3450 5.38088   3
  -7  -6  -2 29.6472 4.65753   2
  -7  -6  -2 16.0814 4.63296   6
   7   6   2 21.9110 5.10908   3
   7   6   2 17.9188 3.88086   7
   7   6   2 6.47434 2.98324   1
  -8  -6  -2 1.42398 2.30889   6
  -8  -6  -2 1.51508 1.98612   2
   8   6   2 -1.1774 2.63959   7
   8   6   2 1.30828 2.26438   1
  -9  -6  -2 0.53534 4.02422   6
  -9  -6  -2 3.39863 2.14302   2
   9   6   2 -1.9478 2.60338   7
   9   6   2 1.26501 3.25679   1
  11  -7  -2 -2.7793 1.94583   1
  11  -7  -2 1.14210 2.80651   4
 -11   7   2 -1.7719 1.69065   6
 -11   7   2 3.08153 4.19682   3
  10  -7  -2 -0.5224 1.46634   1
  10  -7  -2 0.58946 1.53662   4
 -10   7   2 -0.1020 2.38881   3
 -10   7   2 -0.4176 2.33263   6
   9  -7  -2 -1.2737 1.14246   1
   9  -7  -2 0.35129 1.89233   4
  -9   7   2 1.80016 2.64014   3
  -9   7   2 2.27259 1.74189   6
   8  -7  -2 -1.5182 1.56126   5
   8  -7  -2 -1.5437 0.88931   1
   8  -7  -2 -0.5192 1.27480   4
  -8   7   2 0.12366 1.39295   6
  -8   7   2 0.17732 1.91940   3
  -8   7   2 -0.9504 1.26651   2
   7  -7  -2 93.9854 10.7681   4
   7  -7  -2 83.0928 10.6854   5
   7  -7  -2 91.0132 9.10796   1
  -7   7   2 78.4641 9.81913   2
  -7   7   2 96.1848 11.6660   3
  -7   7   2 101.879 9.82842   7
  -7   7   2 82.4055 10.4400   6
   6  -7  -2 67.7215 8.88390   5
   6  -7  -2 66.0993 7.29175   1
   6  -7  -2 85.1810 9.02688   4
  -6   7   2 85.8011 8.94901   7
  -6   7   2 72.6948 8.78345   6
  -6   7   2 74.3515 8.51103   2
  -6   7   2 68.5775 9.41720   3
   5  -7  -2 -0.4444 1.09185   2
   5  -7  -2 0.45876 0.73273   4
   5  -7  -2 0.57504 0.56847   1
   5  -7  -2 0.72070 1.27286   5
  -5   7   2 -0.1062 1.05085   2
  -5   7   2 2.39678 1.57264   7
  -5   7   2 0.09441 0.96654   6
  -5   7   2 1.16075 1.52777   3
   4  -7  -2 44.6789 4.76471   1
   4  -7  -2 48.4104 5.73524   4
   4  -7  -2 45.9416 5.90951   2
   4  -7  -2 42.4310 5.86315   5
  -4   7   2 48.0924 6.06238   6
  -4   7   2 63.0875 6.55263   7
  -4   7   2 47.7900 6.50944   3
   3  -7  -2 0.31402 0.58249   5
   3  -7  -2 3.22445 0.69242   1
   3  -7  -2 1.66862 0.87881   4
   3  -7  -2 1.45618 1.13280   2
  -3   7   2 2.17915 1.06485   7
  -3   7   2 4.16301 1.51023   6
  -3   7   2 3.10070 1.45201   3
   2  -7  -2 600.791 56.5524   1
   2  -7  -2 631.979 56.7797   4
   2  -7  -2 617.407 57.2677   2
   2  -7  -2 616.265 57.1571   5
  -2   7   2 643.313 57.4459   6
  -2   7   2 624.807 56.6035   1
  -2   7   2 673.751 57.3494   7
  -2   7   2 644.904 57.6209   3
   1  -7  -2 15.5653 2.69582   6
   1  -7  -2 9.74250 1.97555   5
   1  -7  -2 14.3023 2.46497   2
   1  -7  -2 12.7345 1.69487   4
  -1   7   2 16.9451 2.81240   6
  -1   7   2 10.2317 2.22747   7
  -1   7   2 10.3884 2.53347   3
  -1   7   2 6.19660 1.51795   1
   0  -7  -2 26.6837 3.42443   5
   0  -7  -2 22.7782 3.52860   2
   0  -7  -2 25.9803 2.53470   4
   0  -7  -2 20.0683 3.62011   6
   0   7   2 22.2804 3.89407   3
   0   7   2 19.1403 3.35427   7
   0   7   2 22.8185 3.10843   1
  -1  -7  -2 8.02137 1.02908   4
  -1  -7  -2 7.18166 1.73438   2
  -1  -7  -2 5.58808 1.51813   5
  -1  -7  -2 3.58457 1.68794   6
   1   7   2 6.32280 2.00940   3
   1   7   2 4.78044 1.45233   1
   1   7   2 5.45880 1.71640   7
  -2  -7  -2 9.53941 2.04910   2
  -2  -7  -2 3.65207 0.86747   4
  -2  -7  -2 4.90622 0.78173   4
  -2  -7  -2 0.78444 1.42892   6
  -2  -7  -2 3.81542 1.25994   5
   2   7   2 2.63675 1.65091   3
   2   7   2 5.33106 1.70206   7
   2   7   2 4.05361 1.27659   1
  -3  -7  -2 52.9330 7.65824   6
  -3  -7  -2 51.8089 6.86534   2
  -3  -7  -2 62.2649 6.09429   5
   3   7   2 46.2944 7.22060   7
   3   7   2 69.1721 6.35817   4
   3   7   2 48.0733 7.50884   3
   3   7   2 48.2833 6.77843   1
  -4  -7  -2 2.72022 1.57168   2
  -4  -7  -2 0.34951 0.95599   5
  -4  -7  -2 4.11227 2.02701   3
  -4  -7  -2 0.79409 2.07345   6
   4   7   2 2.68521 1.72668   1
   4   7   2 2.03667 1.87802   3
   4   7   2 0.29957 1.16725   7
  -5  -7  -2 2.94848 2.36595   6
  -5  -7  -2 1.16308 2.50158   3
  -5  -7  -2 5.41720 1.98847   2
   5   7   2 2.29327 2.41498   3
   5   7   2 0.75080 1.73954   7
   5   7   2 0.82108 1.59115   1
  -6  -7  -2 1.14247 2.49667   3
  -6  -7  -2 2.27295 2.28717   6
  -6  -7  -2 -1.6312 1.22504   2
   6   7   2 1.56754 1.77932   1
   6   7   2 0.15382 2.54323   3
   6   7   2 1.33731 2.41631   7
  -7  -7  -2 -2.8349 1.66052   6
  -7  -7  -2 7.23728 3.40081   3
  -7  -7  -2 3.58486 2.03723   2
   7   7   2 -0.2195 2.51805   7
   7   7   2 1.73589 2.35838   1
   7   7   2 -3.7385 2.27510   3
  -8  -7  -2 -5.4594 1.73107   6
  -8  -7  -2 1.29650 2.01081   2
   8   7   2 -0.7643 2.63844   1
   8   7   2 -0.2968 2.58266   7
  11  -8  -2 0.64702 2.50325   4
  11  -8  -2 -0.8631 1.96296   1
 -11   8   2 2.04026 3.87660   3
 -11   8   2 0.64947 3.22542   6
  10  -8  -2 0.64369 2.01033   4
  10  -8  -2 0.51241 1.48880   1
 -10   8   2 1.04475 1.65564   6
 -10   8   2 -3.7484 2.68239   3
   9  -8  -2 2.34219 1.46243   1
   9  -8  -2 0.50931 1.48272   4
  -9   8   2 -0.5842 2.36573   3
  -9   8   2 1.53126 2.07983   6
   8  -8  -2 0.08448 1.06896   1
   8  -8  -2 -1.4382 1.66163   4
   8  -8  -2 -0.9913 1.66118   5
  -8   8   2 1.73981 2.39130   3
  -8   8   2 -0.5841 1.26378   6
   7  -8  -2 28.3307 4.84187   4
   7  -8  -2 23.8336 4.72182   5
   7  -8  -2 24.4590 3.66960   1
  -7   8   2 21.4601 4.36792   7
  -7   8   2 28.6518 4.37321   2
  -7   8   2 30.1226 5.71258   3
  -7   8   2 41.1413 5.45065   6
   6  -8  -2 13.6575 2.13120   1
   6  -8  -2 4.63217 2.14224   5
   6  -8  -2 6.72018 1.99024   4
   6  -8  -2 15.9088 2.86512   2
  -6   8   2 6.07769 2.69426   3
  -6   8   2 6.85927 2.05100   2
  -6   8   2 9.82465 2.53258   7
  -6   8   2 7.07214 2.24933   6
   5  -8  -2 28.6730 3.98883   4
   5  -8  -2 24.3148 3.11818   1
   5  -8  -2 25.2890 3.91156   2
   5  -8  -2 23.1043 3.95538   5
  -5   8   2 23.9390 4.59535   3
  -5   8   2 31.4426 4.44346   6
  -5   8   2 24.6346 3.89023   2
  -5   8   2 16.8965 3.64899   7
   4  -8  -2 0.53934 1.12293   5
   4  -8  -2 0.26414 0.95538   2
   4  -8  -2 0.71330 0.48017   1
   4  -8  -2 0.20504 0.57902   4
  -4   8   2 -1.1577 1.01040   3
  -4   8   2 0.20548 1.04806   6
  -4   8   2 -0.1343 1.16536   7
   3  -8  -2 41.3630 4.95303   5
   3  -8  -2 32.1866 3.68185   1
   3  -8  -2 39.5207 4.96893   2
   3  -8  -2 28.2483 4.08633   4
  -3   8   2 25.7202 4.36896   7
  -3   8   2 40.0177 5.34893   3
  -3   8   2 37.6284 4.98115   6
   2  -8  -2 254.366 25.3799   2
   2  -8  -2 290.951 24.9198   4
   2  -8  -2 284.610 25.3858   5
  -2   8   2 263.825 24.7459   1
  -2   8   2 264.129 25.5548   6
  -2   8   2 274.498 25.8253   3
  -2   8   2 256.850 25.4468   7
   1  -8  -2 50.2170 5.78667   6
   1  -8  -2 35.7814 4.76618   5
   1  -8  -2 33.3008 4.86630   2
   1  -8  -2 38.5129 3.95383   4
  -1   8   2 43.8913 4.57946   1
  -1   8   2 31.6282 5.07173   6
  -1   8   2 35.7912 5.42230   3
  -1   8   2 36.9486 5.16828   7
   0  -8  -2 43.6129 6.01943   6
   0  -8  -2 47.5562 5.53658   5
   0  -8  -2 45.5525 5.74333   2
   0  -8  -2 43.6530 4.38054   4
   0   8   2 52.5113 6.13301   7
   0   8   2 40.7013 5.13546   1
   0   8   2 39.9166 6.03253   3
  -1  -8  -2 0.30588 1.34947   6
  -1  -8  -2 1.78377 1.01205   5
  -1  -8  -2 0.19725 0.71163   2
  -1  -8  -2 1.52290 0.52228   4
   1   8   2 0.96695 0.98842   7
   1   8   2 1.27447 1.47938   3
   1   8   2 1.40341 1.09149   1
  -2  -8  -2 6.32701 1.71050   5
  -2  -8  -2 6.00335 1.11392   4
  -2  -8  -2 6.55154 2.33297   6
  -2  -8  -2 5.81747 1.67850   2
   2   8   2 5.59447 2.18053   3
   2   8   2 7.37299 2.26894   7
   2   8   2 3.22697 1.36896   1
  -3  -8  -2 17.4843 3.28992   2
  -3  -8  -2 23.6401 4.25152   6
  -3  -8  -2 19.7908 3.01819   5
   3   8   2 8.89592 3.15737   3
   3   8   2 19.6936 3.47203   1
   3   8   2 17.6000 3.55503   7
  -4  -8  -2 1.50056 1.24433   5
  -4  -8  -2 1.49264 1.49491   2
  -4  -8  -2 -0.7963 1.72924   6
   4   8   2 2.12129 1.67358   1
   4   8   2 0.81791 1.66110   7
   4   8   2 0.32496 1.68486   3
  -5  -8  -2 0.37793 2.05630   6
  -5  -8  -2 0.05703 1.11836   2
   5   8   2 2.01773 2.18083   3
   5   8   2 -1.3649 1.10897   7
   5   8   2 0.35495 1.47174   1
  -6  -8  -2 -0.6409 1.72072   6
  -6  -8  -2 2.53260 1.81698   2
   6   8   2 -1.8569 1.85558   1
   6   8   2 -2.0462 2.65132   3
   6   8   2 -2.1536 1.10056   7
  -7  -8  -2 1.42815 2.08531   2
  -7  -8  -2 0.78367 2.74173   6
   7   8   2 0.81976 2.68055   1
   7   8   2 0.72627 2.68358   7
  -8  -8  -2 -0.5724 1.90754   2
  -8  -8  -2 -2.1325 3.68615   6
   8   8   2 0.90321 3.00241   7
   8   8   2 6.87491 4.12802   1
  11  -9  -2 0.77296 2.31900   4
 -11   9   2 -5.7621 3.59447   3
 -11   9   2 0.47541 2.84369   6
  10  -9  -2 1.74541 2.01037   4
  10  -9  -2 0.58834 1.59724   1
 -10   9   2 5.11461 3.34261   3
 -10   9   2 1.77449 2.54772   6
   9  -9  -2 -1.1095 1.48087   4
   9  -9  -2 2.90826 3.24353   5
   9  -9  -2 -1.7175 1.25706   1
  -9   9   2 -0.7700 2.48768   3
  -9   9   2 2.95387 2.39502   6
   8  -9  -2 6.34354 2.46389   5
   8  -9  -2 0.32320 1.31282   4
   8  -9  -2 0.70475 1.14534   1
  -8   9   2 0.52509 1.37213   6
  -8   9   2 0.12671 2.14559   3
   7  -9  -2 56.7742 7.98433   5
   7  -9  -2 50.6405 7.30466   4
   7  -9  -2 47.1283 6.23506   1
  -7   9   2 61.0821 7.91156   7
  -7   9   2 62.5720 7.30216   2
  -7   9   2 64.6530 7.83641   6
  -7   9   2 57.9532 8.71956   3
   6  -9  -2 0.31298 0.97792   4
   6  -9  -2 0.66835 0.66134   1
   6  -9  -2 0.04029 1.56784   5
   6  -9  -2 -1.1942 1.46065   2
  -6   9   2 2.50785 2.09510   3
  -6   9   2 1.23294 1.72884   7
  -6   9   2 -0.5972 1.19505   2
  -6   9   2 1.00480 1.29386   6
   5  -9  -2 2.26927 1.03210   4
   5  -9  -2 1.63891 1.22209   5
   5  -9  -2 -0.0208 0.66979   1
   5  -9  -2 1.13396 1.25907   2
  -5   9   2 0.68779 1.26885   6
  -5   9   2 0.07828 1.19246   7
  -5   9   2 -1.1254 0.93200   3
  -5   9   2 -0.0989 1.29792   2
   4  -9  -2 19.3975 3.70010   2
   4  -9  -2 26.4570 3.58185   4
   4  -9  -2 23.5883 2.86669   1
   4  -9  -2 18.1395 3.48674   5
  -4   9   2 15.2930 3.39632   6
  -4   9   2 26.0643 4.06538   7
  -4   9   2 26.7149 4.55155   3
   3  -9  -2 14.0707 2.62811   2
   3  -9  -2 7.10366 1.46436   1
   3  -9  -2 8.04256 2.24677   5
   3  -9  -2 11.5339 2.13468   4
  -3   9   2 14.5114 1.97082   1
  -3   9   2 7.62758 2.23349   6
  -3   9   2 16.3369 3.26752   3
  -3   9   2 12.9461 2.76823   7
   2  -9  -2 15.9916 2.37701   4
   2  -9  -2 17.7046 2.90400   5
   2  -9  -2 10.4884 2.60639   2
  -2   9   2 16.6679 3.24274   6
  -2   9   2 18.6809 3.67829   3
  -2   9   2 12.3495 2.98254   7
  -2   9   2 14.4883 2.20025   1
   1  -9  -2 3.05303 1.53597   6
   1  -9  -2 5.19662 1.74547   2
   1  -9  -2 6.17054 1.20714   4
   1  -9  -2 4.31276 1.49019   5
  -1   9   2 4.06877 1.89823   6
  -1   9   2 2.25424 1.78231   3
  -1   9   2 6.74181 1.99603   7
  -1   9   2 4.04413 1.28280   1
   0  -9  -2 0.96969 1.32721   6
   0  -9  -2 2.46350 0.78620   4
   0  -9  -2 2.60957 1.30152   2
   0  -9  -2 3.95927 1.45413   5
   0   9   2 3.85184 1.73222   6
   0   9   2 2.05901 1.35517   3
   0   9   2 2.00570 1.52287   7
   0   9   2 2.39283 1.24624   1
  -1  -9  -2 2.85403 2.05098   6
  -1  -9  -2 3.14635 1.36288   2
  -1  -9  -2 3.58602 1.50816   5
  -1  -9  -2 3.29021 0.75214   4
   1   9   2 3.29449 1.74169   3
   1   9   2 1.92988 1.28572   1
   1   9   2 2.11349 1.22836   7
  -2  -9  -2 14.4432 3.73127   6
  -2  -9  -2 17.9613 3.45510   2
  -2  -9  -2 19.8431 3.19667   5
   2   9   2 20.8296 3.89026   7
   2   9   2 17.5068 3.25268   1
   2   9   2 18.0711 3.96126   3
  -3  -9  -2 13.9199 2.95494   2
  -3  -9  -2 13.1676 3.59018   6
  -3  -9  -2 11.1971 2.38731   5
   3   9   2 8.15043 2.57491   7
   3   9   2 11.8557 3.17484   3
   3   9   2 8.15501 2.58088   1
  -4  -9  -2 2.17948 1.50193   5
  -4  -9  -2 3.09688 1.92730   6
  -4  -9  -2 3.51456 1.75911   2
   4   9   2 5.49939 2.62280   3
   4   9   2 0.54255 1.91576   7
   4   9   2 -0.4132 1.77256   1
  -5  -9  -2 11.3882 2.95282   2
  -5  -9  -2 9.02988 3.99057   6
   5   9   2 6.02807 3.76494   3
   5   9   2 13.4405 3.61216   7
   5   9   2 3.96724 2.41585   1
  -6  -9  -2 2.97999 3.05585   6
  -6  -9  -2 7.49571 2.60279   2
   6   9   2 -2.7439 1.99752   1
   6   9   2 -2.2433 1.62372   7
   6   9   2 -0.7577 2.47719   3
  -7  -9  -2 3.44819 2.49877   2
  -7  -9  -2 2.69006 3.45042   6
   7   9   2 4.26296 3.27181   1
   7   9   2 0.00012 3.00858   7
  11 -10  -2 1.37162 2.58870   4
 -11  10   2 4.31822 3.17344   6
 -11  10   2 -2.6679 3.85170   3
  10 -10  -2 -0.2133 1.78923   4
 -10  10   2 2.86928 2.98976   3
 -10  10   2 0.88703 2.46874   6
   9 -10  -2 -0.2306 1.84264   4
   9 -10  -2 0.42566 2.55684   5
  -9  10   2 0.64763 1.63247   6
  -9  10   2 4.38493 2.70542   3
   8 -10  -2 4.74931 2.85388   5
   8 -10  -2 0.85913 1.52329   4
   8 -10  -2 3.05116 1.54610   1
  -8  10   2 2.10583 2.04970   6
  -8  10   2 3.01565 2.98598   3
   7 -10  -2 3.33859 1.29786   1
   7 -10  -2 3.01612 1.79860   4
   7 -10  -2 0.06015 2.07507   5
  -7  10   2 0.78485 2.67012   7
  -7  10   2 0.50855 1.68126   3
  -7  10   2 0.65274 1.83066   6
   6 -10  -2 5.57163 2.24627   5
   6 -10  -2 10.2604 2.39583   4
   6 -10  -2 7.51602 2.30106   2
   6 -10  -2 9.29629 1.72134   1
  -6  10   2 10.0342 3.33897   3
  -6  10   2 7.74496 2.28537   2
  -6  10   2 7.29951 2.51604   6
  -6  10   2 7.42321 3.02810   7
   5 -10  -2 7.09984 1.39893   1
   5 -10  -2 0.47044 1.33165   5
   5 -10  -2 2.70695 1.22395   4
   5 -10  -2 8.56026 2.31516   2
  -5  10   2 3.42069 2.04246   7
  -5  10   2 4.88243 1.95164   6
  -5  10   2 4.00683 2.17317   3
   4 -10  -2 2.41443 1.47995   2
   4 -10  -2 1.15421 1.13329   5
   4 -10  -2 2.03602 1.11392   4
   4 -10  -2 2.65506 0.88341   1
  -4  10   2 2.03760 1.59048   6
  -4  10   2 2.94300 1.66209   7
  -4  10   2 2.64639 1.98821   3
   3 -10  -2 3.93169 1.71312   5
   3 -10  -2 4.56962 1.21257   1
   3 -10  -2 3.63840 1.30248   4
   3 -10  -2 6.15664 2.02268   2
  -3  10   2 6.08098 2.05220   6
  -3  10   2 9.30510 2.56265   3
  -3  10   2 1.63778 1.37794   7
  -3  10   2 6.04357 1.47168   1
   2 -10  -2 9.25351 2.39017   2
   2 -10  -2 5.38220 1.35230   4
   2 -10  -2 9.02960 2.09833   5
  -2  10   2 4.32874 1.40866   1
  -2  10   2 5.81676 2.13084   6
  -2  10   2 7.14287 2.36844   3
  -2  10   2 1.04752 1.55680   7
   1 -10  -2 114.641 11.2138   2
   1 -10  -2 107.783 10.2835   4
   1 -10  -2 92.6443 10.7965   5
   1 -10  -2 109.679 12.2458   6
  -1  10   2 111.400 11.6359   3
  -1  10   2 111.029 10.6958   1
  -1  10   2 115.032 12.4912   7
  -1  10   2 109.465 12.2800   6
   0 -10  -2 52.7141 4.71875   4
   0 -10  -2 66.8787 6.64079   5
   0 -10  -2 44.7967 6.49423   6
   0 -10  -2 49.3841 6.34880   2
   0  10   2 37.1112 6.38561   3
   0  10   2 41.3502 5.59491   1
   0  10   2 40.3055 6.20502   6
   0  10   2 24.9372 5.59219   7
  -1 -10  -2 0.58811 1.22366   2
  -1 -10  -2 0.52539 1.07772   5
  -1 -10  -2 -0.1989 1.34562   6
   1  10   2 0.54201 1.08050   7
   1  10   2 -0.2898 1.22172   1
   1  10   2 0.35458 1.56090   3
  -2 -10  -2 26.4541 3.65502   5
  -2 -10  -2 13.3634 3.05427   2
  -2 -10  -2 15.8373 3.99240   6
   2  10   2 14.6098 3.17841   1
   2  10   2 15.5486 3.61072   7
   2  10   2 8.27536 3.05037   3
  -3 -10  -2 11.2983 2.85982   5
  -3 -10  -2 28.2798 5.33135   6
  -3 -10  -2 17.6236 3.63755   2
   3  10   2 15.9496 3.44896   1
   3  10   2 22.8659 4.55284   3
   3  10   2 22.8647 4.35592   7
  -4 -10  -2 0.75316 1.52369   2
  -4 -10  -2 1.18116 1.36870   5
  -4 -10  -2 -0.6347 2.17602   6
   4  10   2 2.17079 2.20224   7
   4  10   2 -1.4822 1.93963   1
   4  10   2 1.50864 2.20813   3
  -5 -10  -2 2.82271 2.82883   6
  -5 -10  -2 5.03556 2.18848   2
   5  10   2 3.21575 2.95984   3
   5  10   2 2.35203 1.86576   7
   5  10   2 0.21840 2.28955   1
  -6 -10  -2 4.94703 3.57203   6
  -6 -10  -2 0.95339 2.49487   2
   6  10   2 0.69727 2.39109   1
   6  10   2 0.94515 2.07375   7
  -7 -10  -2 -1.3685 3.74143   6
  -7 -10  -2 1.86664 1.66204   2
   7  10   2 5.16324 3.88445   1
   7  10   2 0.22334 3.43798   7
  11 -11  -2 0.82878 2.49600   4
 -11  11   2 -1.2918 4.26886   3
 -11  11   2 0.52074 3.22517   6
  10 -11  -2 0.42929 2.15154   4
 -10  11   2 0.31658 2.12679   3
 -10  11   2 -0.8723 2.71853   6
   9 -11  -2 4.11326 3.88094   5
   9 -11  -2 2.23992 2.29427   4
  -9  11   2 0.22419 2.09197   6
  -9  11   2 2.05567 2.49207   3
   8 -11  -2 0.14469 1.94178   5
   8 -11  -2 0.61779 1.50269   4
  -8  11   2 0.40934 2.56144   3
  -8  11   2 -0.8781 1.40478   6
   7 -11  -2 3.47449 2.21213   5
   7 -11  -2 0.61748 1.26081   4
  -7  11   2 6.61070 3.03629   3
  -7  11   2 -1.2013 2.58781   7
  -7  11   2 -0.4187 1.67758   6
   6 -11  -2 -0.2450 1.14556   4
   6 -11  -2 0.23565 1.64396   2
   6 -11  -2 0.48490 1.60460   5
  -6  11   2 2.02109 1.84140   7
  -6  11   2 1.99299 1.71357   2
  -6  11   2 0.46592 1.93134   3
  -6  11   2 -0.0916 1.47856   6
   5 -11  -2 -2.4663 1.26779   2
   5 -11  -2 -1.0369 0.82338   4
   5 -11  -2 -0.3709 0.94033   5
  -5  11   2 0.92076 1.69698   7
  -5  11   2 -1.4714 1.88919   3
  -5  11   2 -1.1025 1.21836   6
   4 -11  -2 -1.5902 1.34009   2
   4 -11  -2 -0.0389 0.97003   5
   4 -11  -2 -0.1562 0.92077   4
  -4  11   2 -0.9860 0.94525   3
  -4  11   2 0.54725 1.61125   7
  -4  11   2 2.71771 1.72133   6
   3 -11  -2 1.50598 1.26985   2
   3 -11  -2 2.66299 1.14509   4
   3 -11  -2 -0.1373 0.73945   1
   3 -11  -2 -0.4857 1.12401   5
  -3  11   2 -0.7318 1.18050   3
  -3  11   2 0.33128 1.00900   1
  -3  11   2 -1.5785 1.06577   6
  -3  11   2 0.45125 1.51645   7
   2 -11  -2 7.55896 2.36160   2
   2 -11  -2 5.54022 1.43124   4
   2 -11  -2 4.29008 1.56093   5
  -2  11   2 2.51975 1.37355   1
  -2  11   2 1.53734 1.92416   7
  -2  11   2 0.98919 1.74458   6
  -2  11   2 1.37643 1.90756   3
   1 -11  -2 4.09963 1.11374   4
   1 -11  -2 0.99512 1.11244   5
   1 -11  -2 4.43281 1.61592   2
   1 -11  -2 4.97692 2.33685   6
  -1  11   2 5.57057 2.24253   6
  -1  11   2 -0.0292 1.73561   7
  -1  11   2 1.45632 1.68325   3
  -1  11   2 3.22589 1.51949   1
   0 -11  -2 90.3086 10.5017   5
   0 -11  -2 97.5898 11.9234   6
   0 -11  -2 116.691 12.1546   2
   0  11   2 97.0446 12.1033   7
   0  11   2 103.768 12.0978   6
   0  11   2 106.338 10.6872   1
   0  11   2 126.041 13.2325   3
  -1 -11  -2 318.654 30.5679   2
  -1 -11  -2 337.147 30.3003   5
   1  11   2 322.400 31.0450   7
   1  11   2 307.822 30.3248   1
   1  11   2 321.508 31.1701   3
  -2 -11  -2 2.67678 1.82766   2
  -2 -11  -2 1.86515 2.16247   6
  -2 -11  -2 4.70472 1.88209   5
   2  11   2 7.87586 2.71753   7
   2  11   2 2.70422 1.80681   1
   2  11   2 -1.0895 1.63397   3
  -3 -11  -2 26.4729 4.16031   5
  -3 -11  -2 34.6074 5.94792   6
  -3 -11  -2 12.8372 3.55580   2
   3  11   2 20.3464 4.21497   1
   3  11   2 21.1988 4.99775   3
   3  11   2 19.1675 4.34448   7
  -4 -11  -2 4.85288 3.14042   6
  -4 -11  -2 7.32956 2.63228   2
  -4 -11  -2 9.36912 2.78287   5
   4  11   2 5.00920 2.74758   1
   4  11   2 3.92368 2.88848   3
   4  11   2 4.23582 2.70160   7
  -5 -11  -2 24.7993 4.99227   2
  -5 -11  -2 14.6368 4.83519   6
   5  11   2 23.4674 6.15441   3
   5  11   2 15.9807 4.11132   7
   5  11   2 23.8933 5.28998   1
  -6 -11  -2 6.97704 4.66243   6
  -6 -11  -2 1.40758 2.21996   2
   6  11   2 -2.3564 2.54635   7
   6  11   2 0.19697 3.40398   1
  10 -12  -2 -2.0859 2.09623   4
 -10  12   2 1.34065 2.79054   6
 -10  12   2 -1.3936 2.78191   3
   9 -12  -2 -0.0117 3.00608   5
   9 -12  -2 0.89877 2.04774   4
  -9  12   2 -2.0281 1.98251   6
  -9  12   2 -0.8237 2.42007   3
   8 -12  -2 0.95151 1.67147   4
   8 -12  -2 -0.4163 2.31512   5
  -8  12   2 4.63061 2.58243   6
  -8  12   2 1.24831 2.04967   3
   7 -12  -2 0.87959 2.02970   5
   7 -12  -2 6.51200 2.07934   4
  -7  12   2 1.91757 1.89992   6
  -7  12   2 3.58036 2.63203   3
   6 -12  -2 3.54845 1.74635   4
   6 -12  -2 -1.2343 2.00354   2
   6 -12  -2 3.33147 2.05818   5
  -6  12   2 4.10848 2.37979   3
  -6  12   2 1.06729 1.97819   6
  -6  12   2 3.74380 2.41826   7
   5 -12  -2 0.75249 1.40818   2
   5 -12  -2 0.27193 1.09090   4
   5 -12  -2 0.40748 1.15663   5
  -5  12   2 0.86781 1.62912   3
  -5  12   2 5.18361 2.48642   7
  -5  12   2 0.71642 1.54152   6
   4 -12  -2 2.37440 1.76360   2
   4 -12  -2 9.54477 2.17629   4
   4 -12  -2 3.57571 2.00783   5
  -4  12   2 2.82342 2.21538   3
  -4  12   2 9.88779 2.82262   6
  -4  12   2 9.53590 3.03792   7
   3 -12  -2 3.35385 1.34802   4
   3 -12  -2 4.39440 2.01043   2
   3 -12  -2 -1.8146 1.18488   5
  -3  12   2 2.19252 1.76866   6
  -3  12   2 3.81956 2.25435   3
  -3  12   2 0.29037 1.75466   7
   2 -12  -2 27.7133 3.76070   4
   2 -12  -2 32.3892 5.17690   2
   2 -12  -2 32.5993 4.96986   5
  -2  12   2 28.9361 4.93084   6
  -2  12   2 32.0252 5.71202   3
  -2  12   2 19.1361 4.54555   7
   1 -12  -2 179.850 17.2906   5
   1 -12  -2 161.004 17.4449   6
   1 -12  -2 184.529 16.4325   4
   1 -12  -2 178.254 17.4801   2
  -1  12   2 166.062 17.5693   6
  -1  12   2 175.488 17.9137   3
  -1  12   2 159.708 17.7382   7
   0 -12  -2 54.2959 7.42514   5
   0 -12  -2 47.1650 7.44663   2
   0 -12  -2 63.9564 8.39230   6
   0  12   2 66.6084 8.88312   7
   0  12   2 66.8029 8.91588   3
   0  12   2 55.8141 7.28106   1
   0  12   2 62.1396 8.46806   6
  -1 -12  -2 18.7464 3.59642   5
  -1 -12  -2 19.3006 4.00600   2
  -1 -12  -2 24.1649 4.69958   6
   1  12   2 20.6372 3.92973   1
   1  12   2 17.7092 4.41792   7
   1  12   2 20.9361 4.66129   3
  -2 -12  -2 2.69612 2.17208   2
  -2 -12  -2 12.1719 2.81294   5
  -2 -12  -2 7.22494 3.21392   6
   2  12   2 4.62363 2.61218   7
   2  12   2 11.2885 3.59868   3
   2  12   2 6.96484 2.63715   1
  -3 -12  -2 18.3680 3.38271   5
  -3 -12  -2 10.7856 4.14961   6
  -3 -12  -2 6.72534 2.81916   2
   3  12   2 5.94611 3.36404   3
   3  12   2 8.04018 3.47020   7
   3  12   2 17.3709 4.11009   1
  -4 -12  -2 2.95258 3.38234   6
  -4 -12  -2 -0.3538 1.43843   2
   4  12   2 3.69548 3.27835   7
   4  12   2 -3.1736 2.71999   1
   4  12   2 5.59094 2.88471   3
  -5 -12  -2 0.17630 2.43966   2
  -5 -12  -2 6.19763 4.22124   6
   5  12   2 2.09202 2.94598   7
   5  12   2 0.42467 3.17970   1
  -6 -12  -2 -0.5355 2.37239   2
  -6 -12  -2 1.74931 4.61384   6
   6  12   2 0.82127 3.29822   7
   6  12   2 -3.9845 3.76894   1
  10 -13  -2 -0.5720 2.45611   4
 -10  13   2 -0.4796 2.78271   6
 -10  13   2 4.47471 4.05364   3
   9 -13  -2 -1.3955 3.22013   5
   9 -13  -2 -3.6841 1.71255   4
  -9  13   2 0.70595 2.23417   3
  -9  13   2 -2.8995 2.26190   6
   8 -13  -2 -1.7342 2.33903   5
   8 -13  -2 -1.0297 1.59950   4
  -8  13   2 1.10328 2.08713   6
  -8  13   2 0.02548 2.52877   3
   7 -13  -2 0.16103 2.20743   5
   7 -13  -2 0.89303 1.26031   4
  -7  13   2 0.42239 2.09280   6
  -7  13   2 0.01221 1.82037   3
   6 -13  -2 2.10468 2.16422   5
   6 -13  -2 -0.7260 0.80603   4
  -6  13   2 0.14037 2.56201   3
  -6  13   2 -0.2464 1.83231   6
  -6  13   2 1.09997 2.67242   7
   5 -13  -2 -0.1685 1.64948   5
   5 -13  -2 -0.7547 1.08855   4
   5 -13  -2 2.99669 2.46093   2
  -5  13   2 0.23492 1.60498   6
  -5  13   2 -0.6125 2.17361   3
  -5  13   2 -2.9543 2.14236   7
   4 -13  -2 0.43376 1.56356   2
   4 -13  -2 0.26819 1.34402   5
   4 -13  -2 -0.7082 1.00374   4
  -4  13   2 -1.4343 1.29034   6
  -4  13   2 -1.6397 1.07089   3
  -4  13   2 1.17576 1.97200   7
   3 -13  -2 1.43254 1.49098   4
   3 -13  -2 4.01211 2.00009   5
   3 -13  -2 5.36898 1.97088   2
  -3  13   2 1.78237 1.92737   6
  -3  13   2 1.63557 1.73829   7
  -3  13   2 1.62897 1.96717   3
   2 -13  -2 41.6687 6.31838   2
   2 -13  -2 45.6402 6.34104   5
   2 -13  -2 41.7520 5.08270   4
  -2  13   2 42.6561 6.49835   6
  -2  13   2 37.2303 6.65949   3
  -2  13   2 29.2741 6.00786   7
   1 -13  -2 80.5188 9.57546   5
   1 -13  -2 77.8079 9.96942   6
   1 -13  -2 66.7991 9.34226   2
  -1  13   2 69.3471 10.0697   3
  -1  13   2 80.9446 10.0887   6
  -1  13   2 77.8700 10.3737   7
   0 -13  -2 74.0568 9.47471   6
   0 -13  -2 66.1151 8.61023   5
   0 -13  -2 79.3363 9.37429   2
   0  13   2 65.5560 9.55893   3
   0  13   2 77.0464 9.69596   6
   0  13   2 49.4343 8.87350   7
  -1 -13  -2 36.0297 6.17173   6
  -1 -13  -2 23.8774 4.39977   5
  -1 -13  -2 20.2664 4.44385   2
   1  13   2 27.3075 5.42981   7
   1  13   2 23.4270 5.16505   6
   1  13   2 23.2608 5.45619   3
  -2 -13  -2 -0.2008 0.95761   2
  -2 -13  -2 1.19873 1.71447   5
  -2 -13  -2 2.53799 3.09676   6
   2  13   2 3.63035 2.39964   3
   2  13   2 2.50217 2.14990   7
  -3 -13  -2 2.46235 1.87529   2
  -3 -13  -2 8.00447 2.41605   5
  -3 -13  -2 4.16219 3.39276   6
   3  13   2 9.31614 3.81480   7
   3  13   2 4.19565 3.00986   3
  -4 -13  -2 1.92363 3.85869   6
  -4 -13  -2 0.41944 1.97389   2
   4  13   2 -1.7287 2.33364   7
  -5 -13  -2 1.81649 2.80156   2
   5  13   2 -1.6650 3.29634   7
  10 -14  -2 0.72454 2.53499   4
 -10  14   2 2.13829 3.95545   3
 -10  14   2 -4.9308 2.81331   6
   9 -14  -2 -3.0829 3.03278   5
   9 -14  -2 -0.6823 2.21812   4
  -9  14   2 -2.1046 1.65512   3
  -9  14   2 -2.2206 2.63485   6
   8 -14  -2 9.51829 3.31063   4
   8 -14  -2 10.0020 3.50747   5
  -8  14   2 10.6900 3.60324   6
  -8  14   2 8.87488 4.01876   3
   7 -14  -2 -1.5524 1.97527   5
   7 -14  -2 0.97268 1.65514   4
  -7  14   2 -2.8358 2.06464   6
  -7  14   2 -1.1275 2.29609   3
   6 -14  -2 1.87595 1.96711   5
   6 -14  -2 -1.3463 0.95795   4
  -6  14   2 0.04798 2.01630   3
  -6  14   2 4.03539 3.11270   7
  -6  14   2 -0.9909 1.90357   6
   5 -14  -2 1.79054 1.60547   4
   5 -14  -2 3.08663 1.63433   5
   5 -14  -2 5.75692 2.61538   2
  -5  14   2 3.39058 3.15179   7
  -5  14   2 2.78375 2.03103   6
  -5  14   2 0.93731 2.77461   3
   4 -14  -2 35.3411 5.16450   4
   4 -14  -2 40.5872 6.34829   2
   4 -14  -2 37.5632 6.21944   5
  -4  14   2 26.4023 6.05972   3
  -4  14   2 37.8719 5.90460   6
  -4  14   2 37.8197 6.75831   7
   3 -14  -2 40.6273 6.39748   5
   3 -14  -2 32.1914 6.05003   2
   3 -14  -2 45.7287 5.64140   4
  -3  14   2 51.3828 7.57488   7
  -3  14   2 38.2039 6.78118   3
  -3  14   2 34.3196 5.99969   6
   2 -14  -2 -1.4190 1.35711   2
   2 -14  -2 0.15488 1.36984   5
  -2  14   2 -1.9635 1.12557   3
  -2  14   2 0.09965 2.02612   7
  -2  14   2 0.24285 1.82389   6
   1 -14  -2 16.8616 3.64801   5
   1 -14  -2 10.3670 3.53607   2
   1 -14  -2 18.5119 4.43080   6
  -1  14   2 24.6232 4.65623   6
  -1  14   2 17.1763 4.38845   7
  -1  14   2 15.1879 4.48568   3
   0 -14  -2 4.15652 2.45612   2
   0 -14  -2 10.3936 2.96046   5
   0 -14  -2 5.93094 3.04151   6
   0  14   2 7.88396 3.41997   6
   0  14   2 3.45742 2.06908   3
   0  14   2 1.30432 2.57652   7
  -1 -14  -2 7.68835 2.64063   5
  -1 -14  -2 4.05038 2.17637   2
  -1 -14  -2 1.45277 3.49947   6
   1  14   2 2.44090 2.60797   7
   1  14   2 3.63849 2.91146   3
  -2 -14  -2 1.14375 1.98993   2
  -2 -14  -2 -0.8746 1.44848   5
   2  14   2 -3.0687 2.60384   7
   2  14   2 0.48199 2.71346   3
  -3 -14  -2 1.34946 2.05307   2
  -3 -14  -2 2.71160 2.04579   5
   3  14   2 -0.9805 2.31050   7
   3  14   2 4.60841 3.19249   3
  -4 -14  -2 1.64942 2.22729   2
   4  14   2 2.40438 3.43052   7
   9 -15  -2 4.53318 4.47691   5
   9 -15  -2 -3.1146 1.99907   4
  -9  15   2 2.27780 3.14839   6
  -9  15   2 3.89797 3.11589   3
   8 -15  -2 0.67223 3.01727   5
   8 -15  -2 -1.1927 1.92228   4
  -8  15   2 0.85594 2.25613   3
  -8  15   2 -2.4674 2.21037   6
   7 -15  -2 4.23892 2.12140   4
   7 -15  -2 4.15913 2.24947   5
  -7  15   2 -0.2029 2.30951   6
  -7  15   2 2.24489 3.19768   3
   6 -15  -2 -0.9381 1.81258   5
   6 -15  -2 -0.4057 1.51062   4
  -6  15   2 -4.2110 2.42823   3
  -6  15   2 5.86069 3.93700   7
  -6  15   2 1.99272 2.69848   6
   5 -15  -2 8.80245 2.39031   4
   5 -15  -2 4.16572 2.42830   5
  -5  15   2 1.21545 2.76326   7
  -5  15   2 1.89575 2.42553   6
  -5  15   2 3.73550 3.14712   3
   4 -15  -2 2.91334 2.81790   2
   4 -15  -2 3.56304 2.27831   5
   4 -15  -2 2.04992 1.48551   4
  -4  15   2 1.21925 2.73713   3
  -4  15   2 -1.9839 2.36388   7
   3 -15  -2 6.76397 2.68440   5
   3 -15  -2 8.84266 2.98292   2
  -3  15   2 5.17257 2.60101   7
  -3  15   2 -0.8583 2.49385   3
   2 -15  -2 0.33913 2.20125   2
   2 -15  -2 2.85239 1.89259   5
  -2  15   2 3.34311 2.38665   7
  -2  15   2 2.11974 2.31698   3
   1 -15  -2 6.19542 2.43195   2
   1 -15  -2 3.22162 1.84859   5
  -1  15   2 -0.2369 1.82565   3
  -1  15   2 2.46972 2.66330   7
   0 -15  -2 0.73086 1.77851   2
   0 -15  -2 1.98945 2.04387   5
   0  15   2 -0.9290 2.00817   3
   0  15   2 2.48253 2.49418   7
  -1 -15  -2 1.64361 1.87452   5
  -1 -15  -2 -1.0469 1.50960   2
   1  15   2 -3.0635 2.53150   7
   1  15   2 -3.1873 2.59998   3
  -2 -15  -2 -0.8533 1.46275   2
  -2 -15  -2 2.37405 2.21109   5
   2  15   2 3.58974 2.82087   7
   2  15   2 0.03926 2.76490   3
  -3 -15  -2 2.51464 3.65452   5
  -3 -15  -2 2.26220 2.45023   2
   3  15   2 -4.5756 1.82895   7
   9 -16  -2 5.22033 3.30348   4
   9 -16  -2 9.16310 5.07938   5
   8 -16  -2 0.51184 2.14022   4
   8 -16  -2 2.83132 3.72328   5
  -8  16   2 6.50450 3.26013   3
   7 -16  -2 4.77753 2.97687   5
   7 -16  -2 2.43300 1.88858   4
  -7  16   2 0.95398 3.62729   3
   6 -16  -2 1.62990 1.87800   4
   6 -16  -2 3.13927 2.09580   5
  -6  16   2 2.96040 4.31028   7
  -6  16   2 -3.8370 2.63219   3
   5 -16  -2 0.78816 1.55194   4
   5 -16  -2 5.17231 2.60094   5
  -5  16   2 -0.7578 2.44616   3
  -5  16   2 4.38141 3.73111   7
   4 -16  -2 2.40360 2.45196   5
   4 -16  -2 2.87807 2.53906   2
  -4  16   2 -0.9966 2.78290   7
  -4  16   2 2.09626 3.07943   3
   3 -16  -2 0.63857 1.50159   5
   3 -16  -2 7.16785 2.77191   2
  -3  16   2 8.05838 3.18841   7
  -3  16   2 7.87606 3.52365   3
   2 -16  -2 1.82838 2.27968   5
   2 -16  -2 1.12379 1.94566   2
  -2  16   2 -1.5380 2.50654   7
  -2  16   2 4.50900 2.90572   3
   1 -16  -2 6.52842 2.71138   5
   1 -16  -2 0.73681 1.94851   2
  -1  16   2 -1.9301 2.31860   7
  -1  16   2 5.21636 2.97970   3
   0 -16  -2 1.49062 1.84245   2
   0 -16  -2 1.91841 1.80829   5
   0  16   2 -0.8357 2.89819   3
   0  16   2 -2.3871 2.75197   7
  -1 -16  -2 1.30986 1.67186   2
  -1 -16  -2 3.78180 2.58406   5
   1  16   2 0.68470 2.73638   7
   1  16   2 0.65260 2.50877   3
  -2 -16  -2 1.44338 2.35077   5
  -2 -16  -2 2.80914 1.87660   2
   2  16   2 -4.3369 2.14003   7
   2  16   2 2.36403 3.61503   3
   8 -17  -2 -1.8051 3.74766   5
   8 -17  -2 0.43263 2.16923   4
  -8  17   2 3.36938 2.33607   3
   7 -17  -2 4.41627 3.34353   5
   7 -17  -2 3.81524 2.40319   4
  -7  17   2 0.12147 3.52239   3
   6 -17  -2 0.28913 2.08826   5
   6 -17  -2 -0.2792 1.61924   4
  -6  17   2 -2.3762 3.12297   3
   5 -17  -2 3.64787 1.90329   5
  -5  17   2 1.58389 3.54614   7
  -5  17   2 -0.1191 3.37329   3
   4 -17  -2 12.9360 3.74094   5
  -4  17   2 15.6712 4.90986   3
  -4  17   2 8.68892 4.06230   7
   3 -17  -2 15.4172 4.19046   5
   3 -17  -2 14.4906 4.46797   2
  -3  17   2 3.45664 3.44718   7
  -3  17   2 12.0280 4.17740   3
   2 -17  -2 4.83574 2.65345   2
   2 -17  -2 4.81776 2.92157   5
  -2  17   2 0.35427 2.94126   7
  -2  17   2 0.34024 2.29655   3
   1 -17  -2 3.94495 2.72056   5
   1 -17  -2 5.40728 3.15940   2
  -1  17   2 2.21194 3.62265   7
  -1  17   2 8.46867 3.89995   3
   0 -17  -2 5.38624 2.79422   5
   0 -17  -2 4.33495 3.11498   2
   0  17   2 4.07209 3.78051   3
   0  17   2 3.25680 4.19695   7
  -1 -17  -2 2.18929 2.56781   2
  -1 -17  -2 3.07727 2.84103   5
   1  17   2 -6.3088 3.45107   7
   1  17   2 -2.1542 3.32466   3
   7 -18  -2 1.63827 3.55474   5
   7 -18  -2 1.51689 2.14844   4
   6 -18  -2 -0.7199 2.57824   5
  -6  18   2 -0.4257 3.49784   3
   5 -18  -2 6.06200 3.28762   5
  -5  18   2 0.18865 4.58589   7
  -5  18   2 -0.5188 2.67239   3
   4 -18  -2 6.07655 3.17897   5
  -4  18   2 0.16851 2.75561   3
  -4  18   2 3.07118 3.89582   7
   3 -18  -2 3.25273 2.31522   5
   3 -18  -2 5.48914 3.47975   2
  -3  18   2 -0.3411 3.53131   3
  -3  18   2 2.13627 4.15981   7
   2 -18  -2 5.28111 3.10517   2
   2 -18  -2 5.81212 3.01490   5
  -2  18   2 1.25995 3.51877   3
  -2  18   2 5.47439 4.71603   7
   1 -18  -2 7.12329 3.04803   2
   1 -18  -2 -0.3952 2.59889   5
  -1  18   2 5.64563 3.52861   3
  -1  18   2 -0.6682 3.96868   7
   0 -18  -2 1.35823 2.69424   5
   0 -18  -2 -0.7017 2.98332   2
   0  18   2 -0.2418 3.36990   3
   0  18   2 -5.0908 3.23298   7
   4 -19  -2 5.48556 5.50676   5
  -4  19   2 10.1234 4.33782   3
  -4  19   2 2.36410 3.61075   7
  -3  19   2 4.43823 3.69369   7
  -3  19   2 0.25001 4.04125   3
   0 -19   3 -0.3875 2.98136   2
   0 -19   3 -1.2445 2.35783   5
  -1  19  -3 2.67188 4.50230   7
   1 -19   3 2.63286 2.96906   5
  -2  19  -3 6.07975 4.45639   3
  -2  19  -3 4.60472 4.43356   7
   2 -19   3 -0.2577 1.89329   5
  -3  19  -3 4.04145 4.47243   7
  -3  19  -3 -5.0150 3.23239   3
   3 -19   3 -0.1871 2.16023   5
  -4  19  -3 2.94698 3.70447   3
  -4  19  -3 -4.6596 3.64065   7
   4 -19   3 2.60154 2.63937   5
  -5  19  -3 0.23306 3.41740   3
  -5  19  -3 3.31740 5.17014   7
   5 -19   3 1.27286 2.03277   4
   5 -19   3 3.02173 2.99279   5
  -6  19  -3 -0.8952 4.17561   3
  -6  19  -3 -4.7275 4.80963   7
   6 -19   3 -1.5740 1.98094   4
   6 -19   3 -1.0723 3.14785   5
   1  18  -3 -1.1700 2.93929   7
  -1 -18   3 2.46663 3.19649   2
  -1 -18   3 -1.6236 2.35263   5
   0  18  -3 2.30463 2.71941   7
   0 -18   3 -0.0624 2.42173   5
   0 -18   3 -0.4099 2.50309   2
  -1  18  -3 1.30822 3.13095   7
  -1  18  -3 -0.1416 3.16270   3
   1 -18   3 0.79746 2.83711   2
   1 -18   3 1.16377 2.67142   5
  -2  18  -3 0.65137 3.26335   3
  -2  18  -3 2.06516 3.43679   7
   2 -18   3 1.30527 2.31380   5
  -3  18  -3 2.24309 2.51774   7
  -3  18  -3 -2.7991 3.22054   3
   3 -18   3 1.99886 2.09655   5
  -4  18  -3 3.21720 3.83107   7
  -4  18  -3 2.35761 3.72714   3
   4 -18   3 0.37141 2.10729   5
   4 -18   3 -1.7426 1.74830   4
  -5  18  -3 0.18132 3.28403   3
  -5  18  -3 -5.7563 2.81440   7
   5 -18   3 -2.7089 1.84651   4
   5 -18   3 1.00107 2.13563   5
  -6  18  -3 -3.1050 3.50668   3
  -6  18  -3 -3.7001 2.69077   7
   6 -18   3 -0.7394 1.54226   4
   6 -18   3 1.15948 2.78747   5
  -7  18  -3 8.10626 5.33107   7
  -7  18  -3 -3.6485 3.33075   3
   7 -18   3 7.04655 3.87929   5
   7 -18   3 -1.8045 1.88046   4
   2  17  -3 -0.3594 3.22459   7
  -2 -17   3 -1.2211 1.63587   5
  -2 -17   3 -0.0076 2.62844   2
   1  17  -3 11.5549 4.47814   7
  -1 -17   3 -1.2414 2.48697   5
  -1 -17   3 -2.3359 2.24357   2
   0  17  -3 -1.4036 2.54204   7
   0 -17   3 -0.3418 2.07825   5
   0 -17   3 4.84521 2.29460   2
  -1  17  -3 -3.2192 2.71534   3
  -1  17  -3 -0.8145 2.79920   7
   1 -17   3 2.39303 2.31595   2
   1 -17   3 2.58288 2.28054   5
  -2  17  -3 -4.8064 2.95393   3
  -2  17  -3 0.59125 2.61251   7
   2 -17   3 -2.7201 1.86367   5
  -3  17  -3 -2.0560 2.46496   7
  -3  17  -3 1.17507 2.84654   3
   3 -17   3 1.43933 2.11762   5
   3 -17   3 -0.5705 1.57629   4
  -4  17  -3 -1.6758 2.72349   7
  -4  17  -3 2.65019 3.07492   3
   4 -17   3 4.29826 2.21279   5
   4 -17   3 0.38076 1.77632   4
  -5  17  -3 4.73777 3.38314   3
  -5  17  -3 1.10081 3.41601   7
   5 -17   3 -0.7961 1.81169   4
   5 -17   3 -2.1599 1.78855   5
  -6  17  -3 1.16511 3.59198   7
  -6  17  -3 -5.4216 2.66540   3
   6 -17   3 -3.7291 1.49255   5
   6 -17   3 1.89670 1.50695   4
  -7  17  -3 -1.9278 4.06791   3
  -7  17  -3 0.28618 3.62235   7
   7 -17   3 1.69957 2.02245   4
   7 -17   3 1.65381 2.91183   5
  -8  17  -3 2.52243 4.71792   3
  -8  17  -3 1.32634 5.28265   7
   8 -17   3 -2.1046 2.41646   4
   8 -17   3 6.29314 3.48455   5
   3  16  -3 -3.4240 4.24681   1
   3  16  -3 0.09065 3.49033   7
  -3 -16   3 -1.5089 2.50114   5
  -3 -16   3 3.92005 2.77456   2
   2  16  -3 -1.5547 3.23338   1
   2  16  -3 1.33522 3.10964   7
  -2 -16   3 1.87088 2.56841   5
  -2 -16   3 3.39716 2.24905   2
   1  16  -3 -5.2935 3.82757   1
   1  16  -3 2.51738 2.97123   7
  -1 -16   3 -1.0730 1.97268   5
  -1 -16   3 2.25190 2.13370   2
   0  16  -3 -2.3856 2.68550   3
   0  16  -3 -2.6326 3.14235   7
   0  16  -3 -4.3818 2.63248   1
   0 -16   3 2.45370 1.88362   2
   0 -16   3 -0.0837 1.95210   5
  -1  16  -3 1.56578 2.55418   3
  -1  16  -3 -0.7656 2.75142   7
  -1  16  -3 2.45546 3.41357   1
   1 -16   3 -0.1466 1.88114   5
   1 -16   3 5.46270 2.27489   2
  -2  16  -3 0.70376 2.80179   1
  -2  16  -3 0.57724 2.57549   3
  -2  16  -3 -2.2085 2.30677   7
   2 -16   3 -0.0802 1.86157   2
   2 -16   3 -2.9630 1.01536   5
   2 -16   3 -2.2413 1.35434   4
  -3  16  -3 0.94902 2.82203   3
  -3  16  -3 -1.8801 2.74597   7
   3 -16   3 1.81988 1.99472   5
   3 -16   3 1.42071 1.73610   4
  -4  16  -3 0.07209 2.99018   7
  -4  16  -3 2.88182 2.92684   3
   4 -16   3 2.86927 1.74262   5
   4 -16   3 -0.2624 1.50011   4
  -5  16  -3 2.17269 2.24413   7
  -5  16  -3 2.81818 2.70815   3
   5 -16   3 -4.1484 1.34584   4
   5 -16   3 -0.8735 1.25873   5
  -6  16  -3 2.65715 2.76906   7
  -6  16  -3 -1.8041 1.86568   3
   6 -16   3 -0.4986 1.84058   5
   6 -16   3 1.30194 1.75458   4
  -7  16  -3 1.59433 3.91894   7
  -7  16  -3 0.85321 3.56330   3
   7 -16   3 -1.6330 2.32339   5
   7 -16   3 -0.2447 1.88813   4
  -8  16  -3 -8.2337 4.11801   7
  -8  16  -3 2.15644 3.70938   3
   8 -16   3 0.23340 2.88022   5
   8 -16   3 -2.4740 1.40461   4
  -9  16  -3 4.22324 4.19913   3
   9 -16   3 -1.2349 1.81719   4
   4  15  -3 4.92490 4.12256   1
   4  15  -3 0.34849 3.15029   7
  -4 -15   3 2.15228 2.11490   2
  -4 -15   3 0.34011 2.75560   5
   3  15  -3 -2.9333 3.20103   7
   3  15  -3 2.18419 3.20788   1
  -3 -15   3 1.76307 1.86342   2
  -3 -15   3 -2.1769 2.22665   5
   2  15  -3 -1.5069 2.15262   7
   2  15  -3 1.90795 2.92749   1
  -2 -15   3 -0.5938 2.14986   5
  -2 -15   3 -2.1500 1.60520   2
   1  15  -3 1.20425 2.42195   1
   1  15  -3 2.68459 2.15668   7
  -1 -15   3 -1.7543 1.62396   5
  -1 -15   3 1.29207 1.51506   2
   0  15  -3 1.22674 1.93822   3
   0  15  -3 -0.2439 2.58116   7
   0  15  -3 1.52646 2.56930   1
   0 -15   3 0.18685 1.59948   2
   0 -15   3 0.91811 1.68325   5
  -1  15  -3 -0.2764 2.32609   1
  -1  15  -3 -1.8921 1.40770   7
  -1  15  -3 -2.0614 1.72320   3
   1 -15   3 0.34150 1.35802   4
   1 -15   3 1.77033 1.75569   2
   1 -15   3 -2.0068 1.06474   5
  -2  15  -3 -2.2408 1.34890   3
  -2  15  -3 -0.1786 1.86922   7
  -2  15  -3 -1.5578 2.20015   1
   2 -15   3 -3.1607 1.46547   5
   2 -15   3 2.81836 1.78739   2
   2 -15   3 -0.8414 1.21462   4
  -3  15  -3 -2.8606 1.82409   1
  -3  15  -3 -0.7732 1.80122   7
  -3  15  -3 -0.8479 2.00956   3
   3 -15   3 -1.5087 1.56234   5
   3 -15   3 4.92854 1.79845   4
  -4  15  -3 -1.1067 2.12816   1
  -4  15  -3 0.50137 2.16761   3
  -4  15  -3 2.32186 2.73343   7
   4 -15   3 0.00245 1.34925   4
   4 -15   3 1.49360 1.36836   5
   4 -15   3 2.44134 2.15631   1
  -5  15  -3 2.89872 2.09320   7
  -5  15  -3 4.00249 2.90833   3
  -5  15  -3 0.39599 2.22459   1
   5 -15   3 -2.1163 1.72139   1
   5 -15   3 1.11840 1.86496   5
   5 -15   3 -0.7852 1.48681   4
  -6  15  -3 -0.6983 2.52897   7
  -6  15  -3 0.23881 2.94791   3
   6 -15   3 -0.1687 1.75294   5
   6 -15   3 -0.7708 1.51734   4
  -7  15  -3 1.47225 2.72221   7
  -7  15  -3 -0.2214 2.55234   3
   7 -15   3 -0.6644 1.63239   4
   7 -15   3 0.46397 1.96388   5
  -8  15  -3 -0.4583 4.34228   7
  -8  15  -3 1.52801 3.54142   3
   8 -15   3 0.39365 3.04816   5
   8 -15   3 -3.1851 1.77067   4
  -9  15  -3 1.03839 2.88492   3
   9 -15   3 0.82219 2.13838   4
   5  14  -3 -1.9941 3.83103   1
   5  14  -3 -4.0583 2.74397   7
  -5 -14   3 2.40793 2.30750   2
   4  14  -3 0.54133 3.20005   1
   4  14  -3 0.20502 3.01834   7
  -4 -14   3 -0.6208 2.28884   5
  -4 -14   3 0.09051 1.74806   2
   3  14  -3 2.29222 2.83367   1
   3  14  -3 1.72366 2.38557   7
  -3 -14   3 -3.0906 1.79120   5
  -3 -14   3 0.06899 1.20853   2
   2  14  -3 -1.9343 2.52299   7
   2  14  -3 -2.5676 2.23088   1
  -2 -14   3 0.56492 2.04570   5
  -2 -14   3 -0.5184 1.44729   2
   1  14  -3 1.08170 1.75463   3
   1  14  -3 -0.6779 2.04364   7
   1  14  -3 -0.9120 1.70456   1
  -1 -14   3 1.34664 1.76189   2
  -1 -14   3 1.34127 2.03718   5
   0  14  -3 1.16159 2.29279   1
   0  14  -3 3.33709 2.03976   3
   0  14  -3 -1.6315 1.16538   7
   0 -14   3 -1.4226 1.14840   5
   0 -14   3 0.01943 1.53680   4
   0 -14   3 0.65455 1.23667   2
  -1  14  -3 2.32728 1.90892   1
  -1  14  -3 -0.3199 1.58742   3
  -1  14  -3 -0.8608 2.63248   7
   1 -14   3 -2.1299 0.84997   5
   1 -14   3 2.00373 1.33740   2
   1 -14   3 1.73175 1.70885   4
  -2  14  -3 -1.7513 1.77497   1
  -2  14  -3 -1.0920 1.54721   7
  -2  14  -3 2.42617 2.45769   3
   2 -14   3 -1.0366 1.01413   2
   2 -14   3 -1.3957 1.25921   4
   2 -14   3 -2.1000 1.34123   5
  -3  14  -3 -0.1609 1.77983   3
  -3  14  -3 -0.5397 1.86998   7
  -3  14  -3 -3.0685 1.75430   1
   3 -14   3 -0.6269 1.03775   5
   3 -14   3 0.46896 1.55419   4
   3 -14   3 0.69570 1.82199   2
  -4  14  -3 0.19661 2.04783   7
  -4  14  -3 0.76810 1.57051   1
  -4  14  -3 0.42602 2.20123   3
   4 -14   3 -0.2242 1.37681   1
   4 -14   3 0.46191 1.28751   5
   4 -14   3 0.78685 1.31793   4
  -5  14  -3 1.53179 2.00703   3
  -5  14  -3 -4.0442 1.54091   1
  -5  14  -3 -0.4207 2.68077   7
   5 -14   3 2.21065 1.56146   5
   5 -14   3 -1.6542 1.20664   4
   5 -14   3 -0.8597 1.71799   1
  -6  14  -3 -1.4080 2.01311   7
  -6  14  -3 -1.3742 2.27432   3
   6 -14   3 0.85578 1.52422   5
   6 -14   3 -0.3487 1.54320   4
   6 -14   3 -0.4653 1.56010   1
  -7  14  -3 1.52134 2.93570   3
  -7  14  -3 -2.5216 2.10392   7
   7 -14   3 -1.0093 1.59824   4
   7 -14   3 2.05355 2.04882   5
   7 -14   3 -0.2062 1.65496   1
  -8  14  -3 -3.9199 3.10281   7
  -8  14  -3 1.56026 2.80085   3
   8 -14   3 -0.0530 1.67658   1
   8 -14   3 0.42664 2.39388   5
   8 -14   3 -1.1333 1.69919   4
  -9  14  -3 4.96703 3.07986   3
  -9  14  -3 5.66744 4.26084   7
   9 -14   3 0.86675 1.54288   4
 -10  14  -3 0.13329 4.61318   3
  10 -14   3 0.72643 1.62212   4
   6  13  -3 -2.6721 3.99727   1
   6  13  -3 3.85552 3.49369   7
  -6 -13   3 5.07447 2.68309   2
   5  13  -3 -2.4290 2.87335   1
   5  13  -3 -4.2902 2.38388   7
  -5 -13   3 -1.8219 1.87098   2
  -5 -13   3 -1.2861 2.62410   5
   4  13  -3 1.17995 2.20277   1
   4  13  -3 -0.9150 2.41705   7
  -4 -13   3 -0.6906 1.95041   2
  -4 -13   3 -0.8448 2.10001   5
   3  13  -3 1.46284 2.47331   7
   3  13  -3 -4.6235 1.92293   1
  -3 -13   3 3.35707 2.13707   2
  -3 -13   3 0.52872 2.11603   5
   2  13  -3 0.04754 1.53856   7
   2  13  -3 1.47418 1.92596   1
  -2 -13   3 1.81694 1.66916   5
  -2 -13   3 1.41711 1.63290   2
   1  13  -3 4.05549 2.29339   1
   1  13  -3 -1.1208 2.16835   7
   1  13  -3 0.25417 1.59053   3
  -1 -13   3 -0.5168 1.27962   5
  -1 -13   3 -1.0701 1.24456   2
  -1 -13   3 0.63279 1.54714   4
   0  13  -3 0.89876 1.64856   3
   0  13  -3 -0.9683 1.06524   7
   0  13  -3 -1.6953 1.88481   1
   0 -13   3 0.74969 1.15079   2
   0 -13   3 1.89689 1.55169   4
   0 -13   3 5.35462 2.29851   5
  -1  13  -3 -0.6590 1.80276   3
  -1  13  -3 4.72602 1.84565   1
  -1  13  -3 2.05709 2.25467   7
   1 -13   3 0.38303 1.22825   4
   1 -13   3 -2.0898 0.96270   5
   1 -13   3 0.66863 1.26279   2
  -2  13  -3 -1.8055 1.35326   1
  -2  13  -3 -1.0171 2.05099   7
  -2  13  -3 -0.2876 1.83112   3
   2 -13   3 -0.7764 0.96141   5
   2 -13   3 -0.1183 1.07436   4
   2 -13   3 -0.6170 0.88997   2
  -3  13  -3 -1.6268 1.31892   1
  -3  13  -3 -1.4722 0.96806   3
  -3  13  -3 3.28977 1.95282   7
   3 -13   3 -0.8870 1.06380   4
   3 -13   3 -0.7234 1.39456   2
   3 -13   3 -0.4271 1.51395   5
  -4  13  -3 0.57716 1.39719   1
  -4  13  -3 -0.9002 1.70550   3
  -4  13  -3 -3.0564 2.02934   7
   4 -13   3 -0.9189 1.62041   1
   4 -13   3 -0.9653 1.17750   4
   4 -13   3 -1.7926 1.42475   5
  -5  13  -3 -1.4532 2.31290   7
  -5  13  -3 -0.7290 1.44394   1
  -5  13  -3 -1.6506 1.09626   3
   5 -13   3 -0.1877 1.27577   4
   5 -13   3 0.39813 1.42505   5
   5 -13   3 -1.9596 1.43469   1
  -6  13  -3 1.56821 2.19417   7
  -6  13  -3 -1.6278 1.64314   3
   6 -13   3 -0.8975 1.12731   4
   6 -13   3 1.63032 1.52416   5
   6 -13   3 2.36367 1.70680   1
  -7  13  -3 -0.9792 2.24387   3
  -7  13  -3 -2.4749 2.64855   7
   7 -13   3 -1.9577 1.16078   4
   7 -13   3 2.44086 1.71480   1
   7 -13   3 -0.6136 1.50507   5
  -8  13  -3 0.47808 3.42520   7
  -8  13  -3 -0.3604 2.79881   3
   8 -13   3 -2.4854 1.00802   4
   8 -13   3 4.10056 2.55159   5
   8 -13   3 -0.0658 1.72450   1
  -9  13  -3 -0.7970 4.34674   7
  -9  13  -3 1.62240 2.60471   3
   9 -13   3 -2.5201 1.85344   1
   9 -13   3 1.34330 1.95536   4
 -10  13  -3 -2.6463 3.31756   3
  10 -13   3 -1.9200 1.87184   4
  10 -13   3 1.41116 2.32491   1
   6  12  -3 -3.5748 2.57941   7
   6  12  -3 1.86439 3.90410   1
  -6 -12   3 -1.0851 1.98442   2
   5  12  -3 -3.2585 2.57976   1
   5  12  -3 -2.0585 2.50839   7
  -5 -12   3 -0.0690 1.59308   2
  -5 -12   3 -1.9802 2.43213   5
   4  12  -3 0.10558 2.08653   7
   4  12  -3 1.15205 2.68619   1
  -4 -12   3 3.05582 1.86939   2
  -4 -12   3 -3.1200 1.96968   5
   3  12  -3 -2.4129 1.97044   7
   3  12  -3 -1.5179 2.06733   1
  -3 -12   3 0.21479 1.94108   5
  -3 -12   3 0.43296 1.79109   2
   2  12  -3 -0.2053 1.49620   4
   2  12  -3 0.28880 1.89965   1
   2  12  -3 -2.0538 1.89870   7
   2  12  -3 -1.6240 1.64205   3
  -2 -12   3 -0.4325 1.60170   5
  -2 -12   3 -0.7447 1.42809   4
  -2 -12   3 -1.2306 1.48225   2
   1  12  -3 -0.9396 1.79469   7
   1  12  -3 -0.6563 1.26833   3
   1  12  -3 1.25707 1.76134   1
  -1 -12   3 -1.2185 1.55345   5
  -1 -12   3 -0.5689 1.43530   4
  -1 -12   3 -0.1364 0.89620   2
   0  12  -3 2.79303 2.03290   7
   0  12  -3 0.05640 1.39690   3
   0  12  -3 -0.2060 1.75712   1
   0 -12   3 0.82574 1.65547   5
   0 -12   3 -0.5813 1.33733   4
   0 -12   3 0.16038 1.11873   2
  -1  12  -3 -0.1877 1.26242   7
  -1  12  -3 1.63247 1.77543   3
  -1  12  -3 1.43192 1.46552   1
   1 -12   3 4.94680 2.06430   5
   1 -12   3 -0.6450 0.95145   2
   1 -12   3 0.93690 1.16486   4
  -2  12  -3 1.86067 1.96229   7
  -2  12  -3 -1.6495 1.29744   1
  -2  12  -3 -2.5874 1.13178   3
   2 -12   3 0.33664 1.15863   2
   2 -12   3 -0.5882 0.94253   4
   2 -12   3 0.04673 1.29195   5
  -3  12  -3 0.61289 1.81162   3
  -3  12  -3 -0.9029 1.38401   1
  -3  12  -3 0.93418 1.49106   7
   3 -12   3 -0.0298 0.71246   4
   3 -12   3 1.38814 1.64035   5
   3 -12   3 -1.5104 1.05713   2
  -4  12  -3 -0.1655 0.84389   6
  -4  12  -3 -0.2584 1.50941   3
  -4  12  -3 1.64134 1.64769   7
  -4  12  -3 -0.2155 1.49783   1
   4 -12   3 -2.1029 1.46800   1
   4 -12   3 0.51673 1.26712   4
   4 -12   3 -2.4188 1.08625   5
  -5  12  -3 0.57502 2.19670   7
  -5  12  -3 1.09187 1.20996   6
  -5  12  -3 2.44639 1.66801   1
  -5  12  -3 -0.9442 1.83320   3
   5 -12   3 -0.1245 0.88726   4
   5 -12   3 1.39226 1.32042   5
   5 -12   3 -0.1770 1.26136   1
  -6  12  -3 0.14728 1.36801   6
  -6  12  -3 -0.4177 2.27804   7
  -6  12  -3 -0.7440 2.06080   3
   6 -12   3 -0.3444 1.36142   5
   6 -12   3 -0.5259 1.36466   1
   6 -12   3 -0.6873 0.82688   4
  -7  12  -3 -2.8584 2.17016   7
  -7  12  -3 0.93100 2.45309   3
  -7  12  -3 1.93991 1.65647   6
   7 -12   3 -0.1676 1.39470   1
   7 -12   3 -0.4457 1.39538   4
   7 -12   3 3.75748 1.89857   5
  -8  12  -3 2.38494 2.59403   3
  -8  12  -3 4.70580 2.91516   7
  -8  12  -3 0.39171 2.01106   6
   8 -12   3 1.24001 1.86397   1
   8 -12   3 -1.5969 1.53282   4
  -9  12  -3 1.34519 2.88035   3
  -9  12  -3 -0.7144 2.36232   6
  -9  12  -3 0.77505 3.72055   7
   9 -12   3 1.14681 1.36980   4
   9 -12   3 -1.1250 1.52003   1
 -10  12  -3 0.03934 2.64785   6
 -10  12  -3 1.12197 3.39419   3
  10 -12   3 -0.9800 1.71741   4
  10 -12   3 -0.1434 1.96182   1
   7  11  -3 0.39170 2.00482   7
   7  11  -3 -2.8576 3.55363   1
  -7 -11   3 0.62713 2.75825   2
   6  11  -3 2.04787 2.57505   1
   6  11  -3 -0.2975 2.39485   7
  -6 -11   3 -0.4611 1.53818   2
   5  11  -3 -3.1039 2.17504   7
   5  11  -3 -0.3247 1.70623   1
  -5 -11   3 0.87336 2.15171   2
  -5 -11   3 -2.4979 1.69464   5
   4  11  -3 -1.8739 1.93003   1
   4  11  -3 -3.6283 1.76285   7
  -4 -11   3 -1.2206 1.17407   2
  -4 -11   3 1.38248 1.81729   5
  -4 -11   3 -0.8428 2.11877   6
   3  11  -3 1.96474 2.12058   1
   3  11  -3 -1.4864 1.75184   4
   3  11  -3 -1.3681 1.14373   7
  -3 -11   3 2.41685 2.24209   6
  -3 -11   3 -2.3696 1.36752   4
  -3 -11   3 -1.9577 1.36682   2
  -3 -11   3 1.09944 1.87553   5
   2  11  -3 0.69788 1.09433   3
   2  11  -3 2.73557 1.94195   7
   2  11  -3 -0.6085 1.21654   4
   2  11  -3 2.28935 2.15191   1
  -2 -11   3 -0.0108 1.57127   2
  -2 -11   3 -0.0958 1.57752   5
  -2 -11   3 -1.7432 1.62665   6
  -2 -11   3 1.34702 1.29371   4
   1  11  -3 -1.0204 1.78924   1
   1  11  -3 0.84356 1.33188   3
   1  11  -3 -0.5699 1.41995   7
  -1 -11   3 -1.4755 1.34703   6
  -1 -11   3 -1.9591 1.22318   4
  -1 -11   3 -0.0870 0.94161   2
  -1 -11   3 1.06962 1.64549   5
   0  11  -3 1.98087 1.09143   6
   0  11  -3 -0.8757 1.51398   1
   0  11  -3 -1.5019 0.78584   7
   0  11  -3 1.56194 1.23501   3
   0 -11   3 -0.7164 1.53363   5
   0 -11   3 -0.1986 0.82982   4
   0 -11   3 0.94495 1.08101   6
   0 -11   3 1.02779 1.23960   2
  -1  11  -3 1.86083 1.46646   1
  -1  11  -3 0.82167 1.24577   3
  -1  11  -3 -0.0261 0.84012   6
  -1  11  -3 -0.4779 1.04799   7
   1 -11   3 -0.4605 0.87120   4
   1 -11   3 -0.1341 1.20726   5
   1 -11   3 1.43095 1.07589   2
  -2  11  -3 0.27870 1.54129   7
  -2  11  -3 0.03627 0.93141   3
  -2  11  -3 0.02247 1.23752   1
  -2  11  -3 0.47881 0.70868   6
   2 -11   3 -0.1629 1.29857   5
   2 -11   3 -0.6374 1.00513   4
   2 -11   3 -0.3498 0.99482   2
  -3  11  -3 -0.0161 1.60248   7
  -3  11  -3 -0.3736 0.70457   6
  -3  11  -3 0.33807 1.10490   3
  -3  11  -3 -0.3965 1.19761   1
   3 -11   3 -1.8766 1.09822   1
   3 -11   3 -0.4117 0.94216   2
   3 -11   3 -0.0376 0.67396   4
   3 -11   3 0.39940 1.21710   5
  -4  11  -3 -0.6990 1.18524   1
  -4  11  -3 -0.5451 0.74491   6
  -4  11  -3 -0.0788 0.96931   3
  -4  11  -3 0.79377 1.67020   7
   4 -11   3 -0.7704 1.04497   2
   4 -11   3 -1.3799 1.24988   1
   4 -11   3 0.96379 1.32271   5
   4 -11   3 0.65666 0.82453   4
  -5  11  -3 2.04060 1.69126   1
  -5  11  -3 0.53116 1.71220   3
  -5  11  -3 -0.1450 1.01035   6
  -5  11  -3 -0.6065 1.59184   7
   5 -11   3 -0.2431 1.02589   4
   5 -11   3 -0.5127 1.03160   5
   5 -11   3 1.91633 1.32150   1
  -6  11  -3 0.25922 1.31521   6
  -6  11  -3 -1.2439 2.06951   7
  -6  11  -3 0.85886 2.33250   3
   6 -11   3 -1.2061 1.14108   5
   6 -11   3 -0.6008 0.89759   4
   6 -11   3 -1.1785 1.14686   1
  -7  11  -3 2.11887 1.68357   6
  -7  11  -3 -1.4636 2.46672   7
  -7  11  -3 -0.2906 2.28129   3
   7 -11   3 -1.9223 1.16216   4
   7 -11   3 2.58192 1.69017   1
   7 -11   3 -0.3232 1.33678   5
  -8  11  -3 0.17216 2.04077   6
  -8  11  -3 -1.4262 2.11972   7
  -8  11  -3 -2.3874 2.49944   3
   8 -11   3 0.30640 1.51156   1
   8 -11   3 -1.4161 1.02873   4
  -9  11  -3 1.82932 2.50458   6
  -9  11  -3 1.62734 3.11032   3
  -9  11  -3 -3.2984 2.97807   7
   9 -11   3 2.43640 1.72114   1
   9 -11   3 -0.2392 1.68590   4
 -10  11  -3 3.10151 2.80074   3
 -10  11  -3 1.47639 2.93190   6
  10 -11   3 2.17762 1.94447   4
  10 -11   3 1.28170 2.09536   1
 -11  11  -3 1.91233 4.51473   3
 -11  11  -3 5.75398 3.38869   6
  11 -11   3 5.60046 3.30121   4
  11 -11   3 -1.2556 2.15650   1
   8  10  -3 -0.0400 2.71494   7
   8  10  -3 -0.1329 4.08455   1
   7  10  -3 1.47423 2.44560   1
   7  10  -3 3.62596 2.58375   7
  -7 -10   3 -4.0447 3.37871   6
  -7 -10   3 0.00075 2.15850   2
   6  10  -3 -0.3945 2.10107   7
   6  10  -3 -0.8049 2.22858   1
  -6 -10   3 1.10109 2.11289   2
  -6 -10   3 -1.2601 2.73432   6
   5  10  -3 1.14828 1.63691   7
   5  10  -3 -1.4720 2.21069   1
  -5 -10   3 -1.6163 1.90029   6
  -5 -10   3 -2.6588 1.69213   2
  -5 -10   3 2.39357 2.08773   5
   4  10  -3 -1.5464 1.39769   1
   4  10  -3 -1.8200 1.95047   4
   4  10  -3 -0.7057 1.77758   7
  -4 -10   3 0.29543 1.84109   6
  -4 -10   3 -1.0539 1.48866   5
  -4 -10   3 -1.3458 1.21206   2
   3  10  -3 -0.7818 1.58782   7
   3  10  -3 1.37490 1.31236   3
   3  10  -3 0.97148 1.45063   4
   3  10  -3 -2.3345 1.74443   1
  -3 -10   3 -0.9858 1.50437   2
  -3 -10   3 -1.5174 1.34950   5
  -3 -10   3 0.83098 1.73039   6
  -3 -10   3 1.58659 1.34168   4
   2  10  -3 -0.3201 1.35037   4
   2  10  -3 1.30115 1.19996   3
   2  10  -3 0.27658 1.08635   7
   2  10  -3 -2.6651 1.30575   1
  -2 -10   3 0.56131 1.51732   6
  -2 -10   3 -0.2224 1.03601   4
  -2 -10   3 3.58590 1.74247   2
  -2 -10   3 1.87030 1.26569   5
   1  10  -3 -1.0661 1.30331   4
   1  10  -3 -1.2357 1.00022   3
   1  10  -3 2.69820 1.64498   1
   1  10  -3 -0.4168 1.45984   7
  -1 -10   3 -0.0064 1.02262   4
  -1 -10   3 0.87429 1.28423   6
  -1 -10   3 0.58494 1.25694   2
  -1 -10   3 -2.0768 1.13491   5
   0  10  -3 0.12108 1.46220   7
   0  10  -3 -0.4932 0.77021   6
   0  10  -3 2.86524 1.46449   1
   0  10  -3 0.70781 1.09477   3
   0 -10   3 -0.0864 1.06876   4
   0 -10   3 -0.8099 0.81222   6
   0 -10   3 0.56751 1.10893   5
   0 -10   3 -0.3048 1.02540   2
  -1  10  -3 -0.8831 1.05400   1
  -1  10  -3 -0.1879 0.91152   3
  -1  10  -3 -0.4234 0.60413   6
  -1  10  -3 1.06004 1.32922   7
   1 -10   3 0.60529 1.35997   5
   1 -10   3 0.51810 0.93593   2
   1 -10   3 -0.5123 0.81805   4
  -2  10  -3 -2.6030 0.85409   1
  -2  10  -3 -1.3465 1.30935   7
  -2  10  -3 0.06602 0.60021   6
  -2  10  -3 -1.2654 0.97650   3
   2 -10   3 -0.6917 0.65549   2
   2 -10   3 -0.1489 1.07076   5
   2 -10   3 -1.6717 0.67474   4
  -3  10  -3 0.19744 1.17462   1
  -3  10  -3 0.53088 1.38284   7
  -3  10  -3 0.18532 0.65369   6
  -3  10  -3 -0.8507 1.07667   3
   3 -10   3 -0.6114 0.84581   4
   3 -10   3 0.20641 0.85938   2
   3 -10   3 1.56482 1.12117   1
   3 -10   3 -0.4997 0.67685   5
  -4  10  -3 -1.2335 1.09924   7
  -4  10  -3 1.09823 0.83068   6
  -4  10  -3 -0.7073 1.00357   3
  -4  10  -3 -0.2461 1.28994   1
   4 -10   3 0.36419 0.75345   4
   4 -10   3 0.09534 1.04022   1
   4 -10   3 -0.2685 0.92983   2
   4 -10   3 -1.7687 0.89613   5
  -5  10  -3 1.70052 1.12205   6
  -5  10  -3 2.04065 2.05503   7
  -5  10  -3 -1.9021 1.60368   3
   5 -10   3 1.28433 1.09450   5
   5 -10   3 0.02243 0.87752   4
   5 -10   3 -0.5432 1.09449   1
  -6  10  -3 0.15353 2.19849   7
  -6  10  -3 1.19490 1.26449   6
  -6  10  -3 -0.9581 1.66129   3
   6 -10   3 -1.2138 1.01738   4
   6 -10   3 0.10228 1.15665   1
   6 -10   3 -1.2506 1.21998   5
  -7  10  -3 -4.1150 1.04906   3
  -7  10  -3 1.47980 1.46794   6
  -7  10  -3 -0.0536 1.68060   7
   7 -10   3 2.24161 1.75612   5
   7 -10   3 0.88825 1.14518   4
   7 -10   3 -0.1441 1.26660   1
  -8  10  -3 -3.3458 1.35595   6
  -8  10  -3 -4.0056 2.02604   7
  -8  10  -3 0.83625 2.80064   3
   8 -10   3 -0.6986 1.47980   1
   8 -10   3 -0.0648 1.29249   4
  -9  10  -3 -1.3355 2.81875   7
  -9  10  -3 -0.2343 2.30177   6
  -9  10  -3 -0.9229 2.68970   3
   9 -10   3 -2.2513 2.82845   7
   9 -10   3 -1.3097 1.74344   4
   9 -10   3 1.48697 1.75473   1
 -10  10  -3 2.41953 2.81834   3
 -10  10  -3 -0.6065 2.71095   6
  10 -10   3 2.55627 2.18040   1
  10 -10   3 3.15572 1.93003   4
 -11  10  -3 -0.5409 2.07400   6
 -11  10  -3 0.04384 4.77968   3
  11 -10   3 0.09898 2.14949   1
  11 -10   3 0.67511 2.67202   4
   8   9  -3 2.72205 2.59554   1
   8   9  -3 0.64204 2.54365   7
  -8  -9   3 -0.7394 3.64644   6
  -8  -9   3 1.54307 2.37942   2
   7   9  -3 0.05640 2.05385   7
   7   9  -3 4.53895 2.92379   1
  -7  -9   3 2.67432 2.00575   2
  -7  -9   3 1.45512 3.09627   6
   6   9  -3 -0.3990 1.94508   7
   6   9  -3 -2.0488 1.39819   1
  -6  -9   3 0.81054 2.14612   6
  -6  -9   3 -2.4385 2.87346   5
  -6  -9   3 -2.1983 1.90519   2
   5   9  -3 1.43850 1.86200   7
   5   9  -3 1.52268 2.17159   1
  -5  -9   3 -1.3194 1.52336   2
  -5  -9   3 -2.8260 1.40873   6
  -5  -9   3 0.23062 1.66726   5
   4   9  -3 -1.2953 1.32154   7
   4   9  -3 -1.5854 1.85969   1
   4   9  -3 3.29309 2.05790   4
  -4  -9   3 -0.8976 1.48319   5
  -4  -9   3 1.82027 1.44383   2
  -4  -9   3 -3.8767 1.40065   6
   3   9  -3 -0.0417 0.99256   3
   3   9  -3 -1.1521 0.89482   1
   3   9  -3 1.04623 1.24792   4
   3   9  -3 -0.4992 1.44375   7
  -3  -9   3 2.96274 1.46812   2
  -3  -9   3 0.82336 1.45633   5
  -3  -9   3 -0.6954 1.08087   4
  -3  -9   3 0.64215 1.56457   6
   2   9  -3 -1.4314 1.20359   7
   2   9  -3 1.75999 1.39882   1
   2   9  -3 0.32478 1.02216   4
   2   9  -3 0.17853 1.01838   3
  -2  -9   3 -0.3310 1.04452   5
  -2  -9   3 0.33849 1.01437   4
  -2  -9   3 -0.1090 1.17814   6
  -2  -9   3 -1.2090 0.81314   2
   1   9  -3 0.76209 1.06970   7
   1   9  -3 -0.9560 0.75436   3
   1   9  -3 0.50592 1.16643   4
   1   9  -3 -1.9115 1.15454   1
  -1  -9   3 0.65996 0.99814   4
  -1  -9   3 -0.4751 1.00613   2
  -1  -9   3 0.28188 1.13411   6
  -1  -9   3 -1.1690 0.88961   5
   0   9  -3 0.68216 1.04402   1
   0   9  -3 -0.1276 0.69330   6
   0   9  -3 -0.2765 1.09788   7
   0   9  -3 -0.3530 0.76033   3
   0  -9   3 0.15701 0.92979   4
   0  -9   3 -0.4011 0.64478   6
   0  -9   3 -0.2864 0.91466   5
   0  -9   3 -0.0036 0.73824   2
  -1   9  -3 -0.5355 0.75246   3
  -1   9  -3 1.00589 1.05374   1
  -1   9  -3 -0.2307 0.45290   6
  -1   9  -3 0.31562 1.15318   7
   1  -9   3 -0.5716 0.87382   4
   1  -9   3 -0.9568 0.48237   2
   1  -9   3 0.71274 0.89088   5
  -2   9  -3 1.10864 1.37194   7
  -2   9  -3 -0.0654 0.45130   6
  -2   9  -3 -0.8527 0.92175   3
  -2   9  -3 0.35881 1.08309   1
   2  -9   3 -0.8721 0.56058   2
   2  -9   3 0.03476 0.68698   5
   2  -9   3 1.35759 0.84752   4
  -3   9  -3 -0.0147 0.57545   6
  -3   9  -3 -0.3344 0.72300   3
  -3   9  -3 0.06512 1.51636   7
  -3   9  -3 0.56278 0.96743   1
   3  -9   3 -0.6036 0.59388   2
   3  -9   3 0.05007 1.07870   1
   3  -9   3 0.17569 0.81555   5
   3  -9   3 -0.1894 0.88234   4
  -4   9  -3 1.02446 1.39395   3
  -4   9  -3 0.84853 1.67253   7
  -4   9  -3 -0.8807 0.91244   1
  -4   9  -3 -0.8434 0.72811   6
   4  -9   3 0.02320 0.66309   2
   4  -9   3 -1.8071 0.69290   5
   4  -9   3 -1.0917 0.94196   1
   4  -9   3 0.42393 0.64162   4
  -5   9  -3 1.00668 1.81596   7
  -5   9  -3 -1.7529 1.09968   3
  -5   9  -3 -0.8238 0.89924   6
   5  -9   3 -1.9976 0.70219   4
   5  -9   3 -1.7617 0.76684   5
   5  -9   3 -1.6520 0.89946   1
  -6   9  -3 0.09949 2.03012   7
  -6   9  -3 -0.2995 1.65109   3
  -6   9  -3 -1.2237 1.02524   6
   6  -9   3 -0.1506 0.94305   1
   6  -9   3 0.33989 1.11887   4
   6  -9   3 -0.9240 1.14022   5
  -7   9  -3 -2.3567 1.40835   6
  -7   9  -3 0.44891 2.44417   3
  -7   9  -3 1.25682 2.32482   7
   7  -9   3 0.61884 1.01172   4
   7  -9   3 0.11239 1.41339   1
   7  -9   3 0.71846 1.39483   5
  -8   9  -3 1.20038 1.86314   6
  -8   9  -3 0.84446 2.36937   7
  -8   9  -3 1.59566 2.89052   3
   8  -9   3 -0.4665 1.45473   1
   8  -9   3 1.57629 1.80497   4
  -9   9  -3 0.22126 2.27363   6
  -9   9  -3 -1.1585 2.58241   7
  -9   9  -3 4.20757 2.86838   3
   9  -9   3 -1.1110 1.55509   1
   9  -9   3 1.18973 1.46603   4
   9  -9   3 5.13992 3.03495   7
 -10   9  -3 2.81974 4.56116   7
 -10   9  -3 -1.5324 2.22268   6
 -10   9  -3 3.56475 2.75781   3
  10  -9   3 0.82091 1.79552   4
  10  -9   3 1.06838 1.44301   1
 -11   9  -3 -0.2296 2.79500   6
 -11   9  -3 3.37872 4.97307   3
  11  -9   3 -2.3935 2.60722   4
  11  -9   3 1.64443 2.26529   1
   8   8  -3 -1.3425 2.85301   1
   8   8  -3 1.47344 2.47630   7
  -8  -8   3 0.54893 2.91264   6
  -8  -8   3 -2.8337 1.96146   2
   7   8  -3 0.65391 1.94572   7
   7   8  -3 -4.7905 2.13824   1
  -7  -8   3 0.10109 1.90035   2
  -7  -8   3 3.13259 2.33723   6
   6   8  -3 -0.5968 1.54433   7
   6   8  -3 -3.8200 1.93233   1
  -6  -8   3 -2.1174 1.43951   6
  -6  -8   3 -3.1565 1.73832   5
  -6  -8   3 0.17093 1.82484   2
   5   8  -3 1.65048 1.75391   7
   5   8  -3 -0.4903 1.79958   4
   5   8  -3 -1.4121 1.24090   1
  -5  -8   3 0.37518 1.38053   6
  -5  -8   3 -0.8911 1.65770   2
  -5  -8   3 0.33428 1.45219   5
   4   8  -3 2.13792 1.64660   7
   4   8  -3 0.60059 1.66111   4
   4   8  -3 0.33792 1.08049   3
   4   8  -3 1.45814 1.65065   1
  -4  -8   3 1.78552 1.38080   5
  -4  -8   3 3.07932 1.93883   2
  -4  -8   3 1.47388 1.47930   6
   3   8  -3 1.14692 0.96366   3
   3   8  -3 2.83622 1.56465   7
   3   8  -3 -0.4500 1.24952   4
   3   8  -3 0.69943 1.22703   1
  -3  -8   3 2.00918 1.45120   5
  -3  -8   3 0.06354 1.44868   2
  -3  -8   3 -1.0354 1.26816   6
   2   8  -3 0.09206 1.17194   1
   2   8  -3 -0.1155 0.95422   4
   2   8  -3 -0.1146 0.85488   3
   2   8  -3 -0.1123 1.16534   7
  -2  -8   3 0.54082 1.39020   2
  -2  -8   3 -0.8032 1.14969   5
  -2  -8   3 0.33067 0.97660   6
  -2  -8   3 1.32214 1.22212   4
   1   8  -3 0.28918 1.03604   7
   1   8  -3 0.65946 1.05935   4
   1   8  -3 0.09411 0.95584   1
   1   8  -3 0.07007 0.84856   3
  -1  -8   3 0.50423 1.09062   4
  -1  -8   3 -0.8179 0.89493   2
  -1  -8   3 -1.9654 0.76161   5
  -1  -8   3 0.49043 0.85729   6
   0   8  -3 0.29218 0.76173   1
   0   8  -3 -0.1132 0.55329   6
   0   8  -3 0.14948 0.93459   4
   0   8  -3 -0.7217 0.45245   7
   0   8  -3 0.82240 0.79333   3
   0  -8   3 0.12897 0.57944   4
   0  -8   3 2.21674 0.97752   2
   0  -8   3 -0.6918 0.57915   6
   0  -8   3 1.82805 1.18064   5
  -1   8  -3 0.24322 0.40002   6
  -1   8  -3 0.04361 0.64817   7
  -1   8  -3 1.31925 1.00714   1
  -1   8  -3 -0.2898 0.75226   3
  -1   8  -3 0.97646 0.56362   6
   1  -8   3 -0.5616 0.64202   4
   1  -8   3 -1.8992 0.67767   5
   1  -8   3 -0.4676 0.70434   2
  -2   8  -3 -1.0381 0.69397   3
  -2   8  -3 -0.9135 0.40974   6
  -2   8  -3 -0.4688 0.82439   1
  -2   8  -3 -1.1359 0.91465   7
   2  -8   3 0.33911 0.74860   4
   2  -8   3 0.09959 0.52425   2
   2  -8   3 0.39356 0.69951   5
  -3   8  -3 -0.4728 0.68777   7
  -3   8  -3 0.29088 0.75148   3
  -3   8  -3 1.97737 1.11502   1
  -3   8  -3 -0.1460 0.49513   6
   3  -8   3 -0.6423 0.78675   5
   3  -8   3 -0.2437 0.69865   4
   3  -8   3 -0.0081 0.75446   1
   3  -8   3 0.69074 0.63606   2
  -4   8  -3 -1.0952 1.17517   3
  -4   8  -3 -2.4215 1.06264   7
  -4   8  -3 -2.0690 0.96960   1
  -4   8  -3 0.36832 0.69329   6
  -4   8  -3 -0.2116 0.31265   2
  -4   8  -3 0.35171 0.41745   2
   4  -8   3 -1.3726 0.78992   1
   4  -8   3 -0.4298 0.42668   2
   4  -8   3 -0.4434 0.65514   5
   4  -8   3 -0.0825 0.80902   4
  -5   8  -3 -0.8166 1.12699   7
  -5   8  -3 -0.8215 1.27351   3
  -5   8  -3 0.05566 0.86006   6
   5  -8   3 -1.4755 0.56669   5
   5  -8   3 1.59734 1.28779   4
   5  -8   3 -0.5195 0.88338   1
  -6   8  -3 0.54735 1.74619   3
  -6   8  -3 1.50315 1.93249   7
  -6   8  -3 0.00925 1.08852   6
   6  -8   3 0.09441 1.02918   4
   6  -8   3 1.29938 1.27516   1
   6  -8   3 0.08086 1.11251   5
  -7   8  -3 1.38537 2.02655   7
  -7   8  -3 -0.4375 1.99235   3
  -7   8  -3 4.51365 1.94082   6
   7  -8   3 0.63244 1.12308   1
   7  -8   3 -2.3627 1.32234   5
   7  -8   3 -0.9288 1.33521   4
  -8   8  -3 4.52999 2.88600   3
  -8   8  -3 -0.1928 1.69060   6
  -8   8  -3 1.41570 2.48235   7
   8  -8   3 1.36909 1.68183   1
   8  -8   3 -0.2108 1.39046   4
   8  -8   3 1.49338 2.22465   7
  -9   8  -3 -0.7878 2.34527   6
  -9   8  -3 -0.1316 2.56019   3
  -9   8  -3 -0.7893 2.41267   7
   9  -8   3 2.33620 1.76061   4
   9  -8   3 2.95605 2.89317   7
   9  -8   3 -2.2082 1.29440   1
 -10   8  -3 -2.6636 2.31654   3
 -10   8  -3 0.20574 3.76393   7
 -10   8  -3 2.94429 2.45492   6
  10  -8   3 0.19980 1.72838   4
  10  -8   3 -0.6987 1.68049   1
  10  -8   3 -2.0809 3.31217   7
 -11   8  -3 0.95295 4.73802   3
 -11   8  -3 0.00642 3.02023   6
  11  -8   3 -4.6188 2.61005   4
  11  -8   3 0.99138 2.13806   1
   9   7  -3 1.48272 3.00669   1
  -9  -7   3 1.56822 3.67634   6
  -9  -7   3 -1.2345 2.51368   2
   8   7  -3 2.93387 2.09593   1
   8   7  -3 0.41741 1.82725   7
  -8  -7   3 -0.4240 2.07055   2
  -8  -7   3 2.65278 2.99327   6
   7   7  -3 0.98575 1.65475   1
   7   7  -3 0.25618 1.74436   7
  -7  -7   3 1.60688 1.96024   2
  -7  -7   3 -0.6841 1.87593   6
   6   7  -3 1.04230 1.92425   1
   6   7  -3 0.10989 1.32849   7
   6   7  -3 -3.7088 2.15638   4
  -6  -7   3 1.52864 1.55353   5
  -6  -7   3 0.53825 1.78837   2
  -6  -7   3 -3.5598 1.66628   6
   5   7  -3 0.71370 1.23578   7
   5   7  -3 1.15225 1.37154   4
   5   7  -3 -1.6068 1.06429   1
  -5  -7   3 1.46763 1.50550   5
  -5  -7   3 0.35516 1.59997   6
  -5  -7   3 -3.8555 1.47543   2
   4   7  -3 -1.8015 1.23341   4
   4   7  -3 -1.8153 1.24911   1
   4   7  -3 -0.2014 0.86004   3
   4   7  -3 -0.3221 1.10561   7
  -4  -7   3 1.52655 1.23401   5
  -4  -7   3 1.71890 1.30391   2
  -4  -7   3 0.05772 1.30810   6
   3   7  -3 -0.3538 0.86364   3
   3   7  -3 0.00189 1.04465   1
   3   7  -3 0.03050 0.80392   7
   3   7  -3 -0.6566 1.04447   4
  -3  -7   3 1.09808 1.03599   5
  -3  -7   3 0.02493 1.28137   2
  -3  -7   3 2.17194 1.18873   6
   2   7  -3 0.69116 1.06021   4
   2   7  -3 0.18464 0.75580   3
   2   7  -3 -0.4111 0.70614   7
   2   7  -3 -0.5863 0.70550   1
  -2  -7   3 -0.7657 0.65203   2
  -2  -7   3 -0.6930 0.72485   6
  -2  -7   3 1.98603 1.01819   5
   1   7  -3 0.76514 0.81075   4
   1   7  -3 -1.3731 0.62535   3
   1   7  -3 -0.3133 0.61722   1
   1   7  -3 -0.0964 0.62162   7
  -1  -7   3 0.45676 0.92118   2
  -1  -7   3 -0.7690 0.66583   6
  -1  -7   3 -0.3382 0.75710   5
  -1  -7   3 -0.0849 0.76227   4
   0   7  -3 -0.6295 0.65837   1
   0   7  -3 -0.9054 0.53291   4
   0   7  -3 0.26673 0.32275   6
   0   7  -3 1.29573 0.89110   7
   0   7  -3 0.02284 0.59978   3
   0  -7   3 1.57493 0.83758   2
   0  -7   3 0.12722 0.52749   6
   0  -7   3 1.14988 0.83973   5
   0  -7   3 0.01002 0.70383   4
  -1   7  -3 0.66821 0.80495   1
  -1   7  -3 0.38038 0.88616   7
  -1   7  -3 0.42274 0.32861   6
  -1   7  -3 0.46829 0.66339   3
  -1   7  -3 0.20138 0.26301   6
   1  -7   3 -0.5889 0.53342   4
   1  -7   3 -0.3556 0.70286   5
   1  -7   3 0.18911 0.52227   2
  -2   7  -3 1.12529 0.96840   7
  -2   7  -3 0.45269 0.36534   6
  -2   7  -3 -0.9311 0.71511   3
  -2   7  -3 -0.0621 0.54850   1
   2  -7   3 -0.0044 0.51300   4
   2  -7   3 -0.2029 0.57321   5
   2  -7   3 0.14183 0.40878   2
  -3   7  -3 -0.2511 0.48885   6
  -3   7  -3 -0.4810 1.00511   7
  -3   7  -3 -0.8878 0.29740   2
  -3   7  -3 1.01835 1.00246   1
  -3   7  -3 -0.5344 0.56256   3
   3  -7   3 -1.1142 0.63306   1
   3  -7   3 -0.0109 0.70877   4
   3  -7   3 0.56406 0.48023   2
   3  -7   3 -0.4156 0.63539   5
  -4   7  -3 -1.0124 1.00218   7
  -4   7  -3 -0.0031 0.60505   6
  -4   7  -3 0.09704 1.28649   3
  -4   7  -3 1.25153 0.97486   1
   4  -7   3 -1.1545 0.40516   4
   4  -7   3 -0.0784 0.63216   5
   4  -7   3 -0.4150 0.51020   1
  -5   7  -3 0.56785 0.74837   6
  -5   7  -3 -0.4759 1.42668   7
  -5   7  -3 -0.7333 0.91074   3
   5  -7   3 -0.9848 0.81394   5
   5  -7   3 -0.2164 0.92472   4
   5  -7   3 0.46500 0.90494   1
  -6   7  -3 -0.1889 1.64509   3
  -6   7  -3 -1.2674 1.83034   7
  -6   7  -3 -0.7781 1.04340   6
   6  -7   3 0.91894 0.99061   1
   6  -7   3 -0.0076 0.90022   4
   6  -7   3 1.21140 1.00941   5
  -7   7  -3 -0.7702 1.65571   7
  -7   7  -3 -1.1951 1.27698   3
  -7   7  -3 -0.8303 1.55857   6
   7  -7   3 -0.7750 0.97871   4
   7  -7   3 -0.0590 1.59194   5
   7  -7   3 -1.8688 1.12590   1
  -8   7  -3 -0.0345 1.64970   6
  -8   7  -3 3.58429 2.50405   7
  -8   7  -3 1.02633 2.73505   3
   8  -7   3 -1.3650 1.77105   7
   8  -7   3 -0.8524 1.67990   4
   8  -7   3 0.19326 1.35193   1
  -9   7  -3 1.60872 2.75936   3
  -9   7  -3 -1.5400 2.24023   7
  -9   7  -3 -2.7234 1.69230   6
   9  -7   3 1.69620 2.23100   7
   9  -7   3 -1.4683 1.33678   1
   9  -7   3 0.20420 1.90826   4
 -10   7  -3 -5.4151 3.16314   3
 -10   7  -3 1.47338 2.75386   6
 -10   7  -3 -0.5566 3.19504   7
  10  -7   3 1.48315 2.09559   1
  10  -7   3 -2.4138 2.24892   7
  10  -7   3 -2.2716 1.81602   4
 -11   7  -3 3.56459 3.31919   6
 -11   7  -3 -1.6347 4.11741   3
  11  -7   3 -0.8644 2.83930   4
  11  -7   3 0.16105 2.01447   1
   9   6  -3 -3.5035 2.21786   1
  -9  -6   3 4.58195 2.86007   2
  -9  -6   3 0.08554 3.28944   6
   8   6  -3 -0.9581 2.05796   1
   8   6  -3 0.13304 1.69055   7
  -8  -6   3 -1.3075 1.58431   2
  -8  -6   3 0.08876 2.02032   6
   7   6  -3 0.13825 1.49116   7
   7   6  -3 -0.5676 2.06863   1
   7   6  -3 0.93870 3.00800   4
  -7  -6   3 0.09178 2.03531   2
  -7  -6   3 -2.9787 1.62806   6
   6   6  -3 0.75881 1.57722   1
   6   6  -3 -0.6439 1.29898   7
   6   6  -3 1.48382 2.08482   4
  -6  -6   3 -0.6281 1.46661   5
  -6  -6   3 0.36967 1.52513   6
  -6  -6   3 -3.6028 1.68346   2
   5   6  -3 0.81513 1.33915   3
   5   6  -3 1.44467 1.22653   7
   5   6  -3 -0.3423 1.87292   4
   5   6  -3 -1.6923 1.13748   1
  -5  -6   3 -0.0246 1.40604   3
  -5  -6   3 1.11789 1.31909   5
  -5  -6   3 -0.0638 1.78177   2
  -5  -6   3 -0.3644 1.17947   6
   4   6  -3 0.22153 1.47147   4
   4   6  -3 -0.0575 1.13608   1
   4   6  -3 0.53905 0.85493   7
   4   6  -3 0.96125 1.01881   3
  -4  -6   3 -2.9384 1.20784   2
  -4  -6   3 0.17519 1.05784   6
  -4  -6   3 -0.0621 0.95370   5
   3   6  -3 0.06491 0.63503   7
   3   6  -3 -1.0589 0.69039   3
   3   6  -3 0.89788 1.04085   4
   3   6  -3 -0.2764 0.58521   1
  -3  -6   3 -0.0029 0.91889   6
  -3  -6   3 -1.4889 1.05403   2
  -3  -6   3 0.04000 0.90945   5
   2   6  -3 -0.1163 1.02507   7
   2   6  -3 0.12595 0.93006   1
   2   6  -3 -0.0873 0.84350   4
   2   6  -3 0.60621 0.57150   3
  -2  -6   3 0.81339 1.05427   2
  -2  -6   3 0.29610 0.74337   6
  -2  -6   3 -0.7415 0.73022   5
   1   6  -3 -1.2348 0.46177   3
   1   6  -3 -0.2336 0.80043   4
   1   6  -3 -0.2749 0.38919   7
   1   6  -3 1.00027 0.95683   1
  -1  -6   3 -0.1659 0.54505   4
  -1  -6   3 -0.4946 0.45753   6
  -1  -6   3 -1.9780 0.60675   2
  -1  -6   3 -0.3526 0.66546   5
   0   6  -3 -0.5789 0.54158   3
   0   6  -3 -0.1302 0.72772   1
   0   6  -3 -0.8502 0.67086   7
   0   6  -3 0.09136 0.69755   4
   0  -6   3 1.70107 0.90481   5
   0  -6   3 0.00537 0.71455   2
   0  -6   3 -0.2295 0.29082   6
   0  -6   3 0.25984 0.68482   4
  -1   6  -3 2.42234 1.05690   7
  -1   6  -3 -0.1664 0.26759   6
  -1   6  -3 -0.0840 0.51933   3
  -1   6  -3 0.12843 0.18287   6
  -1   6  -3 -1.5622 0.59586   1
   1  -6   3 0.18254 0.57325   5
   1  -6   3 0.23997 0.46113   2
   1  -6   3 0.59630 0.76779   4
  -2   6  -3 -0.1442 0.79356   7
  -2   6  -3 0.13999 0.35049   2
  -2   6  -3 0.20534 0.70182   3
  -2   6  -3 0.17642 0.38294   6
  -2   6  -3 -0.0323 0.63597   1
   2  -6   3 -0.1863 0.52015   4
   2  -6   3 0.25345 0.69735   5
   2  -6   3 -0.0008 0.32192   2
  -3   6  -3 -0.2761 0.81414   1
  -3   6  -3 0.37087 0.56756   6
  -3   6  -3 -2.0298 0.83570   7
  -3   6  -3 0.14586 0.77105   3
   3  -6   3 0.98672 0.81174   4
   3  -6   3 -0.7912 0.60314   1
   3  -6   3 0.11416 0.57177   5
  -4   6  -3 0.67114 0.65738   6
  -4   6  -3 0.68354 1.04370   7
  -4   6  -3 0.08681 0.87678   3
   4  -6   3 -0.9245 0.46714   1
   4  -6   3 -0.3758 0.54956   5
   4  -6   3 -0.6878 0.64735   4
  -5   6  -3 -0.6536 1.36464   3
  -5   6  -3 0.29437 0.29510   2
  -5   6  -3 0.71111 0.45744   2
  -5   6  -3 -0.7318 0.87829   6
  -5   6  -3 0.88633 1.23781   7
   5  -6   3 -0.0546 0.65867   5
   5  -6   3 0.21010 0.65831   1
   5  -6   3 -0.6269 0.51298   4
  -6   6  -3 0.11410 0.51291   2
  -6   6  -3 0.03930 1.53506   3
  -6   6  -3 -2.7803 0.89826   6
  -6   6  -3 1.03862 1.62698   7
   6  -6   3 0.40106 1.00285   1
   6  -6   3 0.52229 0.94754   4
   6  -6   3 0.51069 1.05693   5
  -7   6  -3 -0.2180 1.05861   6
  -7   6  -3 1.98119 1.92691   3
  -7   6  -3 0.52122 1.80734   7
   7  -6   3 -0.6144 0.77539   4
   7  -6   3 -0.4657 1.20658   1
   7  -6   3 -0.8269 1.82528   7
  -8   6  -3 -2.7612 2.06034   3
  -8   6  -3 -0.3333 1.65383   7
  -8   6  -3 -1.4286 1.51744   6
   8  -6   3 1.26055 2.13815   7
   8  -6   3 -0.2997 0.87811   1
   8  -6   3 -0.0459 1.54035   4
  -9   6  -3 -2.8155 2.30632   7
  -9   6  -3 -1.8892 1.81745   6
  -9   6  -3 -0.6931 3.09033   3
   9  -6   3 -1.6696 1.03040   1
   9  -6   3 -0.6553 1.83466   4
   9  -6   3 -0.5086 2.08398   7
 -10   6  -3 0.15976 2.88655   7
 -10   6  -3 -0.6937 2.15547   6
 -10   6  -3 7.53964 3.62137   3
  10  -6   3 -1.4643 1.61180   4
  10  -6   3 -0.4624 1.51729   1
  10  -6   3 -1.5229 2.56661   7
 -11   6  -3 3.46028 2.89797   6
 -11   6  -3 4.07069 4.64184   3
  11  -6   3 -0.3871 2.42558   1
  11  -6   3 -1.1620 2.70151   4
  10   5  -3 -0.1698 2.35288   1
 -10  -5   3 1.20334 3.95185   6
 -10  -5   3 -0.7574 2.81627   2
   9   5  -3 1.29721 1.50603   1
  -9  -5   3 -3.0982 2.19907   6
  -9  -5   3 -1.9756 2.07771   2
   8   5  -3 0.90630 1.43237   1
   8   5  -3 -2.4794 2.63046   4
   8   5  -3 -1.2412 1.76877   7
  -8  -5   3 0.51539 1.88151   6
  -8  -5   3 -1.8405 1.92368   2
   7   5  -3 -1.2078 1.83633   4
   7   5  -3 2.05201 1.50743   1
   7   5  -3 -1.8037 1.49733   7
  -7  -5   3 -0.4822 1.77830   6
  -7  -5   3 -3.1794 1.71583   2
   6   5  -3 2.95027 1.99095   4
   6   5  -3 -1.2567 1.26303   7
   6   5  -3 1.36398 1.66321   1
  -6  -5   3 -2.6248 1.61923   2
  -6  -5   3 -0.1563 1.38678   5
  -6  -5   3 -0.1451 1.48783   6
   5   5  -3 0.37491 1.40264   4
   5   5  -3 0.24617 1.25060   1
   5   5  -3 0.20576 0.95477   7
   5   5  -3 0.25914 1.12373   3
  -5  -5   3 0.53286 1.06612   5
  -5  -5   3 -0.0745 1.18305   6
  -5  -5   3 0.71353 1.20754   3
  -5  -5   3 0.78706 1.24200   2
   4   5  -3 0.09942 0.80115   3
   4   5  -3 -1.4774 1.06962   4
   4   5  -3 -0.4004 0.87727   7
   4   5  -3 -0.6983 0.68714   1
  -4  -5   3 -0.1936 0.90682   6
  -4  -5   3 0.27198 0.94377   3
  -4  -5   3 0.78104 1.03586   2
  -4  -5   3 -0.4315 0.85154   5
   3   5  -3 0.17403 0.78884   1
   3   5  -3 0.23217 0.70233   7
   3   5  -3 0.30001 0.70801   3
   3   5  -3 0.44222 0.93419   4
  -3  -5   3 0.14079 0.93533   5
  -3  -5   3 0.18446 0.75467   6
  -3  -5   3 0.60979 1.05013   2
   2   5  -3 -0.2916 0.49041   3
   2   5  -3 1.22300 1.05901   4
   2   5  -3 1.58892 0.94886   7
   2   5  -3 -1.0989 0.50907   1
  -2  -5   3 -0.7230 0.70745   5
  -2  -5   3 0.34143 0.75183   2
  -2  -5   3 0.55578 0.55640   6
   1   5  -3 0.33742 0.67651   7
   1   5  -3 -0.3448 0.65491   4
   1   5  -3 0.02547 0.43103   3
   1   5  -3 -0.5409 0.41369   1
  -1  -5   3 0.00949 0.49568   2
  -1  -5   3 0.02217 0.61527   5
  -1  -5   3 -0.0260 0.40129   6
   0   5  -3 -0.2265 0.40860   3
   0   5  -3 -0.5002 0.32861   7
   0   5  -3 0.64138 0.62724   1
   0   5  -3 0.10214 0.13842   6
   0   5  -3 0.46805 0.71815   4
   0  -5   3 -0.0502 0.21963   6
   0  -5   3 1.47563 0.63400   2
   0  -5   3 -0.0434 0.46221   5
   0  -5   3 -0.1590 0.56723   4
  -1   5  -3 0.04280 0.45775   3
  -1   5  -3 0.01016 0.14667   6
  -1   5  -3 0.22417 0.55587   7
  -1   5  -3 -0.0826 0.51484   1
   1  -5   3 0.63344 0.42659   2
   1  -5   3 0.92783 0.68396   5
   1  -5   3 0.04395 0.25751   6
   1  -5   3 -1.2256 0.43765   4
  -2   5  -3 0.04016 0.48196   1
  -2   5  -3 -0.2385 0.81868   7
  -2   5  -3 -0.2625 0.18348   2
  -2   5  -3 -0.4325 0.64410   3
  -2   5  -3 0.24042 0.37553   6
   2  -5   3 -0.2855 0.18253   2
   2  -5   3 0.95087 0.70522   5
   2  -5   3 0.84191 0.63795   4
   2  -5   3 0.22918 0.44758   1
  -3   5  -3 -0.4099 0.48923   6
  -3   5  -3 0.22779 0.77188   1
  -3   5  -3 -0.4325 0.83617   7
  -3   5  -3 0.03212 0.83869   3
   3  -5   3 -0.3569 0.48273   5
   3  -5   3 0.49364 0.53996   4
   3  -5   3 -0.3628 0.57846   1
  -4   5  -3 -0.6077 1.00592   7
  -4   5  -3 0.14115 0.68035   3
  -4   5  -3 0.28006 0.16674   2
  -4   5  -3 0.26191 0.59947   6
  -4   5  -3 0.00183 0.25610   2
   4  -5   3 0.83149 0.77401   4
   4  -5   3 0.92732 0.62885   5
   4  -5   3 1.35834 0.83255   1
  -5   5  -3 0.84480 1.09271   7
  -5   5  -3 0.22109 0.38365   2
  -5   5  -3 0.56442 0.81905   6
  -5   5  -3 -1.2336 1.14372   3
   5  -5   3 -0.3476 0.75083   4
   5  -5   3 -0.1888 0.59172   5
   5  -5   3 -0.0966 0.72986   1
  -6   5  -3 1.08143 1.27878   6
  -6   5  -3 1.04512 0.63360   2
  -6   5  -3 1.69026 1.72107   7
  -6   5  -3 -0.5106 1.18049   3
   6  -5   3 -1.0505 0.67335   1
   6  -5   3 0.92180 1.00184   5
   6  -5   3 -0.6818 0.95810   4
   6  -5   3 -1.3662 1.38548   7
  -7   5  -3 -0.4064 1.71744   3
  -7   5  -3 -1.7767 1.45388   7
  -7   5  -3 -0.7988 1.28790   6
   7  -5   3 -0.9652 0.97406   1
   7  -5   3 -0.8482 1.70299   7
   7  -5   3 1.05758 1.20673   4
  -8   5  -3 -3.3688 1.96256   7
  -8   5  -3 -1.0952 0.95446   6
  -8   5  -3 -1.4178 2.32829   3
   8  -5   3 -0.6180 1.10142   4
   8  -5   3 0.04420 1.35338   1
   8  -5   3 -0.2556 1.68699   7
  -9   5  -3 3.01995 2.25995   6
  -9   5  -3 -3.1046 1.77342   7
  -9   5  -3 3.96204 2.90766   3
   9  -5   3 -1.5867 1.62341   4
[truncated: 4,867,997 more chars]
