# Supplementary material for: Mol­ecular structure, DFT studies and Hirshfeld analysis of anthracenyl chalcone derivatives
Source: Acta Crystallogr E Crystallogr Commun. 2018 May 4;74(Pt 6):780–5. doi: 10.1107/S2056989018006527 (PMC6002829; doi:10.1107/S2056989018006527)
Supplement: Supplementary file 2 [file e-74-00780-Isup2.hkl]

#
# h,k,l, Fc-squared, Fo-squared, sigma(Fo-squared), status flag
#
data_I
_shelx_title ' a         P -1         R =  New: P-1'
_shelx_refln_list_code          4
_shelx_F_calc_maximum      145.23
_exptl_crystal_F_000       416.00
_reflns_d_resolution_high  0.7667

loop_
 _space_group_symop_operation_xyz
 'x, y, z'
 '-x, -y, -z'

_cell_length_a     8.0535
_cell_length_b     9.0457
_cell_length_c    15.3520
_cell_angle_alpha 106.553
_cell_angle_beta  101.572
_cell_angle_gamma  94.385

_shelx_F_squared_multiplier     1.000

loop_
 _refln_index_h
 _refln_index_k
 _refln_index_l
 _refln_F_squared_calc
 _refln_F_squared_meas
 _refln_F_squared_sigma
 _refln_observed_status
   1   0   0        858.79        864.22        19.44 o
   2   0   0       4031.91       4071.78       121.50 o
   3   0   0        240.80        227.45         7.14 o
   4   0   0         82.89         85.13         3.50 o
   5   0   0         95.04        110.62         4.52 o
   6   0   0        134.25        148.80         5.66 o
   7   0   0         11.07         12.01         1.60 o
   8   0   0          1.37         -1.55         1.55 o
   9   0   0          0.25          0.10         2.39 o
  10   0   0          0.04          0.16         4.12 o
 -10   1   0          5.62         13.21         4.39 o
  -9   1   0          0.36         -1.54         2.91 o
  -8   1   0         14.25         15.70         2.62 o
  -7   1   0         92.92        113.55         5.11 o
  -6   1   0         15.45         12.80         1.89 o
  -5   1   0         21.44         21.19         1.66 o
  -4   1   0         72.97         63.80         2.86 o
  -3   1   0          3.77          2.12         0.65 o
  -2   1   0         68.09         56.27         3.11 o
  -1   1   0         91.29         78.67         2.06 o
   0   1   0       1463.51       1512.89        36.18 o
   1   1   0        707.07        652.83        17.74 o
   2   1   0      11411.94      11634.78       328.11 o
   3   1   0          2.40          2.38         0.80 o
   4   1   0       1814.94       1925.77        52.57 o
   5   1   0         82.83         80.53         4.46 o
   6   1   0         47.83         60.74         3.60 o
   7   1   0          1.45          0.52         1.19 o
   8   1   0          0.02         -0.58         1.75 o
   9   1   0          0.19          4.42         2.77 o
  10   1   0          1.25          8.75         8.90 o
 -10   2   0          0.38          0.32         3.96 o
  -9   2   0          3.59          2.30         2.80 o
  -8   2   0         27.64         27.61         3.88 o
  -7   2   0         60.03         76.67         5.23 o
  -6   2   0         65.09         76.95         4.08 o
  -5   2   0         12.36         13.44         1.48 o
  -4   2   0         14.45         13.30         1.56 o
  -3   2   0        103.08        118.05         4.87 o
  -2   2   0         99.36         88.88         3.08 o
  -1   2   0       4160.42       4035.21       120.30 o
   0   2   0       2725.96       2690.26        80.12 o
   1   2   0       1270.24       1258.65        43.10 o
   2   2   0         37.73         37.62         1.88 o
   3   2   0        200.36        197.49         7.17 o
   4   2   0        941.08       1029.13        33.61 o
   5   2   0         32.59         34.03         2.55 o
   6   2   0       2331.32       2911.42        83.48 o
   7   2   0         42.99         47.23         4.43 o
   8   2   0         32.33         34.63         5.02 o
   9   2   0          5.84          5.70         3.02 o
 -10   3   0          0.01          4.90         3.73 o
  -9   3   0          0.43         -2.45         2.45 o
  -8   3   0         23.52         20.16         4.53 o
  -7   3   0         16.40         18.50         3.11 o
  -6   3   0          0.01          1.32         1.35 o
  -5   3   0         13.28         15.38         1.51 o
  -4   3   0        188.18        212.14         6.98 o
  -3   3   0        132.45        144.02         5.47 o
  -2   3   0        400.48        415.54        13.86 o
  -1   3   0        185.81        168.66         6.24 o
   0   3   0          3.34          2.62         0.49 o
   1   3   0         47.65         39.36         2.23 o
   2   3   0        110.87        112.97         3.73 o
   3   3   0          2.84          2.04         0.68 o
   4   3   0         44.86         42.08         3.45 o
   5   3   0          0.64          1.18         1.06 o
   6   3   0        280.48        334.48        13.24 o
   7   3   0          3.02          5.14         2.32 o
   8   3   0        108.74        124.45         8.43 o
   9   3   0          0.26          8.12         4.29 o
 -10   4   0          0.04         -1.56         4.11 o
  -9   4   0          0.01         -1.15         2.98 o
  -8   4   0          0.87          1.80         2.68 o
  -7   4   0          7.03          6.28         2.29 o
  -6   4   0          4.23          3.33         1.75 o
  -5   4   0          2.47          0.62         1.37 o
  -4   4   0          0.82          1.39         1.12 o
  -3   4   0          4.44          3.60         0.76 o
  -2   4   0        665.48        765.11        26.58 o
  -1   4   0        910.38        920.92        31.73 o
   0   4   0        574.27        629.49        20.47 o
   1   4   0         59.33         61.96         2.74 o
   2   4   0         19.08         16.16         1.98 o
   3   4   0         60.02         58.55         3.46 o
   4   4   0          6.37          5.97         1.52 o
   5   4   0        349.00        435.03        22.03 o
   6   4   0         17.01         10.81         2.67 o
   7   4   0          9.63          8.60         2.74 o
   8   4   0          5.83          2.30         3.37 o
  -9   5   0          0.94         -0.20         4.36 o
  -8   5   0         18.78         15.54         5.22 o
  -7   5   0          1.43          2.17         2.13 o
  -6   5   0          0.60          0.07         1.67 o
  -5   5   0          0.22          0.19         1.47 o
  -4   5   0          1.94          2.70         1.35 o
  -3   5   0          2.37          4.15         0.99 o
  -2   5   0        436.32        444.20        16.02 o
  -1   5   0         14.50         14.00         1.60 o
   0   5   0          9.67         10.21         1.79 o
   1   5   0         45.53         51.27         3.41 o
   2   5   0        154.55        183.22         8.37 o
   3   5   0         34.85         32.26         2.82 o
   4   5   0         16.81         13.94         2.05 o
   5   5   0         49.34         55.14         7.62 o
   6   5   0          2.43          2.41         2.15 o
   7   5   0          0.37         -0.63         2.97 o
   8   5   0          0.60         -3.19         3.32 o
  -9   6   0          2.88          6.74         3.51 o
  -8   6   0          2.01          2.84         3.04 o
  -7   6   0          0.09          0.25         1.76 o
  -6   6   0          8.93          5.11         2.00 o
  -5   6   0          3.17          1.42         1.53 o
  -4   6   0          0.10         -1.18         1.18 o
  -3   6   0          0.00         -0.90         0.90 o
  -2   6   0         85.32         77.38         4.03 o
  -1   6   0         51.16         57.29         4.12 o
   0   6   0          0.66          1.26         1.01 o
   1   6   0          9.13          8.87         1.52 o
   2   6   0          4.46          3.13         1.28 o
   3   6   0          0.03         -0.86         1.13 o
   4   6   0         25.44         25.00         3.42 o
   5   6   0         20.96         12.26         3.82 o
   6   6   0         12.41         10.84         3.16 o
   7   6   0          4.37          3.56         3.91 o
  -8   7   0          2.08          7.96         3.63 o
  -7   7   0          0.26          1.85         2.49 o
  -6   7   0          2.69         -0.08         2.15 o
  -5   7   0          1.47         -1.27         1.56 o
  -4   7   0          0.50          0.64         1.73 o
  -3   7   0         24.05         25.78         3.07 o
  -2   7   0         52.88         61.89         5.46 o
  -1   7   0          3.81          3.56         1.14 o
   0   7   0          6.18          6.13         1.46 o
   1   7   0          4.77          1.98         1.40 o
   2   7   0          0.18          0.47         1.27 o
   3   7   0          7.60          4.62         1.81 o
   4   7   0         26.26         30.51         4.52 o
   5   7   0          0.24         -2.67         2.67 o
   6   7   0          3.02          1.87         3.86 o
   7   7   0          1.16         -1.38         4.55 o
  -8   8   0          0.14         -2.81         3.33 o
  -7   8   0          4.09          6.94         3.23 o
  -6   8   0          0.68          0.65         2.16 o
  -5   8   0          0.00          1.54         1.94 o
  -4   8   0          6.30          2.53         1.94 o
  -3   8   0          3.27          0.91         1.90 o
  -2   8   0         25.51         29.55         4.05 o
  -1   8   0          0.16         -0.33         1.42 o
   0   8   0          6.80          4.58         1.87 o
   1   8   0          0.01         -0.33         1.36 o
   2   8   0          0.00         -0.15         1.74 o
   3   8   0          0.43         -1.75         2.65 o
   4   8   0         26.75         28.15         4.66 o
   5   8   0          4.02          4.59         3.30 o
   6   8   0          0.03         -1.84         4.21 o
  -7   9   0          0.21          1.45         3.40 o
  -6   9   0          0.02         -0.44         2.66 o
  -5   9   0          0.05          0.32         2.40 o
  -4   9   0          3.26          0.69         2.09 o
  -3   9   0         28.85         31.59         4.41 o
  -2   9   0          3.40          1.11         2.40 o
  -1   9   0          0.00          0.90         2.04 o
   0   9   0          4.57          4.68         2.32 o
   1   9   0          0.35         -1.61         1.75 o
   2   9   0          3.80          2.68         2.84 o
   3   9   0          8.96          6.15         3.29 o
   4   9   0          1.44         -2.95         2.95 o
  -6  10   0          0.06          0.54         6.73 o
  -5  10   0          2.74         -0.63         3.22 o
  -4  10   0          0.05         -2.66         2.66 o
  -3  10   0          0.16         -1.62         2.67 o
  -2  10   0          1.85         -2.25         2.75 o
  -1  10   0          7.57          9.13         3.16 o
   0  10   0          0.18          0.31         2.81 o
   1  10   0          0.05         -1.42         2.88 o
   2  10   0          0.25         -0.12         2.58 o
   3  10   0          2.37         -1.96         4.86 o
  -3  11   0          4.18          5.94         3.89 o
  -2  11   0          0.08         -2.78         3.13 o
  -1  11   0          0.04          1.11         3.93 o
   0  11   0          0.09          1.24         5.35 o
  -1 -11   1          0.14         -0.42         4.79 o
   0 -11   1          0.74          4.45         4.59 o
   1 -11   1          1.69          5.80         4.35 o
   2 -11   1          0.01          1.58         3.65 o
   3 -11   1          0.49         -0.29         3.31 o
   4 -11   1          0.01          0.76         3.49 o
  -3 -10   1          2.83          5.56         3.45 o
  -2 -10   1          6.60         11.90         3.89 o
  -1 -10   1          0.03         -0.04         3.04 o
   0 -10   1          0.28          3.68         2.83 o
   1 -10   1          2.27          3.44         2.52 o
   2 -10   1          0.18          0.42         2.54 o
   3 -10   1          0.39         -0.39         2.65 o
   4 -10   1          0.83          1.50         2.53 o
   5 -10   1          1.03          1.08         2.77 o
   6 -10   1          0.04         -2.82         3.76 o
  -5  -9   1          0.64         -0.35         3.69 o
  -4  -9   1          2.03          0.97         3.35 o
  -3  -9   1          0.70          1.51         2.63 o
  -2  -9   1          1.47          4.56         2.95 o
  -1  -9   1          3.41          4.84         2.33 o
   0  -9   1          0.46         -0.63         1.96 o
   1  -9   1          1.82          1.03         2.07 o
   2  -9   1          4.34          1.83         2.25 o
   3  -9   1         10.80          7.60         2.51 o
   4  -9   1          0.18         -0.08         1.85 o
   5  -9   1          0.01          2.09         2.30 o
   6  -9   1          1.31         -0.93         2.96 o
   7  -9   1          0.07          0.94         3.78 o
  -6  -8   1          0.08         -2.81         3.48 o
  -5  -8   1          0.80         -2.84         2.94 o
  -4  -8   1         26.36         27.59         4.67 o
  -3  -8   1          3.75          3.90         2.24 o
  -2  -8   1          0.00          0.12         2.41 o
  -1  -8   1         12.93          9.79         2.05 o
   0  -8   1         17.34         15.74         2.94 o
   1  -8   1          7.41          5.81         1.76 o
   2  -8   1          0.08          0.86         1.65 o
   3  -8   1          8.36          7.51         2.39 o
   4  -8   1         14.11         13.01         3.83 o
   5  -8   1          0.01         -2.23         2.23 o
   6  -8   1          0.36         -0.10         2.32 o
   7  -8   1          0.70         -1.64         3.07 o
   8  -8   1          0.00         -2.92         2.92 o
  -7  -7   1          6.02          3.75         3.77 o
  -6  -7   1          5.98          6.37         3.53 o
  -5  -7   1          2.09         -1.41         2.13 o
  -4  -7   1         25.45         29.22         4.47 o
  -3  -7   1          0.95          2.05         1.46 o
  -2  -7   1          0.35          0.08         1.55 o
  -1  -7   1          0.02         -0.79         1.32 o
   0  -7   1          1.45          0.99         1.11 o
   1  -7   1          2.47          2.14         1.19 o
   2  -7   1         94.90         99.98         4.90 o
   3  -7   1          1.56          0.27         1.51 o
   4  -7   1          1.17          0.40         1.77 o
   5  -7   1          3.05          6.37         3.92 o
   6  -7   1          0.21          2.90         2.62 o
   7  -7   1          0.69          0.28         2.37 o
   8  -7   1          2.34          3.41         3.47 o
  -8  -6   1          2.82          0.08         4.98 o
  -7  -6   1          0.29         -2.37         2.37 o
  -6  -6   1          0.13          0.24         2.94 o
  -5  -6   1        171.53        208.05        13.83 o
  -4  -6   1         29.13         33.36         4.42 o
  -3  -6   1         18.39         18.88         2.25 o
  -2  -6   1         25.00         29.06         3.22 o
  -1  -6   1          2.25          4.37         1.21 o
   0  -6   1         20.52         14.07         2.06 o
   1  -6   1          6.81          7.59         1.67 o
   2  -6   1          8.59          7.20         1.26 o
   3  -6   1         48.28         45.99         4.47 o
   4  -6   1          0.18         -0.66         1.25 o
   5  -6   1         13.53         11.28         2.47 o
   6  -6   1         16.11          8.20         2.79 o
   7  -6   1          1.89          1.10         2.99 o
   8  -6   1          1.50          2.97         3.03 o
   9  -6   1          1.42          4.83         3.92 o
  -8  -5   1          1.07         -3.24         3.24 o
  -7  -5   1          0.01         -0.67         3.03 o
  -6  -5   1          0.13          0.63         2.14 o
  -5  -5   1         10.41          7.36         2.32 o
  -4  -5   1          0.54          0.58         1.15 o
  -3  -5   1         95.37        100.77         5.25 o
  -2  -5   1        319.96        370.00        13.75 o
  -1  -5   1        289.80        333.52        11.37 o
   0  -5   1        190.28        211.19         7.51 o
   1  -5   1          6.51          5.18         0.99 o
   2  -5   1        219.97        223.94         8.75 o
   3  -5   1         28.19         23.98         2.64 o
   4  -5   1          0.43          0.40         1.11 o
   5  -5   1          5.59          4.69         1.88 o
   6  -5   1          0.54         -0.30         1.66 o
   7  -5   1          0.09          1.70         2.40 o
   8  -5   1         16.04         21.97         4.65 o
   9  -5   1          1.21          2.51         3.59 o
  -9  -4   1          0.14         -4.13         4.13 o
  -8  -4   1          0.05          1.44         2.37 o
  -7  -4   1          0.03         -0.82         1.93 o
  -6  -4   1         29.56         24.48         4.21 o
  -5  -4   1          1.51         -0.47         1.40 o
  -4  -4   1          0.70          1.78         0.93 o
  -3  -4   1          2.76          1.71         1.05 o
  -2  -4   1        152.50        157.18         6.70 o
  -1  -4   1         46.97         43.20         2.12 o
   0  -4   1          4.88          2.90         0.70 o
   1  -4   1       2843.44       3078.36       104.44 o
   2  -4   1        295.35        353.91        11.97 o
   3  -4   1         69.87         68.06         4.11 o
   4  -4   1          7.07          8.60         1.43 o
   5  -4   1         11.88          7.37         1.67 o
   6  -4   1          1.65          3.27         1.80 o
   7  -4   1          4.39          6.23         2.60 o
   8  -4   1          5.18          9.03         2.84 o
   9  -4   1          1.84          0.00         3.49 o
  -9  -3   1          6.25          0.87         3.58 o
  -8  -3   1         58.33         68.27         6.75 o
  -7  -3   1          2.00         -0.13         1.82 o
  -6  -3   1          6.29          6.40         1.57 o
  -5  -3   1          3.50          2.78         1.06 o
  -4  -3   1          6.17          4.08         0.94 o
  -3  -3   1         27.77         25.09         1.88 o
  -2  -3   1        179.92        195.90         7.72 o
  -1  -3   1         77.66         69.13         4.86 o
   0  -3   1         15.11         17.05         1.04 o
   1  -3   1       1289.48       1333.58        42.57 o
   2  -3   1        107.23         97.91         6.15 o
   3  -3   1        347.70        382.22        13.95 o
   4  -3   1        211.60        250.94         8.76 o
   5  -3   1         72.64         82.14         4.75 o
   6  -3   1         50.15         46.05         3.69 o
   7  -3   1         23.87         32.01         4.46 o
   8  -3   1          1.36          1.32         2.45 o
   9  -3   1          0.32          0.79         3.04 o
  10  -3   1          0.29          0.88         3.61 o
  -9  -2   1          4.37          3.10         2.89 o
  -8  -2   1          1.45          1.78         2.00 o
  -7  -2   1         16.19         12.25         1.77 o
  -6  -2   1          3.11          2.01         1.50 o
  -5  -2   1         39.50         36.28         2.29 o
  -4  -2   1       2245.87       2537.54        72.57 o
  -3  -2   1         45.89         42.04         2.22 o
  -2  -2   1         41.59         40.56         1.75 o
  -1  -2   1        175.56        170.97         5.12 o
   0  -2   1       4328.37       4185.29       112.72 o
   1  -2   1        787.35        760.24        21.81 o
   2  -2   1        198.86        204.44         7.60 o
   3  -2   1         61.78         61.14         2.72 o
   4  -2   1         82.14         85.54         4.08 o
   5  -2   1         47.13         41.90         4.56 o
   6  -2   1          0.06          1.07         1.24 o
   7  -2   1         70.72         88.13         5.66 o
   8  -2   1         18.86         22.26         3.56 o
   9  -2   1          1.55         -1.42         2.98 o
  10  -2   1          0.38          5.53         3.90 o
 -10  -1   1          0.04          6.48         4.24 o
  -9  -1   1          0.14         -0.64         2.44 o
  -8  -1   1          0.45          0.67         1.38 o
  -7  -1   1         94.96        104.98         4.68 o
  -6  -1   1         30.02         32.25         2.64 o
  -5  -1   1        132.24        135.98         5.31 o
  -4  -1   1        506.42        551.01        16.52 o
  -3  -1   1        220.77        229.40         7.23 o
  -2  -1   1       8919.87       9037.04       255.01 o
  -1  -1   1        546.68        543.90        13.60 o
   0  -1   1       1342.61       1244.03        29.76 o
   1  -1   1        271.03        271.13         7.52 o
   2  -1   1        573.32        551.05        15.21 o
   3  -1   1         24.46         21.48         1.55 o
   4  -1   1        132.86        136.31         6.03 o
   5  -1   1         30.54         37.29         2.47 o
   6  -1   1          4.72          1.79         1.16 o
   7  -1   1         52.78         59.07         3.79 o
   8  -1   1          6.82          5.58         2.36 o
   9  -1   1          5.73          6.69         2.85 o
  10  -1   1          1.60          2.31         4.03 o
 -10   0   1          0.37          5.13         4.01 o
  -9   0   1          0.01         -2.41         2.41 o
  -8   0   1          1.28          1.71         1.37 o
  -7   0   1        227.48        284.31         8.72 o
  -6   0   1          8.01          4.97         1.19 o
  -5   0   1         27.47         20.88         1.85 o
  -4   0   1          5.00          3.17         0.88 o
  -3   0   1         74.41         75.70         3.18 o
  -2   0   1        124.41        114.49         3.90 o
  -1   0   1        130.02        129.69         2.82 o
   0   0   1         58.29         26.77         2.67 o
   1   0   1        317.80        326.76         7.47 o
   2   0   1       9708.60       9907.20       266.69 o
   3   0   1        251.74        260.24         8.01 o
   4   0   1          2.12          1.17         0.67 o
   5   0   1          0.17         -0.72         0.82 o
   6   0   1        256.73        308.71        10.70 o
   7   0   1         10.90         13.93         1.77 o
   8   0   1         14.80         13.18         2.70 o
   9   0   1          0.04         -2.16         2.50 o
  10   0   1          0.31         -3.26         4.02 o
 -10   1   1          0.24         -0.97         3.75 o
  -9   1   1          0.06          1.48         2.37 o
  -8   1   1          5.57          5.46         1.88 o
  -7   1   1        136.95        178.93         6.89 o
  -6   1   1          0.57         -0.21         0.95 o
  -5   1   1          0.93         -0.09         0.70 o
  -4   1   1          1.17          0.05         0.59 o
  -3   1   1         29.97         26.87         1.66 o
  -2   1   1         15.14          8.91         0.90 o
  -1   1   1        353.93        357.79        10.94 o
   0   1   1        350.70        316.98         7.71 o
   1   1   1       1693.30       1745.61        51.97 o
   2   1   1       2079.00       2180.00        59.05 o
   3   1   1        198.87        199.17         6.43 o
   4   1   1       2085.58       2367.57        67.64 o
   5   1   1         30.05         20.62         1.88 o
   6   1   1        365.97        405.43        13.09 o
   7   1   1          0.31         -0.55         1.48 o
   8   1   1          0.00         -0.41         1.87 o
   9   1   1          0.01         -1.26         2.62 o
 -10   2   1          0.01          2.45         3.34 o
  -9   2   1          0.23         -1.74         2.33 o
  -8   2   1          0.97          4.60         2.23 o
  -7   2   1         40.30         42.21         3.59 o
  -6   2   1         15.44         13.09         1.61 o
  -5   2   1          4.42          4.59         1.06 o
  -4   2   1          2.44          1.89         0.72 o
  -3   2   1         82.52         72.01         3.52 o
  -2   2   1          1.42          1.00         0.33 o
  -1   2   1      21091.92      20718.30       582.59 o
   0   2   1        279.15        271.66         8.41 o
   1   2   1        572.23        583.68        17.76 o
   2   2   1         13.41         11.60         0.91 o
   3   2   1         35.22         34.48         2.11 o
   4   2   1          0.30         -0.04         0.69 o
   5   2   1         14.47          7.56         1.90 o
   6   2   1         84.27         73.09         7.26 o
   7   2   1          4.13          5.03         2.33 o
   8   2   1         84.95        102.79         7.61 o
   9   2   1          3.36         -0.04         2.96 o
 -10   3   1          0.15         -2.44         3.89 o
  -9   3   1          1.46         -0.74         2.41 o
  -8   3   1         43.94         58.41         6.65 o
  -7   3   1         10.93          8.75         2.70 o
  -6   3   1          2.65          1.66         1.46 o
  -5   3   1          8.36          7.91         2.10 o
  -4   3   1          4.35          2.81         0.84 o
  -3   3   1         46.45         52.24         3.63 o
  -2   3   1        448.91        451.06        14.95 o
  -1   3   1         99.52         77.08         4.00 o
   0   3   1          6.28          6.51         0.78 o
   1   3   1         50.52         51.25         2.25 o
   2   3   1         21.57         28.05         2.09 o
   3   3   1         16.78         17.99         2.05 o
   4   3   1          2.00          1.27         0.90 o
   5   3   1         29.92         33.68         2.81 o
   6   3   1         13.70         13.92         2.70 o
   7   3   1         42.96         43.59         4.52 o
   8   3   1         30.63         27.76         4.49 o
   9   3   1          1.54          3.38         4.25 o
 -10   4   1          0.04         -1.44         4.11 o
  -9   4   1          0.00          3.54         3.05 o
  -8   4   1          6.64          9.67         3.16 o
  -7   4   1          3.65          4.09         2.51 o
  -6   4   1          0.42          0.96         1.58 o
  -5   4   1          2.98          1.58         1.15 o
  -4   4   1          4.32          3.39         1.31 o
  -3   4   1          3.58          3.28         0.78 o
  -2   4   1        186.30        197.89         7.24 o
  -1   4   1        569.82        557.13        18.37 o
   0   4   1         87.36         95.69         4.38 o
   1   4   1         17.54         14.72         1.06 o
   2   4   1          1.13          1.08         1.01 o
   3   4   1         24.27         17.87         2.09 o
   4   4   1          1.41          0.81         1.10 o
   5   4   1        553.43        639.72        25.55 o
   6   4   1         20.58         20.92         3.03 o
   7   4   1          2.66          2.82         2.64 o
   8   4   1          0.70          0.92         3.47 o
  -9   5   1          1.19          2.25         3.29 o
  -8   5   1         22.51         32.22         4.76 o
  -7   5   1         15.93         13.38         2.87 o
  -6   5   1          0.05         -0.21         1.85 o
  -5   5   1          4.37          5.66         1.91 o
  -4   5   1          2.34          1.59         1.12 o
  -3   5   1         28.84         34.90         2.37 o
  -2   5   1        318.54        314.85        10.83 o
  -1   5   1          0.15          0.69         0.72 o
   0   5   1          7.27          6.64         1.09 o
   1   5   1          6.77          5.86         0.83 o
   2   5   1          0.15         -0.19         0.96 o
   3   5   1         22.16         16.51         2.20 o
   4   5   1         76.63         89.93         6.38 o
   5   5   1         18.14         21.20         3.02 o
   6   5   1          5.30          3.54         2.20 o
   7   5   1          0.11          3.40         3.09 o
   8   5   1          0.00          0.22         4.27 o
  -9   6   1          2.10          3.78         3.45 o
  -8   6   1          0.50          3.84         2.71 o
  -7   6   1          1.13          2.28         2.26 o
  -6   6   1          1.08          0.40         1.88 o
  -5   6   1          4.14         -1.52         1.57 o
  -4   6   1          4.16          2.70         1.66 o
  -3   6   1         31.94         36.12         2.99 o
  -2   6   1        143.88        153.73         7.42 o
  -1   6   1         44.98         39.42         2.59 o
   0   6   1          2.97          3.28         1.47 o
   1   6   1         11.00          9.02         1.67 o
   2   6   1          8.13          7.45         2.14 o
   3   6   1          0.50          0.90         1.52 o
   4   6   1        132.53        170.19        10.14 o
   5   6   1         10.23          8.98         2.43 o
   6   6   1         10.39          8.22         3.79 o
   7   6   1          0.00         -2.33         2.89 o
  -8   7   1          0.98          0.58         2.68 o
  -7   7   1          0.44          0.48         2.40 o
  -6   7   1          0.16          2.44         2.19 o
  -5   7   1          0.00         -1.51         1.51 o
  -4   7   1          1.45         -1.58         1.58 o
  -3   7   1         62.12         70.24         5.61 o
  -2   7   1         37.55         33.07         2.59 o
  -1   7   1          9.82          7.91         1.46 o
   0   7   1          2.97          5.68         1.69 o
   1   7   1          3.72          5.53         1.69 o
   2   7   1          1.37          3.49         1.48 o
   3   7   1          0.00         -1.59         1.59 o
   4   7   1          0.47         -0.49         2.13 o
   5   7   1          0.87          1.85         2.78 o
   6   7   1          0.05         -1.86         3.46 o
  -8   8   1          0.06          0.41         3.92 o
  -7   8   1          0.69         -2.76         2.76 o
  -6   8   1          0.89         -0.21         2.56 o
  -5   8   1          0.12         -1.95         1.95 o
  -4   8   1          0.09          0.90         1.97 o
  -3   8   1          0.24         -0.40         1.83 o
  -2   8   1          6.08          2.35         2.31 o
  -1   8   1          1.02         -0.27         1.49 o
   0   8   1          0.01          2.53         1.61 o
   1   8   1          0.74          0.29         1.55 o
   2   8   1          2.18          4.14         2.63 o
   3   8   1          0.11         -1.89         2.07 o
   4   8   1         14.66         14.09         5.35 o
   5   8   1          0.87         -3.26         3.33 o
  -7   9   1          1.55          2.15         3.49 o
  -6   9   1          0.32         -2.83         2.83 o
  -5   9   1          0.03          2.72         2.54 o
  -4   9   1          1.60          0.83         2.22 o
  -3   9   1         11.33         12.16         3.20 o
  -2   9   1          1.02          3.48         2.35 o
  -1   9   1          0.16         -0.03         2.13 o
   0   9   1          0.45         -1.87         1.87 o
   1   9   1          0.36          1.63         2.29 o
   2   9   1          2.80          5.30         2.96 o
   3   9   1          9.60          7.86         3.31 o
   4   9   1          0.46          4.83         3.95 o
  -5  10   1          0.05         -0.91         3.54 o
  -4  10   1          2.00         -3.05         3.10 o
  -3  10   1          3.72          1.03         3.44 o
  -2  10   1          0.03         -2.55         2.55 o
  -1  10   1          0.29         -0.58         2.53 o
   0  10   1          0.46          3.33         3.04 o
   1  10   1          0.00         -0.07         3.55 o
   2  10   1          0.32          0.49         4.25 o
  -3  11   1          0.05          0.70         5.33 o
  -2  11   1          0.00          3.26         4.84 o
  -1  11   1          2.33          7.23         4.73 o
  -2 -11   2          0.54          8.65         8.84 o
  -1 -11   2          0.12          5.05         4.41 o
   0 -11   2          2.94         -0.05         3.89 o
   1 -11   2          0.01         -0.82         3.47 o
   2 -11   2          1.28         -3.14         3.14 o
   3 -11   2          0.72          0.51         3.26 o
   4 -11   2          0.85          1.16         3.53 o
  -4 -10   2          3.00          2.16         4.76 o
  -3 -10   2          8.13         15.63         4.28 o
  -2 -10   2          4.41          4.91         3.43 o
  -1 -10   2          4.45          7.13         2.91 o
   0 -10   2          0.00         -2.49         2.49 o
   1 -10   2          0.37          0.17         2.15 o
   2 -10   2          2.27          2.29         2.66 o
   3 -10   2          0.33         -0.57         2.47 o
   4 -10   2          4.10          3.13         2.79 o
   5 -10   2          0.13          0.22         2.44 o
   6 -10   2          0.30         -2.00         3.11 o
  -5  -9   2          0.00          2.65         3.79 o
  -4  -9   2          1.61         -2.21         3.30 o
  -3  -9   2         32.65         42.59         9.99 o
  -2  -9   2          0.20          0.73         2.02 o
  -1  -9   2         28.43         29.95         4.27 o
   0  -9   2         32.95         42.36         3.80 o
   1  -9   2          7.23         11.39         2.60 o
   2  -9   2          0.06          0.93         1.96 o
   3  -9   2          1.19          2.12         2.35 o
   4  -9   2          1.17         -1.97         1.97 o
   5  -9   2          0.61          1.62         2.13 o
   6  -9   2          2.63          3.16         3.27 o
   7  -9   2          0.06          5.72         3.81 o
  -6  -8   2          0.93         -0.14         3.08 o
  -5  -8   2          2.06         -1.26         3.08 o
  -4  -8   2          0.48          4.34         2.47 o
  -3  -8   2          0.67          0.49         1.79 o
  -2  -8   2          1.00         -0.79         1.60 o
  -1  -8   2          3.98          2.96         1.57 o
   0  -8   2          5.61          7.42         2.23 o
   1  -8   2         30.22         21.78         2.50 o
   2  -8   2         12.70          9.27         3.28 o
   3  -8   2          1.62          2.29         1.67 o
   4  -8   2         18.09         30.68         5.37 o
   5  -8   2          1.66          0.66         1.92 o
   6  -8   2          3.18          3.80         3.97 o
   7  -8   2          1.02          1.31         3.13 o
   8  -8   2          0.21         -3.05         3.49 o
  -7  -7   2          3.18          4.56         3.57 o
  -6  -7   2         13.21         17.35         4.19 o
  -5  -7   2          4.41          5.66         2.83 o
  -4  -7   2          0.10          0.47         1.57 o
  -3  -7   2          0.72          3.43         1.59 o
  -2  -7   2         11.16         13.78         2.02 o
  -1  -7   2         99.40        105.97         5.92 o
   0  -7   2          0.93         -0.96         0.96 o
   1  -7   2          0.02         -0.46         0.89 o
   2  -7   2         32.42         36.36         3.05 o
   3  -7   2         84.91        103.51         6.18 o
   4  -7   2          0.23          2.85         1.62 o
   5  -7   2         46.52         50.28        10.82 o
   6  -7   2          8.40          2.18         3.21 o
   7  -7   2          1.16         -0.04         3.30 o
   8  -7   2          0.26          0.72         3.02 o
  -8  -6   2          8.67          7.48         4.85 o
  -7  -6   2          0.28         -2.49         2.49 o
  -6  -6   2          0.34         -2.53         2.53 o
  -5  -6   2          5.55          0.62         2.65 o
  -4  -6   2          7.12          1.00         2.30 o
  -3  -6   2         70.65         76.30         4.52 o
  -2  -6   2        147.49        158.89         7.18 o
  -1  -6   2         54.87         58.80         3.11 o
   0  -6   2          0.63          0.06         0.84 o
   1  -6   2         15.64         18.70         1.80 o
   2  -6   2          3.51          2.43         0.93 o
   3  -6   2          5.00          2.16         1.40 o
   4  -6   2          0.08         -1.30         1.30 o
   5  -6   2          1.84          0.91         1.85 o
   6  -6   2          1.77          2.64         2.50 o
   7  -6   2         10.53          9.86         3.72 o
   8  -6   2          0.05         -1.06         3.00 o
   9  -6   2          0.29         -2.09         4.12 o
  -8  -5   2          0.01          3.24         2.54 o
  -7  -5   2          1.46          1.02         2.72 o
  -6  -5   2         15.19         11.22         3.10 o
  -5  -5   2         48.08         47.58         5.00 o
  -4  -5   2          9.34          8.20         1.75 o
  -3  -5   2        125.21        142.66         6.60 o
  -2  -5   2         85.68         95.98         4.76 o
  -1  -5   2        180.37        225.18         8.02 o
   0  -5   2        369.52        436.79        14.58 o
   1  -5   2        334.89        384.26        13.85 o
   2  -5   2          4.10          1.81         0.89 o
   3  -5   2          0.44          0.21         1.16 o
   4  -5   2         25.43         23.65         3.29 o
   5  -5   2         59.43         61.45         5.27 o
   6  -5   2          0.37         -1.41         1.42 o
   7  -5   2          0.34          0.06         2.79 o
   8  -5   2          2.85          4.31         2.86 o
   9  -5   2          2.91          5.15         3.26 o
  -9  -4   2         14.67         12.46         4.59 o
  -8  -4   2         31.68         36.75         5.67 o
  -7  -4   2          0.37         -1.10         2.33 o
  -6  -4   2         87.68        111.63         6.76 o
  -5  -4   2          6.46          5.69         1.43 o
  -4  -4   2          5.36          5.00         1.10 o
  -3  -4   2          0.83          0.36         0.43 o
  -2  -4   2        140.55        150.42         6.42 o
  -1  -4   2          0.68          0.30         0.40 o
   0  -4   2         15.20         20.47         1.52 o
   1  -4   2        213.88        234.98         7.98 o
   2  -4   2          2.84          2.12         0.61 o
   3  -4   2        214.44        248.29         9.73 o
   4  -4   2        254.68        286.49        11.39 o
   5  -4   2         60.64         65.62         5.41 o
   6  -4   2          0.01         -1.21         1.45 o
   7  -4   2          0.44          0.41         1.71 o
   8  -4   2          0.40          1.53         2.28 o
   9  -4   2          0.18          2.42         3.61 o
  -9  -3   2          5.69          2.38         3.09 o
  -8  -3   2         11.60          8.46         2.77 o
  -7  -3   2         29.71         20.14         2.90 o
  -6  -3   2        164.56        192.40         8.02 o
  -5  -3   2         18.56         19.86         2.34 o
  -4  -3   2          0.39          0.40         0.70 o
  -3  -3   2         48.27         46.17         2.81 o
  -2  -3   2        180.80        189.00         6.43 o
  -1  -3   2         78.66         87.29         3.23 o
   0  -3   2        113.10        102.20         4.08 o
   1  -3   2        952.72        993.74        30.05 o
   2  -3   2        160.62        137.97         5.74 o
   3  -3   2        421.17        473.26        17.04 o
   4  -3   2        303.78        321.98        10.66 o
   5  -3   2        118.16        141.70         6.20 o
   6  -3   2         83.30         94.82         5.73 o
   7  -3   2         57.66         62.66         5.51 o
   8  -3   2          1.14          3.77         2.41 o
   9  -3   2          0.43         -2.12         2.47 o
  -9  -2   2         14.93         26.20         3.69 o
  -8  -2   2          1.06         -0.63         1.81 o
  -7  -2   2         29.57         28.72         2.88 o
  -6  -2   2         17.83          9.49         1.46 o
  -5  -2   2        190.99        215.31         7.33 o
  -4  -2   2        820.56        912.42        26.76 o
  -3  -2   2        938.69       1054.18        32.18 o
  -2  -2   2       1900.98       1927.60        52.08 o
  -1  -2   2         87.01         88.38         3.08 o
   0  -2   2       6485.56       6588.06       185.82 o
   1  -2   2        178.10        169.39         5.12 o
   2  -2   2         17.94         13.47         1.17 o
   3  -2   2         19.29         18.78         1.61 o
   4  -2   2          1.75          0.88         0.73 o
   5  -2   2          7.48          5.40         1.69 o
   6  -2   2         23.33         24.56         2.71 o
   7  -2   2         74.37         80.23         5.93 o
   8  -2   2          0.32          0.77         2.48 o
   9  -2   2          4.23          4.71         5.29 o
  10  -2   2          4.30          5.09         6.79 o
 -10  -1   2          0.03          0.00         5.03 o
  -9  -1   2          0.31         -0.46         2.04 o
  -8  -1   2          2.78          4.93         1.52 o
  -7  -1   2        261.04        314.13         9.46 o
  -6  -1   2         17.98         16.92         1.64 o
  -5  -1   2          5.39          3.52         0.90 o
  -4  -1   2         10.65         11.64         1.55 o
  -3  -1   2       1527.57       1660.47        47.54 o
  -2  -1   2       2357.14       2473.47        66.89 o
  -1  -1   2       1961.20       1867.34        50.44 o
   0  -1   2       2839.12       2785.96        64.27 o
   1  -1   2        314.27        330.21         9.66 o
   2  -1   2          2.21          2.20         0.41 o
   3  -1   2          1.58          1.94         0.59 o
   4  -1   2        107.64        117.95         4.79 o
   5  -1   2          1.59          0.74         1.12 o
   6  -1   2         10.20          9.66         2.36 o
   7  -1   2          0.47         -0.95         1.62 o
   8  -1   2          2.93          1.07         2.34 o
   9  -1   2         10.29         12.51         3.47 o
 -10   0   2          0.05          1.90         4.09 o
  -9   0   2          1.56          2.41         2.08 o
  -8   0   2          0.03         -1.17         1.31 o
  -7   0   2         89.55        100.50         4.21 o
  -6   0   2          2.62          2.81         0.93 o
  -5   0   2         44.43         44.71         2.50 o
  -4   0   2          0.30         -0.57         0.57 o
  -3   0   2       1825.74       1908.10        54.44 o
  -2   0   2         70.45         58.97         2.08 o
  -1   0   2       7913.25       7436.96       183.93 o
   0   0   2        129.03        128.86         3.20 o
   1   0   2       4033.35       4175.75       124.14 o
   2   0   2       5421.76       5543.49       149.29 o
   3   0   2        527.98        598.28        19.65 o
   4   0   2        287.71        303.96         9.57 o
   5   0   2         55.99         54.65         3.68 o
   6   0   2        168.00        184.34         7.73 o
   7   0   2          0.00          0.22         1.56 o
   8   0   2          0.96         -1.87         1.87 o
   9   0   2          0.01          2.51         3.39 o
 -10   1   2          0.34         -3.15         3.15 o
  -9   1   2          0.46          2.00         2.25 o
  -8   1   2         36.85         44.90         5.08 o
  -7   1   2         49.77         54.14         4.17 o
  -6   1   2          0.26          0.91         0.94 o
  -5   1   2          0.32          0.34         0.78 o
  -4   1   2          5.00          3.08         0.84 o
  -3   1   2          2.91          3.48         0.66 o
  -2   1   2        782.00        753.87        21.83 o
  -1   1   2       5075.64       4944.80       139.67 o
   0   1   2        457.89        458.86        12.07 o
   1   1   2        310.49        289.41        10.28 o
   2   1   2        274.29        310.25         9.25 o
   3   1   2       1968.88       2239.85        67.11 o
   4   1   2        770.86        873.12        26.99 o
   5   1   2         84.87         91.96         6.06 o
   6   1   2         47.69         47.58         3.05 o
   7   1   2          2.67          0.96         2.11 o
   8   1   2          0.63          0.94         2.22 o
   9   1   2          1.46          0.00         3.24 o
 -10   2   2          0.06         -3.31         3.31 o
  -9   2   2          0.00         -0.07         2.89 o
  -8   2   2          8.95          4.73         2.62 o
  -7   2   2          3.45          1.66         1.47 o
  -6   2   2          1.45          1.13         0.98 o
  -5   2   2          2.16          2.52         0.92 o
  -4   2   2          0.41         -0.05         0.66 o
  -3   2   2         37.48         38.87         1.97 o
  -2   2   2          7.66          7.83         1.03 o
  -1   2   2       3098.65       3141.31        93.62 o
   0   2   2        119.41        137.41         5.14 o
   1   2   2         68.66         59.81         2.26 o
   2   2   2         56.13         54.76         3.16 o
   3   2   2        447.08        457.01        17.49 o
   4   2   2          3.80          2.26         1.21 o
   5   2   2        850.70        950.18        35.00 o
   6   2   2         15.54         11.15         2.13 o
   7   2   2        120.24        137.68         9.64 o
   8   2   2         60.62         68.45         6.14 o
   9   2   2          1.35          1.22         3.05 o
 -10   3   2          0.00         -4.80         5.37 o
  -9   3   2          0.12          0.06         3.07 o
  -8   3   2         55.19         62.94         5.27 o
  -7   3   2          0.09          0.38         2.24 o
  -6   3   2          4.10          2.44         1.27 o
  -5   3   2          0.01          0.04         0.88 o
  -4   3   2          9.10          7.79         0.99 o
  -3   3   2         20.57         22.00         1.77 o
  -2   3   2       1254.93       1320.19        39.95 o
  -1   3   2        304.13        295.04         9.92 o
   0   3   2         26.05         24.00         1.61 o
   1   3   2          1.26          0.21         0.69 o
   2   3   2          0.51          0.45         0.56 o
   3   3   2          1.31          1.01         0.69 o
   4   3   2         30.14         30.86         2.51 o
   5   3   2          0.05         -0.47         1.26 o
   6   3   2          8.59          3.60         1.99 o
   7   3   2          3.21          5.44         2.71 o
   8   3   2          4.71          4.52         3.29 o
   9   3   2         31.68         39.06         5.59 o
 -10   4   2          6.21         10.08         5.26 o
  -9   4   2         34.65         37.38         5.39 o
  -8   4   2         13.20          7.20         2.69 o
  -7   4   2          4.74          2.99         2.20 o
  -6   4   2          1.52          2.88         1.75 o
  -5   4   2         13.45         10.61         1.79 o
  -4   4   2          0.04         -0.01         0.66 o
  -3   4   2         13.75         14.46         1.34 o
  -2   4   2       1450.44       1528.97        49.12 o
  -1   4   2         86.64         90.84         4.37 o
   0   4   2         21.84         15.86         1.41 o
   1   4   2          7.03          6.45         0.97 o
   2   4   2          0.22         -0.50         0.57 o
   3   4   2         21.14         23.59         3.15 o
   4   4   2          2.76          1.72         1.47 o
   5   4   2         57.15         56.73         5.88 o
   6   4   2          0.04         -1.68         1.68 o
   7   4   2          0.00         -1.77         2.12 o
   8   4   2          0.59         -2.25         3.36 o
  -9   5   2          8.99         12.74         3.99 o
  -8   5   2          3.44          3.59         2.34 o
  -7   5   2         26.99         27.45         3.61 o
  -6   5   2         31.09         37.21         4.67 o
  -5   5   2         82.29         83.75         6.95 o
  -4   5   2          7.47          5.32         1.38 o
  -3   5   2         68.95         73.64         5.09 o
  -2   5   2        139.81        133.58         5.70 o
  -1   5   2          3.47          1.17         0.91 o
   0   5   2          1.42         -0.08         1.17 o
   1   5   2          4.27          4.53         0.98 o
   2   5   2          0.40          1.60         1.01 o
   3   5   2         11.87         11.32         2.17 o
   4   5   2          9.58          6.22         3.89 o
   5   5   2          8.43          4.33         4.09 o
   6   5   2          1.07          1.53         2.36 o
   7   5   2          0.38         -2.58         2.58 o
  -9   6   2          0.26          3.75         3.67 o
  -8   6   2          0.46         -1.80         2.83 o
  -7   6   2          0.00         -1.08         2.25 o
  -6   6   2         26.96         21.92         3.23 o
  -5   6   2         12.57          6.56         2.88 o
  -4   6   2         60.93         75.09         5.29 o
  -3   6   2         91.17         91.77         6.12 o
  -2   6   2        117.28        117.94         5.42 o
  -1   6   2          3.63          2.13         1.14 o
   0   6   2          0.05         -0.21         0.99 o
   1   6   2         12.79         16.21         2.35 o
   2   6   2          1.77          1.67         1.34 o
   3   6   2          7.82          6.27         2.02 o
   4   6   2        171.83        185.97        10.24 o
   5   6   2         15.60         13.20         2.83 o
   6   6   2          2.00          2.99         2.89 o
   7   6   2          0.39         -3.41         3.41 o
  -8   7   2          0.23         -1.92         3.29 o
  -7   7   2          0.13          0.75         2.42 o
  -6   7   2          5.88          3.99         2.15 o
  -5   7   2          1.90          1.72         2.12 o
  -4   7   2          0.00          1.37         1.76 o
  -3   7   2        112.48        107.73         6.55 o
  -2   7   2         30.31         35.90         4.43 o
  -1   7   2         51.08         54.52         4.03 o
   0   7   2         22.59         22.67         2.57 o
   1   7   2         25.56         26.87         3.72 o
   2   7   2          2.40          1.85         1.81 o
   3   7   2         35.86         41.72         4.34 o
   4   7   2          0.26         -1.74         2.05 o
   5   7   2          1.06          5.84         4.06 o
   6   7   2          0.01         -1.64         2.91 o
  -8   8   2          0.17         -2.42         5.11 o
  -7   8   2          0.05         -0.51         2.69 o
  -6   8   2          0.09          1.97         2.27 o
  -5   8   2          1.29          2.38         2.07 o
  -4   8   2         16.64         12.44         2.70 o
  -3   8   2          6.65          4.72         3.20 o
  -2   8   2          4.22          5.27         2.40 o
  -1   8   2          3.15          4.04         1.78 o
   0   8   2         34.12         30.01         3.40 o
   1   8   2         13.76         10.60         2.41 o
   2   8   2         16.44         18.45         4.56 o
   3   8   2          0.16          0.04         2.33 o
   4   8   2          8.27          9.10         3.38 o
   5   8   2          0.23          3.18         3.50 o
  -7   9   2          1.25         -4.87         4.87 o
  -6   9   2          0.51         -2.31         2.85 o
  -5   9   2          0.68         -2.29         2.29 o
  -4   9   2          9.35          9.57         5.80 o
  -3   9   2         10.75         14.64         3.37 o
  -2   9   2          0.02         -0.58         2.57 o
  -1   9   2          0.01         -2.27         2.27 o
   0   9   2          2.06         -2.35         2.35 o
   1   9   2          0.10         -1.65         2.28 o
   2   9   2          2.43          4.03         3.54 o
   3   9   2         11.42         14.08         4.05 o
   4   9   2          4.16          7.23         4.28 o
  -5  10   2          1.61         -3.58         3.69 o
  -4  10   2          3.10         -3.20         3.20 o
  -3  10   2          0.54         -1.19         3.62 o
  -2  10   2          0.49          1.21         3.06 o
  -1  10   2          0.02          0.71         3.24 o
   0  10   2          0.35         -0.83         3.23 o
   1  10   2          1.45          4.28         2.92 o
   2  10   2          1.73          2.47         4.04 o
  -2 -11   3          0.22         -1.90         4.38 o
  -1 -11   3          1.01          5.60         4.35 o
   0 -11   3          2.62          0.62         3.67 o
   1 -11   3          0.48          2.66         3.40 o
   2 -11   3          0.07         -4.97         6.68 o
   3 -11   3          0.13         -2.43         2.73 o
   4 -11   3          0.04         -0.17         3.10 o
  -4 -10   3          5.36          3.00         3.85 o
  -3 -10   3          8.20         10.69         5.41 o
  -2 -10   3          1.10          0.19         2.77 o
  -1 -10   3          3.60          1.77         2.21 o
   0 -10   3          6.30          6.56         3.76 o
   1 -10   3          4.86          3.16         3.08 o
   2 -10   3          0.17         -2.19         3.34 o
   3 -10   3          0.78         -0.84         2.22 o
   4 -10   3          0.06          1.37         2.35 o
   5 -10   3          0.04          0.94         2.64 o
   6 -10   3          0.01         -1.22         3.92 o
  -5  -9   3          0.09         -0.96         3.52 o
  -4  -9   3          0.00          2.77         3.30 o
  -3  -9   3          2.84          2.58         2.54 o
  -2  -9   3          0.40          4.30         2.60 o
  -1  -9   3          0.56          3.12         2.07 o
   0  -9   3          5.34          2.42         3.18 o
   1  -9   3         28.67         22.63         3.13 o
   2  -9   3          4.78          4.08         2.27 o
   3  -9   3         32.90         32.23         3.83 o
   4  -9   3          0.06         -2.01         2.23 o
   5  -9   3          1.34         -2.62         2.62 o
   6  -9   3          1.10          5.59         3.69 o
   7  -9   3          0.00          2.51         3.72 o
  -6  -8   3          0.20         -0.91         4.47 o
  -5  -8   3          2.85         -1.38         2.78 o
  -4  -8   3          0.87         -0.38         2.12 o
  -3  -8   3          4.46          2.92         2.74 o
  -2  -8   3          0.31         -0.36         1.38 o
  -1  -8   3          0.40          0.10         1.23 o
   0  -8   3          0.02         -0.68         1.23 o
   1  -8   3          2.62          2.83         2.03 o
   2  -8   3         25.06         31.06         3.11 o
   3  -8   3         84.85         78.21         9.54 o
   4  -8   3          2.04         -0.55         2.12 o
   5  -8   3          6.70          5.64         3.36 o
   6  -8   3          8.88          6.10         3.15 o
   7  -8   3          0.43          0.09         3.47 o
   8  -8   3          0.12         -1.38         3.51 o
  -7  -7   3         16.24         13.73         7.49 o
  -6  -7   3          4.14          7.18         2.90 o
  -5  -7   3          6.26         11.85         3.15 o
  -4  -7   3         93.81        115.61         7.71 o
  -3  -7   3          0.36         -0.11         1.34 o
  -2  -7   3          0.67          0.39         1.15 o
  -1  -7   3         95.93        112.63         5.78 o
   0  -7   3         19.26         18.09         1.82 o
   1  -7   3          6.63          6.04         1.35 o
   2  -7   3          9.35          5.80         1.50 o
   3  -7   3          6.68          6.56         1.68 o
   4  -7   3          1.23          0.93         1.57 o
   5  -7   3          0.22         -1.42         1.90 o
   6  -7   3          0.55          5.22         2.91 o
   7  -7   3         11.68         11.41         3.77 o
   8  -7   3          3.33          0.65         3.60 o
  -8  -6   3          4.43          5.74         4.18 o
  -7  -6   3          0.69          1.24         3.97 o
  -6  -6   3          0.15          0.60         2.24 o
  -5  -6   3         30.91         34.52         3.73 o
  -4  -6   3          2.90          3.53         1.59 o
  -3  -6   3         51.51         52.86         4.59 o
  -2  -6   3         29.45         36.71         2.76 o
  -1  -6   3          7.49          7.20         1.40 o
   0  -6   3          2.26          0.87         0.76 o
   1  -6   3         38.98         33.34         2.22 o
   2  -6   3         70.07         76.16         5.00 o
   3  -6   3         24.37         23.68         4.45 o
   4  -6   3          0.33         -0.52         1.26 o
   5  -6   3         18.13         22.97         3.28 o
   6  -6   3          0.40         -2.15         2.58 o
   7  -6   3          2.87          5.13         3.41 o
   8  -6   3          5.06          0.65         3.55 o
   9  -6   3         13.12         15.75         6.54 o
  -8  -5   3          0.00          1.52         3.19 o
  -7  -5   3          0.07          0.59         2.54 o
  -6  -5   3         17.50         18.58         3.03 o
  -5  -5   3         29.99         27.15         4.86 o
  -4  -5   3          4.07          1.01         1.14 o
  -3  -5   3          0.03         -0.25         0.88 o
  -2  -5   3        286.41        313.70        10.50 o
  -1  -5   3        622.26        688.98        22.61 o
   0  -5   3         73.99         71.80         3.41 o
   1  -5   3          6.26          5.03         1.19 o
   2  -5   3        590.25        670.64        23.71 o
   3  -5   3          4.01          6.23         1.59 o
   4  -5   3          1.86          2.38         1.12 o
   5  -5   3         29.95         30.15         3.40 o
   6  -5   3          5.09          1.29         1.86 o
   7  -5   3          6.83          1.76         2.89 o
   8  -5   3          0.28          2.33         2.98 o
   9  -5   3          0.11         -1.73         3.02 o
  -9  -4   3          6.61         13.74         5.00 o
  -8  -4   3          0.04          1.64         2.79 o
  -7  -4   3          0.10          0.85         2.22 o
  -6  -4   3         49.17         42.57         5.81 o
  -5  -4   3          2.57          0.80         1.17 o
  -4  -4   3          0.36          0.29         0.77 o
  -3  -4   3         25.15         28.21         2.42 o
  -2  -4   3         57.16         56.17         3.58 o
  -1  -4   3         22.49         25.51         2.11 o
   0  -4   3          3.11          3.03         1.59 o
   1  -4   3        284.79        322.71        11.69 o
   2  -4   3         54.87         52.19         2.91 o
   3  -4   3        259.34        314.10        11.86 o
   4  -4   3          0.91          1.41         1.05 o
   5  -4   3          0.01         -0.76         0.95 o
   6  -4   3          0.29          1.67         1.64 o
   7  -4   3          0.62          2.79         1.96 o
   8  -4   3         26.81         51.50         8.22 o
   9  -4   3          0.85         -0.22         3.07 o
  -9  -3   3          3.59          3.60         3.01 o
  -8  -3   3          1.37          1.95         2.34 o
  -7  -3   3          9.41          7.99         2.23 o
  -6  -3   3         26.38         27.05         4.07 o
  -5  -3   3          1.41          1.20         1.03 o
  -4  -3   3         49.38         46.80         2.72 o
  -3  -3   3         86.94         95.34         4.21 o
  -2  -3   3          1.38          0.96         0.50 o
  -1  -3   3          0.71          0.47         0.37 o
   0  -3   3          2.05          1.18         0.53 o
   1  -3   3        794.68        798.24        24.28 o
   2  -3   3          8.20         10.64         1.60 o
   3  -3   3         14.23         16.29         1.03 o
   4  -3   3        399.36        427.65        14.79 o
   5  -3   3        235.54        286.75        10.89 o
   6  -3   3          5.64          2.04         1.83 o
   7  -3   3          0.38         -0.03         1.68 o
   8  -3   3         15.33         10.18         2.96 o
   9  -3   3          0.47         -1.47         3.89 o
 -10  -2   3          2.37          3.54         4.91 o
  -9  -2   3         10.07         12.19         2.99 o
  -8  -2   3          3.00          0.07         1.59 o
  -7  -2   3         45.59         53.32         3.28 o
  -6  -2   3         16.09         14.37         1.65 o
  -5  -2   3          0.87         -0.10         0.83 o
  -4  -2   3         40.20         37.79         2.40 o
  -3  -2   3        698.70        789.20        25.80 o
  -2  -2   3         53.20         57.46         3.45 o
  -1  -2   3        171.43        151.78         5.66 o
   0  -2   3         86.61         82.79         2.85 o
   1  -2   3        522.02        505.10        15.47 o
   2  -2   3          0.79         -0.02         0.36 o
   3  -2   3        159.07        179.92         6.61 o
   4  -2   3          0.02          0.23         0.75 o
   5  -2   3          8.04          4.95         1.11 o
   6  -2   3          4.88          3.41         1.38 o
   7  -2   3         35.79         36.44         4.02 o
   8  -2   3          1.49         -1.02         2.59 o
   9  -2   3          9.92         14.14         3.86 o
  -9  -1   3          1.17          0.81         1.84 o
  -8  -1   3          0.29         -0.98         1.29 o
  -7  -1   3         52.82         53.58         4.20 o
  -6  -1   3          2.96         -0.17         0.92 o
  -5  -1   3         25.12         23.63         2.28 o
  -4  -1   3          3.45          1.62         0.82 o
  -3  -1   3         51.69         51.77         2.38 o
  -2  -1   3        161.43        158.58         4.90 o
  -1  -1   3        293.98        277.18         8.55 o
   0  -1   3       1230.47       1187.75        32.21 o
   1  -1   3        193.35        184.51         6.70 o
   2  -1   3         96.71         87.86         3.24 o
   3  -1   3        594.52        693.03        20.32 o
   4  -1   3          6.21          5.85         0.92 o
   5  -1   3         12.74         12.11         1.44 o
   6  -1   3          6.63          4.04         1.52 o
   7  -1   3         12.98          7.94         2.03 o
   8  -1   3          2.24          1.23         2.81 o
   9  -1   3          0.95          2.73         2.80 o
 -10   0   3         13.01         13.19         4.33 o
  -9   0   3          1.14          3.13         2.19 o
  -8   0   3          9.25          7.99         1.68 o
  -7   0   3          0.96          0.16         1.08 o
  -6   0   3          4.33          5.00         1.14 o
  -5   0   3         64.47         54.86         2.72 o
  -4   0   3        346.29        402.60        12.20 o
  -3   0   3        649.66        690.52        21.30 o
  -2   0   3        140.78        137.94         4.17 o
  -1   0   3       6998.16       6727.18       212.37 o
   0   0   3        619.55        611.38        16.62 o
   1   0   3        267.39        277.47         8.64 o
   2   0   3         47.15         46.47         1.84 o
   3   0   3         29.30         25.55         1.82 o
   4   0   3         38.68         33.54         2.51 o
   5   0   3          3.21          2.60         1.02 o
   6   0   3          3.82          2.99         1.55 o
   7   0   3         12.46         14.96         3.13 o
   8   0   3          0.12          1.71         2.35 o
   9   0   3          0.95          0.12         3.43 o
 -10   1   3          0.00         -3.54         3.54 o
  -9   1   3          1.16          2.54         2.14 o
  -8   1   3        111.63        135.44         6.37 o
  -7   1   3          3.29          3.41         1.36 o
  -6   1   3         17.27         14.35         2.17 o
  -5   1   3          0.03          0.56         0.77 o
  -4   1   3          0.01         -0.35         0.64 o
  -3   1   3         26.13         21.41         1.59 o
  -2   1   3        160.05        157.88         4.89 o
  -1   1   3        218.60        183.80         5.82 o
   0   1   3         57.13         53.61         2.44 o
   1   1   3        357.17        386.58        13.68 o
   2   1   3         47.67         48.81         2.68 o
   3   1   3         59.08         76.29         2.99 o
   4   1   3          5.01          4.52         1.35 o
   5   1   3         21.26         24.00         2.50 o
   6   1   3          4.15          2.95         1.48 o
   7   1   3          1.31          1.73         1.67 o
   8   1   3          0.19         -0.65         2.38 o
   9   1   3          6.48         12.94         4.60 o
 -10   2   3          0.01          0.21         3.63 o
  -9   2   3          0.03         -0.61         3.27 o
  -8   2   3         11.23         15.14         3.00 o
  -7   2   3          0.12         -0.44         1.43 o
  -6   2   3          5.66          3.96         1.30 o
  -5   2   3          0.04         -0.04         0.85 o
  -4   2   3        445.29        517.26        16.41 o
  -3   2   3         57.18         66.80         3.57 o
  -2   2   3        246.59        243.49         9.01 o
  -1   2   3         55.90         61.52         2.52 o
   0   2   3        139.39        107.24         4.10 o
   1   2   3        630.00        638.99        19.68 o
   2   2   3        232.49        283.42         9.77 o
   3   2   3         30.98         32.59         1.94 o
   4   2   3         17.44         17.49         1.64 o
   5   2   3        259.94        286.45        11.97 o
   6   2   3          0.04         -1.50         1.50 o
   7   2   3         16.34         16.96         3.69 o
   8   2   3          0.10          1.67         2.23 o
   9   2   3          3.77          0.91         3.94 o
 -10   3   3          3.98          0.14         6.48 o
  -9   3   3         21.09         13.14         3.88 o
  -8   3   3         21.31         36.26         4.13 o
  -7   3   3          5.21          0.08         1.74 o
  -6   3   3          0.34         -0.07         1.26 o
  -5   3   3          9.34          8.04         1.30 o
  -4   3   3          3.33          0.92         1.29 o
  -3   3   3        250.06        251.18        10.29 o
  -2   3   3       1051.63       1071.44        32.54 o
  -1   3   3         74.85         68.07         3.08 o
   0   3   3         46.23         43.79         2.30 o
   1   3   3         73.28         70.28         3.23 o
   2   3   3        117.65        110.50         7.44 o
   3   3   3         36.71         35.79         2.37 o
   4   3   3          8.11          8.57         1.58 o
   5   3   3          3.17         -0.47         1.51 o
   6   3   3          1.18          1.10         1.76 o
   7   3   3          1.07          1.36         2.52 o
   8   3   3          0.21         -1.07         2.37 o
 -10   4   3         13.62         26.88         6.18 o
  -9   4   3          0.58          0.24         2.52 o
  -8   4   3         31.06         33.85         4.29 o
  -7   4   3         19.53         13.11         4.13 o
  -6   4   3          2.14          1.90         1.83 o
  -5   4   3          0.73          1.00         1.08 o
  -4   4   3          4.52          2.35         1.14 o
  -3   4   3          0.58          0.56         0.47 o
  -2   4   3        368.57        373.23        12.72 o
  -1   4   3         26.78         19.93         2.40 o
   0   4   3         11.89          9.73         1.20 o
   1   4   3         15.58         11.32         2.05 o
   2   4   3        169.85        183.10         7.14 o
   3   4   3          0.93          0.98         1.06 o
   4   4   3        180.25        191.75        17.70 o
   5   4   3          2.74          4.21         2.29 o
   6   4   3          5.55          0.59         1.95 o
   7   4   3          4.32          2.42         3.07 o
   8   4   3          0.02         -0.32         3.55 o
  -9   5   3         17.22         34.82         9.88 o
  -8   5   3         28.79         37.18         4.51 o
  -7   5   3          0.05         -0.07         1.83 o
  -6   5   3        104.12        129.62         8.11 o
  -5   5   3         30.69         23.28         3.93 o
  -4   5   3         11.55          9.27         1.65 o
  -3   5   3        276.87        297.74        10.68 o
  -2   5   3        119.94        134.28         6.19 o
  -1   5   3         28.84         23.97         2.23 o
   0   5   3          0.04          0.62         0.84 o
   1   5   3          3.09          1.81         0.96 o
   2   5   3          4.16          5.34         1.33 o
   3   5   3         20.86         23.11         2.77 o
   4   5   3          5.69          5.82         2.57 o
   5   5   3          3.12          3.18         2.09 o
   6   5   3          1.22         -2.24         2.24 o
   7   5   3          0.71         -0.61         2.81 o
  -9   6   3          0.14         -3.27         3.27 o
  -8   6   3          0.54         -2.27         2.27 o
  -7   6   3          0.08         -1.21         2.44 o
  -6   6   3          4.01          1.12         2.09 o
  -5   6   3          1.73          1.33         1.78 o
  -4   6   3        148.09        175.45        12.53 o
  -3   6   3        129.20        122.20         6.72 o
  -2   6   3         77.80         79.95         4.95 o
  -1   6   3         14.61         15.01         1.89 o
   0   6   3          0.00          0.20         0.96 o
   1   6   3          2.09          1.09         1.22 o
   2   6   3          0.37         -1.44         1.44 o
   3   6   3          0.04          0.71         1.62 o
   4   6   3         22.28         22.57         4.07 o
   5   6   3          1.16          2.18         2.34 o
   6   6   3          0.03         -1.54         2.50 o
  -8   7   3          0.70          5.48         3.00 o
  -7   7   3          0.02          0.36         2.49 o
  -6   7   3          2.61          1.45         2.32 o
  -5   7   3          5.36          2.59         3.35 o
  -4   7   3          2.38          1.25         1.62 o
  -3   7   3         54.95         63.70         5.17 o
  -2   7   3        124.10        150.05         7.99 o
  -1   7   3          0.37         -0.62         1.54 o
   0   7   3        125.00        154.80         8.27 o
   1   7   3         18.22         13.44         2.87 o
   2   7   3          0.07          0.14         1.48 o
   3   7   3         40.34         52.10         5.80 o
   4   7   3          5.89          7.19         2.43 o
   5   7   3          0.00         -0.66         2.42 o
   6   7   3          0.03          1.02         3.75 o
  -7   8   3          0.00         -2.86         2.86 o
  -6   8   3          0.26          1.07         2.72 o
  -5   8   3          0.29          2.24         2.06 o
  -4   8   3         10.89         10.86         2.53 o
  -3   8   3          0.27         -2.10         2.10 o
  -2   8   3          0.71          3.03         2.02 o
  -1   8   3          0.34         -1.63         1.63 o
   0   8   3          6.04          5.32         2.13 o
   1   8   3          0.13         -0.62         2.53 o
   2   8   3         28.45         28.21         3.60 o
   3   8   3         48.93         67.86         7.44 o
   4   8   3          2.37         -0.81         3.04 o
   5   8   3          1.88          2.64         4.65 o
  -6   9   3          0.12          5.73         3.33 o
  -5   9   3          2.57          4.13         2.67 o
  -4   9   3         15.82         15.87         3.74 o
  -3   9   3          1.82         -2.07         2.24 o
  -2   9   3          0.50         -0.77         2.55 o
  -1   9   3          0.52         -1.87         2.32 o
   0   9   3          0.48          0.61         2.47 o
   1   9   3          1.11          4.76         2.58 o
   2   9   3          2.87          3.32         2.79 o
   3   9   3          1.08          4.58         5.69 o
  -5  10   3          2.48         -0.43         4.07 o
  -4  10   3          1.36          4.41         3.99 o
  -3  10   3          1.93          0.86         3.40 o
  -2  10   3          1.80          4.90         3.73 o
  -1  10   3          0.02          2.52         3.67 o
   0  10   3          0.27         -4.70         4.70 o
   1  10   3          0.15         -3.14         3.14 o
  -2 -11   4          0.23         -1.72         4.12 o
  -1 -11   4          0.18          0.50         3.27 o
   0 -11   4          2.44          6.03         3.73 o
   1 -11   4          0.07          0.82         2.79 o
   2 -11   4          0.11          2.28         3.61 o
   3 -11   4          1.51         -1.03         2.96 o
   4 -11   4          0.54         -2.40         5.67 o
  -4 -10   4          1.08         -2.57         3.17 o
  -3 -10   4          0.16          1.59         2.88 o
  -2 -10   4          3.68          8.89         3.20 o
  -1 -10   4         17.15         14.20         3.08 o
   0 -10   4          0.50          2.76         2.25 o
   1 -10   4          0.24          1.53         3.16 o
   2 -10   4          0.40          1.05         3.88 o
   3 -10   4          1.99          2.58         2.41 o
   4 -10   4          0.37         -0.22         2.63 o
   5 -10   4          0.05         -1.08         3.16 o
   6 -10   4          0.51         -0.71         4.33 o
  -5  -9   4          0.37          6.07         3.95 o
  -4  -9   4         15.55         28.28         4.60 o
  -3  -9   4          1.77          0.49         2.08 o
  -2  -9   4          4.64          3.66         2.18 o
  -1  -9   4         29.32         26.73         6.05 o
   0  -9   4          8.96          5.60         2.63 o
   1  -9   4         19.67         15.16         3.81 o
   2  -9   4          0.67         -1.14         1.96 o
   3  -9   4          0.02          0.58         1.71 o
   4  -9   4          1.35         -1.45         2.26 o
   5  -9   4          2.09          3.84         2.95 o
   6  -9   4          0.18          4.47         3.24 o
   7  -9   4          0.70         -3.81         3.81 o
  -6  -8   4          0.23         -1.97         2.33 o
  -5  -8   4          9.93          6.62         3.24 o
  -4  -8   4          1.36          0.51         1.85 o
  -3  -8   4          4.03          0.40         1.77 o
  -2  -8   4          1.81          1.90         1.67 o
  -1  -8   4          7.39          5.43         2.56 o
   0  -8   4         11.18          8.93         1.72 o
   1  -8   4          0.47          0.37         1.44 o
   2  -8   4          0.08          1.12         1.44 o
   3  -8   4          7.20          2.12         1.64 o
   4  -8   4          5.31          6.46         2.64 o
   5  -8   4          9.76          5.16         3.10 o
   6  -8   4          0.64          2.44         3.05 o
   7  -8   4          0.17          6.89         6.43 o
   8  -8   4          0.11         -3.50         8.85 o
  -7  -7   4          0.10          0.07         2.99 o
  -6  -7   4          3.32          2.46         2.93 o
  -5  -7   4          6.51          5.21         2.25 o
  -4  -7   4         10.15          7.56         3.10 o
  -3  -7   4          0.02          0.43         1.49 o
  -2  -7   4          2.38          0.42         1.10 o
  -1  -7   4         10.12          9.62         1.66 o
   0  -7   4          0.00          0.10         1.02 o
   1  -7   4          0.66          1.84         1.02 o
   2  -7   4        160.37        163.12         8.35 o
   3  -7   4          1.98          1.49         1.88 o
   4  -7   4         12.24         11.66         2.32 o
   5  -7   4         28.84         21.54         3.55 o
   6  -7   4          2.54         -0.70         2.73 o
   7  -7   4          7.58          6.71         3.58 o
   8  -7   4          0.52         -0.91         3.50 o
  -8  -6   4          1.01          1.97         3.61 o
  -7  -6   4          1.27          2.70         2.64 o
  -6  -6   4          3.32          1.19         1.95 o
  -5  -6   4         26.13         33.58         3.57 o
  -4  -6   4         10.37         11.49         2.35 o
  -3  -6   4         39.80         38.51         3.71 o
  -2  -6   4         39.65         35.47         2.64 o
  -1  -6   4          2.36          1.11         0.90 o
   0  -6   4          7.47          5.92         1.12 o
   1  -6   4         50.44         47.18         2.76 o
   2  -6   4         33.67         39.61         3.37 o
   3  -6   4         11.98         12.59         2.69 o
   4  -6   4          5.82          3.26         1.86 o
   5  -6   4         21.84         25.64         4.04 o
   6  -6   4          2.97          1.54         1.96 o
   7  -6   4          0.92          0.49         2.80 o
   8  -6   4          1.14         10.19         3.54 o
   9  -6   4          2.25         -8.11         9.50 o
  -9  -5   4          0.05         -0.98         4.50 o
  -8  -5   4          7.76         12.20         3.73 o
  -7  -5   4         11.36         15.79         3.15 o
  -6  -5   4          4.04          3.11         2.28 o
  -5  -5   4         52.77         44.14         5.38 o
  -4  -5   4         20.40         21.87         3.18 o
  -3  -5   4         31.10         31.07         2.32 o
  -2  -5   4        102.21        105.44         5.32 o
  -1  -5   4          6.96          6.40         0.93 o
   0  -5   4         45.97         46.81         2.74 o
   1  -5   4          5.44          5.69         1.12 o
   2  -5   4         26.25         25.33         1.73 o
   3  -5   4          0.45          0.53         1.02 o
   4  -5   4         21.15         24.73         3.56 o
   5  -5   4          0.01         -0.23         1.39 o
   6  -5   4          0.51          0.82         1.79 o
   7  -5   4          3.65          1.94         2.20 o
   8  -5   4         10.71          8.38         3.52 o
   9  -5   4          0.08          4.55         3.58 o
  -9  -4   4          5.77          9.88         4.39 o
  -8  -4   4          5.96          5.30         2.87 o
  -7  -4   4          0.00          2.09         2.07 o
  -6  -4   4         10.47          8.43         2.16 o
  -5  -4   4          0.60          0.60         1.04 o
  -4  -4   4          1.66          0.69         1.12 o
  -3  -4   4        618.71        729.63        25.74 o
  -2  -4   4          8.21          6.38         0.71 o
  -1  -4   4         97.18         85.83         3.93 o
   0  -4   4         41.30         35.96         3.12 o
   1  -4   4          0.86          0.00         0.48 o
   2  -4   4         65.76         65.72         2.91 o
   3  -4   4        147.62        168.39         5.54 o
   4  -4   4          4.99          3.22         1.26 o
   5  -4   4          7.36          5.96         2.50 o
   6  -4   4          7.76          4.58         2.18 o
   7  -4   4          4.04          4.17         2.15 o
   8  -4   4         10.63         15.87         3.96 o
   9  -4   4          0.31          3.09         3.88 o
  -9  -3   4          0.96         -1.16         3.02 o
  -8  -3   4          2.86          3.46         1.95 o
  -7  -3   4         11.41         10.40         2.24 o
  -6  -3   4          2.40         -0.49         1.09 o
  -5  -3   4         70.74         84.14         4.12 o
  -4  -3   4          4.06          2.03         1.09 o
  -3  -3   4        308.08        333.94        10.82 o
  -2  -3   4        206.85        206.35         6.76 o
  -1  -3   4        217.05        217.39         7.39 o
   0  -3   4        908.64        950.23        30.50 o
   1  -3   4       1024.01       1062.35        34.15 o
   2  -3   4         71.77         62.52         2.96 o
   3  -3   4          6.01          5.90         0.96 o
   4  -3   4         27.58         30.00         3.01 o
   5  -3   4         19.75         26.41         2.44 o
   6  -3   4         17.00         15.62         3.27 o
   7  -3   4          1.02          0.60         2.01 o
   8  -3   4          0.97         -0.64         2.91 o
   9  -3   4          0.04         -0.04         4.65 o
 -10  -2   4         11.55         22.72         7.03 o
  -9  -2   4          0.23          1.17         2.45 o
  -8  -2   4          0.26         -0.60         1.50 o
  -7  -2   4         21.96         19.59         2.12 o
  -6  -2   4          0.41         -0.47         1.01 o
  -5  -2   4          6.02          2.79         0.94 o
  -4  -2   4         99.73        117.48         4.64 o
  -3  -2   4        319.68        350.06        11.14 o
  -2  -2   4        579.39        605.47        18.51 o
  -1  -2   4          4.33          4.39         0.40 o
   0  -2   4          1.45          0.71         0.37 o
   1  -2   4          5.77          4.34         0.70 o
   2  -2   4          0.75          0.42         0.26 o
   3  -2   4        546.57        604.44        17.90 o
   4  -2   4         11.71         12.00         1.30 o
   5  -2   4         39.77         40.80         3.03 o
   6  -2   4          0.42          0.17         1.46 o
   7  -2   4         16.07         18.56         3.14 o
   8  -2   4          0.03         -0.83         2.37 o
   9  -2   4          6.61         11.00         4.85 o
  -9  -1   4          0.23          0.60         1.97 o
  -8  -1   4         35.51         31.24         2.44 o
  -7  -1   4          0.35          1.16         1.14 o
  -6  -1   4          0.10         -0.92         0.93 o
  -5  -1   4         18.90         18.94         1.59 o
  -4  -1   4         46.00         40.44         2.28 o
  -3  -1   4         63.71         64.89         3.15 o
  -2  -1   4        156.08        146.92         4.43 o
  -1  -1   4          4.53          2.80         0.37 o
   0  -1   4        493.83        463.61        15.04 o
   1  -1   4        639.51        619.29        18.92 o
   2  -1   4         33.38         35.90         2.54 o
   3  -1   4       1054.54       1236.40        37.66 o
   4  -1   4         50.45         51.42         2.93 o
   5  -1   4          0.01          0.01         1.00 o
   6  -1   4         31.84         38.13         4.33 o
   7  -1   4         11.08         12.35         2.65 o
   8  -1   4          1.77          3.69         2.64 o
   9  -1   4          0.81         -0.14         3.02 o
 -10   0   4          2.12          4.28         3.73 o
  -9   0   4         12.82         11.43         2.78 o
  -8   0   4         44.76         51.18         3.69 o
  -7   0   4         15.69         10.77         1.65 o
  -6   0   4         70.63         69.24         3.70 o
  -5   0   4         85.27        101.43         4.75 o
  -4   0   4        726.83        808.66        23.70 o
  -3   0   4          2.46          2.75         0.63 o
  -2   0   4         71.91         62.88         2.48 o
  -1   0   4         22.98         24.02         1.15 o
   0   0   4        220.66        227.69         8.15 o
   1   0   4         35.41         30.26         1.91 o
   2   0   4        472.70        516.19        16.05 o
   3   0   4        137.99        168.69         7.11 o
   4   0   4         85.49         94.08         4.47 o
   5   0   4          6.15          2.99         1.08 o
   6   0   4          0.27         -0.58         1.71 o
   7   0   4          0.36         -0.82         1.43 o
   8   0   4          0.49          1.22         2.80 o
   9   0   4          0.46          5.76         4.23 o
 -10   1   4          0.61         -0.56         3.77 o
  -9   1   4          0.11         -1.13         2.09 o
  -8   1   4         26.39         29.84         2.94 o
  -7   1   4          5.41          3.75         1.59 o
  -6   1   4         48.96         48.84         3.14 o
  -5   1   4         31.08         30.43         2.23 o
  -4   1   4        241.77        254.25         9.09 o
  -3   1   4          0.74          1.32         0.50 o
  -2   1   4        830.27        861.53        26.06 o
  -1   1   4         36.83         40.40         1.96 o
   0   1   4         17.87         17.34         1.71 o
   1   1   4         69.86         66.51         2.64 o
   2   1   4        796.63        906.77        31.56 o
   3   1   4          0.05          0.74         0.53 o
   4   1   4          2.39          1.10         0.80 o
   5   1   4          0.09         -0.37         1.34 o
   6   1   4         23.17         20.24         4.50 o
   7   1   4          4.01          5.22         2.51 o
   8   1   4          0.10          0.39         2.79 o
   9   1   4          6.38         11.17         4.57 o
 -10   2   4          2.17          7.93         4.37 o
  -9   2   4          4.46         -1.55         3.80 o
  -8   2   4          0.01         -0.16         2.04 o
  -7   2   4          1.68         -0.73         1.54 o
  -6   2   4         10.15          9.10         1.58 o
  -5   2   4         31.06         32.81         2.95 o
  -4   2   4         90.25         95.36         3.98 o
  -3   2   4        322.92        372.20        13.70 o
  -2   2   4       2504.78       2804.21        88.96 o
  -1   2   4        359.95        360.22        12.81 o
   0   2   4         80.61         84.73         3.54 o
   1   2   4        365.12        404.22        12.68 o
   2   2   4        305.98        358.73        13.12 o
   3   2   4          0.02          0.44         0.90 o
   4   2   4          0.12          0.84         1.01 o
   5   2   4         11.54          7.23         2.15 o
   6   2   4          5.09          1.35         1.73 o
   7   2   4          0.01         -0.22         2.42 o
   8   2   4          4.81          6.76         3.06 o
 -10   3   4         20.39         34.88         6.37 o
  -9   3   4          5.82          5.37         3.93 o
  -8   3   4         11.57         10.46         2.90 o
  -7   3   4          0.21          0.84         1.64 o
  -6   3   4          1.04          0.89         1.42 o
  -5   3   4         34.19         33.11         3.68 o
  -4   3   4          0.03         -0.07         0.84 o
  -3   3   4         21.12         21.24         2.51 o
  -2   3   4         44.13         37.36         2.12 o
  -1   3   4         39.11         43.01         2.47 o
   0   3   4        162.12        175.09         6.48 o
   1   3   4         59.20         56.31         3.21 o
   2   3   4        259.33        293.46         9.52 o
   3   3   4         10.08          9.05         2.47 o
   4   3   4         43.15         42.05         3.22 o
   5   3   4         16.98         15.34         2.78 o
   6   3   4          2.23          2.88         4.01 o
   7   3   4          0.64          0.08         2.40 o
   8   3   4         13.27         26.47         4.59 o
 -10   4   4          9.08          9.09         5.25 o
  -9   4   4          2.53          2.43         3.47 o
  -8   4   4         64.39         89.68         7.10 o
  -7   4   4          6.43          6.74         2.30 o
  -6   4   4         62.68         70.42         5.29 o
  -5   4   4         25.23         25.64         4.30 o
  -4   4   4         19.65         23.49         3.24 o
  -3   4   4          0.03         -0.17         0.87 o
  -2   4   4          5.72          3.90         1.06 o
  -1   4   4         19.71         15.35         1.47 o
   0   4   4         61.26         65.47         4.56 o
   1   4   4         66.78         63.16         4.05 o
   2   4   4          7.59          8.28         1.14 o
   3   4   4         20.46         13.04         2.04 o
   4   4   4        275.09        341.16        20.19 o
   5   4   4          0.59          2.56         1.82 o
   6   4   4          0.71         -1.17         2.24 o
   7   4   4          4.33         -0.23         3.72 o
   8   4   4          1.05          3.38         8.67 o
  -9   5   4          1.72          0.27         3.08 o
  -8   5   4          1.52         -1.87         3.18 o
  -7   5   4         11.30          7.95         2.28 o
  -6   5   4        230.74        284.67        13.96 o
  -5   5   4          1.29          1.90         1.57 o
  -4   5   4        411.01        485.15        17.96 o
  -3   5   4         78.44         75.64         6.65 o
  -2   5   4         31.14         24.66         2.59 o
  -1   5   4          1.25          0.73         0.90 o
   0   5   4         21.57         17.41         2.25 o
   1   5   4          0.01         -0.42         0.93 o
   2   5   4          4.45          4.10         1.39 o
   3   5   4         12.11         16.25         3.87 o
   4   5   4          1.39         -1.06         1.67 o
   5   5   4          1.64         -1.24         2.12 o
   6   5   4          5.98         -0.26         2.41 o
   7   5   4          1.46          2.12         2.89 o
  -9   6   4          0.03         -0.75         4.43 o
  -8   6   4          0.00          1.17         3.32 o
  -7   6   4          0.38         -0.28         2.49 o
  -6   6   4          0.09         -1.90         1.90 o
  -5   6   4          1.83          2.98         1.89 o
  -4   6   4        188.41        220.01        11.06 o
  -3   6   4         59.37         59.27         4.29 o
  -2   6   4        339.09        359.62        14.73 o
  -1   6   4         16.48         11.32         2.01 o
   0   6   4         30.70         30.41         3.08 o
   1   6   4         13.70          9.65         2.03 o
   2   6   4          0.01          0.54         1.63 o
   3   6   4         30.28         39.48         3.87 o
   4   6   4          0.94          0.22         1.95 o
   5   6   4          0.74         -2.21         2.21 o
   6   6   4          1.45         -1.29         2.92 o
  -8   7   4          0.04         -2.99         2.99 o
  -7   7   4          0.00         -2.19         2.42 o
  -6   7   4          1.41         -1.39         2.61 o
  -5   7   4          4.90          7.14         2.39 o
  -4   7   4         11.62          6.01         2.57 o
  -3   7   4          9.51         11.01         2.76 o
  -2   7   4         14.94          8.02         1.83 o
  -1   7   4         13.47         14.88         2.65 o
   0   7   4        268.67        343.00        14.92 o
   1   7   4          0.21          2.92         1.95 o
   2   7   4        100.11        135.02        11.98 o
   3   7   4          0.00          0.02         1.93 o
   4   7   4          4.72          0.85         2.63 o
   5   7   4          0.35          1.95         3.12 o
  -7   8   4          0.01         -0.71         3.01 o
  -6   8   4          0.00          4.82         2.45 o
  -5   8   4          0.49         -0.93         2.48 o
  -4   8   4          0.11          1.34         2.13 o
  -3   8   4          1.24         -0.93         2.50 o
  -2   8   4          0.15         -2.46         2.46 o
  -1   8   4          2.17          2.05         2.10 o
   0   8   4          7.88          9.47         3.12 o
   1   8   4          0.61          0.12         1.90 o
   2   8   4         68.13         76.02         5.92 o
   3   8   4          7.43         11.08         3.09 o
   4   8   4         35.48         46.19         7.59 o
  -6   9   4          4.27          9.98         3.82 o
  -5   9   4          0.15          0.61         3.12 o
  -4   9   4          3.00          7.49         3.53 o
  -3   9   4          2.06          0.71         2.83 o
  -2   9   4          0.18         -0.47         2.26 o
  -1   9   4          0.20         -1.01         3.45 o
   0   9   4          0.53         -2.50         2.50 o
   1   9   4          5.74          8.32         2.72 o
   2   9   4         10.14          8.95         3.63 o
   3   9   4          0.30          6.09         3.99 o
  -4  10   4          1.36          0.20         3.97 o
  -3  10   4          0.24         -1.31         3.50 o
  -2  10   4          1.63          2.92         4.22 o
  -1  10   4          0.20          1.97         4.47 o
   0  10   4          0.16          4.56         5.83 o
  -2 -11   5          0.28          4.52         3.94 o
  -1 -11   5          1.27          3.32         3.48 o
   0 -11   5          1.61          3.33         3.04 o
   1 -11   5          0.63         -3.10         3.10 o
   2 -11   5          0.07         -3.39         3.39 o
   3 -11   5          0.41          5.89         3.76 o
   4 -11   5          0.26          1.14        10.01 o
  -4 -10   5          1.16          5.76         3.64 o
  -3 -10   5          0.47         -2.50         2.84 o
  -2 -10   5          0.01         -0.03         2.30 o
  -1 -10   5          0.06          2.83         2.58 o
   0 -10   5         14.85         14.51         3.10 o
   1 -10   5          0.44          1.39         2.64 o
   2 -10   5          0.24         -1.21         2.30 o
   3 -10   5          3.79          3.90         2.61 o
   4 -10   5          0.19         -0.93         2.73 o
   5 -10   5          0.19         -2.46         3.31 o
   6 -10   5          0.06          3.88         8.05 o
  -6  -9   5          0.37         -2.07         5.61 o
  -5  -9   5          1.00         -2.35         2.35 o
  -4  -9   5         14.70         11.47         2.99 o
  -3  -9   5          1.04         -2.04         2.04 o
  -2  -9   5          0.01         -1.78         1.78 o
  -1  -9   5         20.37         22.70         4.34 o
   0  -9   5          0.04         -0.52         2.57 o
   1  -9   5          0.97          3.61         2.19 o
   2  -9   5         34.25         33.58         3.58 o
   3  -9   5          1.36          1.41         2.14 o
   4  -9   5          0.65         -0.63         2.58 o
   5  -9   5          2.89          3.82         3.96 o
   6  -9   5          0.41          1.23         3.01 o
   7  -9   5          0.21         -3.22         3.22 o
  -7  -8   5          0.13         -1.42         5.82 o
  -6  -8   5          3.33          4.60         3.69 o
  -5  -8   5          0.92          1.71         2.23 o
  -4  -8   5          2.05          4.00         2.23 o
  -3  -8   5          1.45          2.46         1.92 o
  -2  -8   5         17.61         14.68         3.22 o
  -1  -8   5          0.24         -1.42         1.42 o
   0  -8   5          0.04          0.78         1.26 o
   1  -8   5          0.40         -0.43         1.36 o
   2  -8   5          1.61          1.65         1.44 o
   3  -8   5          3.82          2.37         1.71 o
   4  -8   5          0.34         -0.98         1.87 o
   5  -8   5          6.21          3.88         3.66 o
   6  -8   5         13.05         17.97         5.58 o
   7  -8   5          0.77         -1.40         3.49 o
  -7  -7   5          0.14          1.62         2.81 o
  -6  -7   5          1.96          0.34         2.22 o
  -5  -7   5         32.19         29.35         7.68 o
  -4  -7   5          6.43          4.19         2.06 o
  -3  -7   5          0.35         -0.40         1.61 o
  -2  -7   5         47.04         52.36         6.89 o
  -1  -7   5          0.90         -1.13         1.13 o
   0  -7   5          2.59          0.96         0.96 o
   1  -7   5         21.91         18.06         2.93 o
   2  -7   5         78.96         81.71         5.19 o
   3  -7   5          3.76          1.72         2.07 o
   4  -7   5          1.16          4.30         1.73 o
   5  -7   5          5.72          8.42         4.51 o
   6  -7   5          5.68          2.20         2.79 o
   7  -7   5          0.05         -0.77         3.16 o
   8  -7   5          7.93         17.37         5.01 o
  -8  -6   5          0.58         -0.33         3.62 o
  -7  -6   5          0.25         -0.61         2.57 o
  -6  -6   5          6.73         10.63         2.80 o
  -5  -6   5          6.32          0.47         1.78 o
  -4  -6   5         13.53         11.79         3.16 o
  -3  -6   5          0.59          0.86         2.03 o
  -2  -6   5          5.61          5.81         0.99 o
  -1  -6   5          1.64          1.40         0.90 o
   0  -6   5          4.40          3.86         0.90 o
   1  -6   5         25.14         21.11         2.14 o
   2  -6   5          0.23          0.16         0.81 o
   3  -6   5          0.87         -0.93         0.93 o
   4  -6   5          2.37          0.76         1.27 o
   5  -6   5          1.32          0.72         1.60 o
   6  -6   5          0.00         -1.22         1.98 o
   7  -6   5          1.26          0.95         2.93 o
   8  -6   5          7.84         14.13         4.22 o
  -9  -5   5          8.03          7.17         4.47 o
  -8  -5   5          2.88          1.84         3.22 o
  -7  -5   5         14.58         16.56         5.68 o
  -6  -5   5          5.06          1.03         2.18 o
  -5  -5   5          8.73          6.31         1.84 o
  -4  -5   5         36.24         25.71         2.72 o
  -3  -5   5          2.92          0.72         0.72 o
  -2  -5   5         21.65         24.10         1.43 o
  -1  -5   5         10.48         10.30         1.24 o
   0  -5   5          5.28          6.12         1.02 o
   1  -5   5        946.02       1077.01        37.27 o
   2  -5   5          5.26          5.86         1.07 o
   3  -5   5          0.33         -0.48         0.74 o
   4  -5   5         79.79         99.53         7.31 o
   5  -5   5          8.14          5.33         1.92 o
   6  -5   5          0.55          0.00         1.84 o
   7  -5   5          6.76          8.84         2.73 o
   8  -5   5          4.80          3.76         3.17 o
   9  -5   5          0.17          1.00         4.11 o
  -9  -4   5         11.20         13.22         4.34 o
  -8  -4   5          0.43          1.36         2.24 o
  -7  -4   5         21.44         20.49         3.69 o
  -6  -4   5        122.89        127.52         7.81 o
  -5  -4   5          0.13          1.74         1.07 o
  -4  -4   5         11.42          7.19         1.82 o
  -3  -4   5        196.47        207.77         9.53 o
  -2  -4   5         70.38         76.96         4.15 o
  -1  -4   5         21.77         16.72         1.63 o
   0  -4   5        144.19        148.43         6.16 o
   1  -4   5         46.04         44.35         2.44 o
   2  -4   5        105.58        113.52         4.83 o
   3  -4   5          2.31          0.82         0.77 o
   4  -4   5         48.44         51.04         3.44 o
   5  -4   5          0.31         -1.36         1.44 o
   6  -4   5          0.14          1.80         2.00 o
   7  -4   5         25.57         23.19         4.34 o
   8  -4   5          0.12         -2.22         2.91 o
   9  -4   5          0.02         -1.54         3.85 o
  -9  -3   5          0.44          2.19         2.77 o
  -8  -3   5         12.73         19.84         2.92 o
  -7  -3   5          0.01          1.11         1.71 o
  -6  -3   5         15.82          8.95         1.66 o
  -5  -3   5         55.52         56.99         3.17 o
  -4  -3   5          1.13          1.23         0.78 o
  -3  -3   5        264.48        283.64         9.96 o
  -2  -3   5         84.44         75.49         3.76 o
  -1  -3   5        322.04        302.33         9.52 o
   0  -3   5        109.46        114.32         4.67 o
   1  -3   5        128.60        134.33         5.47 o
   2  -3   5        149.45        145.96         5.44 o
   3  -3   5         42.18         50.55         2.89 o
   4  -3   5          5.04          3.93         1.25 o
   5  -3   5          0.68          0.11         1.28 o
   6  -3   5          0.28          0.53         1.60 o
   7  -3   5         78.05         87.63         9.46 o
   8  -3   5          0.22         -0.28         2.81 o
   9  -3   5          0.13         -1.85         2.85 o
 -10  -2   5          1.65          5.26         4.32 o
  -9  -2   5          0.01         -2.15         3.03 o
  -8  -2   5          5.37          9.17         1.97 o
  -7  -2   5         21.29         20.60         2.08 o
  -6  -2   5          1.05          0.69         1.06 o
  -5  -2   5          0.02         -0.26         0.84 o
  -4  -2   5       1043.47       1267.40        41.07 o
  -3  -2   5        521.35        564.47        17.64 o
  -2  -2   5         24.45         15.87         1.55 o
  -1  -2   5        831.38        879.35        28.34 o
   0  -2   5        909.80        965.09        30.95 o
   1  -2   5          5.23          5.12         0.90 o
   2  -2   5         16.57         15.49         1.64 o
   3  -2   5         37.23         29.23         2.74 o
   4  -2   5         20.46         24.60         2.70 o
   5  -2   5         19.10         16.37         3.40 o
   6  -2   5          3.57          3.32         1.70 o
   7  -2   5         20.54         28.10         3.88 o
   8  -2   5          5.06         -1.37         2.66 o
   9  -2   5          0.01          2.33         3.25 o
 -10  -1   5         15.73         27.91         5.60 o
  -9  -1   5         10.23          9.60         2.65 o
  -8  -1   5          0.98          2.49         1.48 o
  -7  -1   5          0.55          0.15         1.27 o
  -6  -1   5          8.31          6.48         1.40 o
  -5  -1   5         74.28         78.71         3.94 o
  -4  -1   5         26.21         17.91         2.41 o
  -3  -1   5         39.53         39.35         2.25 o
  -2  -1   5        465.70        462.33        14.30 o
  -1  -1   5        164.99        153.24         5.30 o
   0  -1   5        875.30        882.92        28.37 o
   1  -1   5        601.09        655.14        20.01 o
   2  -1   5         30.49         29.28         2.04 o
   3  -1   5        145.33        121.30         4.64 o
   4  -1   5         42.65         41.49         2.37 o
   5  -1   5         21.26         11.68         2.12 o
   6  -1   5         19.34         14.25         2.53 o
   7  -1   5          2.95          0.41         2.15 o
   8  -1   5          3.05         -1.24         2.78 o
   9  -1   5          2.09         -3.64         3.64 o
 -10   0   5          0.13          6.59         3.53 o
  -9   0   5          7.80          7.80         2.52 o
  -8   0   5          3.92          2.41         1.75 o
  -7   0   5         17.04         11.72         1.63 o
  -6   0   5         91.09        100.64         4.79 o
  -5   0   5          8.98          6.10         1.12 o
  -4   0   5        440.24        476.10        16.18 o
  -3   0   5          3.51          3.25         0.70 o
  -2   0   5        425.34        433.39        15.44 o
  -1   0   5       1622.16       1673.75        50.22 o
   0   0   5          1.92          1.51         0.55 o
   1   0   5        189.65        206.17         7.01 o
   2   0   5       1774.76       1999.97        63.80 o
   3   0   5        425.67        474.32        17.18 o
   4   0   5         24.09         30.97         2.45 o
   5   0   5         76.63         76.33         5.85 o
   6   0   5          0.43          2.54         1.70 o
   7   0   5          0.12          0.11         2.09 o
   8   0   5          2.35          1.18         3.23 o
   9   0   5          0.11          6.83         4.49 o
 -10   1   5          0.84          4.73         2.95 o
  -9   1   5          3.36          4.29         2.73 o
  -8   1   5          0.52          1.47         1.98 o
  -7   1   5          3.17          0.39         2.37 o
  -6   1   5         38.49         45.30         3.35 o
  -5   1   5        198.78        237.07         9.18 o
  -4   1   5        492.51        555.07        19.86 o
  -3   1   5        509.15        516.70        16.97 o
  -2   1   5         81.69         75.44         3.31 o
  -1   1   5        325.64        314.15        10.55 o
   0   1   5         63.26         64.45         3.45 o
   1   1   5        121.94        124.88         4.49 o
   2   1   5        243.21        296.25        11.91 o
   3   1   5          0.10         -0.28         0.79 o
   4   1   5          1.60          3.30         1.29 o
   5   1   5          0.09         -1.26         1.26 o
   6   1   5         20.10         22.61         3.07 o
   7   1   5          5.82          5.50         2.53 o
   8   1   5          5.49          6.20         3.34 o
 -10   2   5          0.00         -0.65         3.39 o
  -9   2   5          0.17         -1.31         2.32 o
  -8   2   5          4.59          8.28         3.00 o
  -7   2   5          4.28          1.55         1.94 o
  -6   2   5          9.32          8.75         2.58 o
  -5   2   5        167.50        191.09         7.75 o
  -4   2   5         26.90         25.49         2.71 o
  -3   2   5        338.75        368.49        14.65 o
  -2   2   5        284.20        343.48        12.50 o
  -1   2   5        343.60        403.88        14.44 o
   0   2   5        458.52        480.52        16.92 o
   1   2   5         87.09         89.46         3.22 o
   2   2   5        352.33        368.84        13.69 o
   3   2   5          7.73          4.74         1.22 o
   4   2   5          1.37          0.70         1.18 o
   5   2   5         65.74         67.83         6.94 o
   6   2   5          0.05          1.33         1.56 o
   7   2   5          7.07          2.69         2.98 o
   8   2   5          3.82         11.61         4.24 o
 -10   3   5         10.16         16.17         4.83 o
  -9   3   5          3.39          0.77         2.86 o
  -8   3   5         11.65         12.58         5.67 o
  -7   3   5          0.34         -0.41         2.05 o
  -6   3   5          0.21         -0.88         1.20 o
  -5   3   5          1.34         -0.90         1.12 o
  -4   3   5          0.42          2.25         1.08 o
  -3   3   5        104.35        135.52         6.73 o
  -2   3   5          0.45         -0.68         0.69 o
  -1   3   5          3.91          3.08         0.93 o
   0   3   5        192.79        210.29         7.51 o
   1   3   5         22.90         30.08         2.52 o
   2   3   5        131.68        155.34         7.21 o
   3   3   5         62.15         55.60         3.69 o
   4   3   5          9.97          7.56         1.84 o
   5   3   5         33.17         33.42         3.96 o
   6   3   5          6.58          7.20         3.15 o
   7   3   5          0.03          0.85         2.88 o
   8   3   5          6.53         10.66         3.99 o
 -10   4   5          0.38         -9.09         9.09 o
  -9   4   5          7.32          5.68         6.26 o
  -8   4   5         44.49         59.28         7.76 o
  -7   4   5          3.52          5.57         2.30 o
  -6   4   5        104.92        118.52         8.84 o
  -5   4   5         28.45         25.30         2.54 o
  -4   4   5          7.17          8.94         1.99 o
  -3   4   5         95.57        114.97         7.00 o
  -2   4   5        105.36         92.90         5.13 o
  -1   4   5          0.01          1.03         0.85 o
   0   4   5         73.29         77.38         3.89 o
   1   4   5        161.30        168.89         8.67 o
   2   4   5         25.98         30.76         2.56 o
   3   4   5         51.02         55.01         6.43 o
   4   4   5         60.48         49.03         4.30 o
   5   4   5         18.68         16.68         4.17 o
   6   4   5         11.18         10.20         4.11 o
   7   4   5          2.01          2.77         2.84 o
  -9   5   5          0.05          2.75         3.29 o
  -8   5   5          0.04         -2.33         2.33 o
  -7   5   5          6.50          5.42         2.28 o
  -6   5   5          5.80          1.36         1.75 o
  -5   5   5         58.59         68.16         5.13 o
  -4   5   5        238.27        306.62        15.65 o
  -3   5   5          5.69          5.37         1.53 o
  -2   5   5         31.15         32.48         2.69 o
  -1   5   5          0.00          0.02         0.97 o
   0   5   5          0.40          0.43         0.89 o
   1   5   5          5.50          3.58         1.26 o
   2   5   5         11.42          6.70         1.81 o
   3   5   5         22.19         19.07         2.70 o
   4   5   5         13.87         13.22         2.60 o
   5   5   5          1.62         -1.30         1.85 o
   6   5   5          3.65         -3.47         3.83 o
   7   5   5          0.58          4.75         5.28 o
  -9   6   5          0.03          5.31         5.91 o
  -8   6   5          0.00         -0.19         3.01 o
  -7   6   5          0.04          0.83         2.86 o
  -6   6   5          4.02          2.69         1.97 o
  -5   6   5          7.01          3.91         1.81 o
  -4   6   5          3.53          5.09         1.90 o
  -3   6   5         60.03         74.20         8.48 o
  -2   6   5        246.47        284.36        16.42 o
  -1   6   5          3.50          4.76         1.71 o
   0   6   5        191.65        208.68         9.59 o
   1   6   5         17.15         13.13         3.02 o
   2   6   5          0.78          0.58         1.56 o
   3   6   5         28.80         36.63         3.99 o
   4   6   5          1.18          0.40         2.01 o
   5   6   5          0.17          1.19         2.73 o
   6   6   5          2.26         -0.84         4.97 o
  -8   7   5          0.08         -0.54         3.05 o
  -7   7   5          6.36          5.68         3.12 o
  -6   7   5          1.43          3.70         2.39 o
  -5   7   5          1.25          3.89         2.41 o
  -4   7   5         15.64          5.47         2.62 o
  -3   7   5          1.63          4.24         2.00 o
  -2   7   5          2.00          1.84         1.48 o
  -1   7   5         10.06         13.84         2.73 o
   0   7   5         38.02         35.13         3.59 o
   1   7   5         19.87         20.17         4.16 o
   2   7   5        112.22        162.32         9.42 o
   3   7   5          0.07          0.95         2.16 o
   4   7   5          3.30          3.52         2.55 o
   5   7   5          0.17         -1.35         3.05 o
  -7   8   5          0.07          1.61         3.57 o
  -6   8   5          0.57          1.77         2.94 o
  -5   8   5          7.41          2.88         3.23 o
  -4   8   5          1.48         -2.50         3.10 o
  -3   8   5          0.06         -1.49         2.71 o
  -2   8   5          0.21          1.33         2.06 o
  -1   8   5          3.67          3.74         2.24 o
   0   8   5          2.28         -0.38         1.92 o
   1   8   5          2.76          1.88         2.14 o
   2   8   5         17.16         20.01         4.49 o
   3   8   5         14.27         11.92         3.37 o
   4   8   5         24.03         23.93         5.45 o
  -6   9   5          0.36          5.50         4.91 o
  -5   9   5          1.05         -3.73         3.73 o
  -4   9   5          3.07          1.25         4.01 o
  -3   9   5          0.01         -0.95         3.52 o
  -2   9   5          0.12         -1.91         4.20 o
  -1   9   5          7.21          6.25         3.57 o
   0   9   5          0.53          2.83         2.66 o
   1   9   5          0.02          3.23         2.94 o
   2   9   5          0.76          1.08         6.79 o
  -3  10   5          0.28         -1.98         6.77 o
  -2  10   5          1.20          7.91         3.96 o
  -1  10   5          0.36         -2.07         5.28 o
  -2 -11   6          0.08         -0.12         3.29 o
  -1 -11   6          0.08         -0.80         3.13 o
   0 -11   6          3.35          6.39         5.07 o
   1 -11   6          0.00         -1.17         2.87 o
   2 -11   6          0.34          7.93         3.68 o
   3 -11   6          0.00          5.84         8.64 o
   4 -11   6          0.19         -0.34         5.76 o
  -4 -10   6          0.14          0.95         2.80 o
  -3 -10   6          0.01         -1.84         1.84 o
  -2 -10   6          0.01          0.22         2.15 o
  -1 -10   6          0.17          0.61         2.61 o
   0 -10   6          9.27         16.37         3.31 o
   1 -10   6          2.25          1.94         2.25 o
   2 -10   6          0.21         -0.72         2.20 o
   3 -10   6          2.29         -0.68         3.24 o
   4 -10   6          0.09         -3.07         3.07 o
   5 -10   6          0.02          2.23         3.06 o
  -6  -9   6          0.79         -3.48         3.48 o
  -5  -9   6          0.05         -1.99         3.09 o
  -4  -9   6          1.09         -1.40         2.91 o
  -3  -9   6          0.46          0.54         2.06 o
  -2  -9   6          0.77          3.48         1.93 o
  -1  -9   6          7.82          6.29         2.17 o
   0  -9   6          0.06         -1.09         2.11 o
   1  -9   6          0.01         -1.85         1.99 o
   2  -9   6          7.73          8.58         2.05 o
   3  -9   6          3.01          1.46         1.94 o
   4  -9   6          0.20         -0.08         3.79 o
   5  -9   6          0.04         -0.09         3.20 o
   6  -9   6          0.00         -2.65         3.63 o
  -7  -8   6          2.69          2.35         4.96 o
  -6  -8   6          3.57          2.16         3.53 o
  -5  -8   6         87.41        103.99        12.25 o
  -4  -8   6          6.56          8.17         3.52 o
  -3  -8   6         21.78         22.29         3.01 o
  -2  -8   6         17.59         15.76         2.68 o
  -1  -8   6         54.51         71.61         5.14 o
   0  -8   6          0.16         -0.46         1.24 o
   1  -8   6          3.30          2.65         1.55 o
   2  -8   6          3.93          3.03         1.65 o
   3  -8   6          0.19          0.75         1.70 o
   4  -8   6          0.46          3.72         2.20 o
   5  -8   6          0.18         -0.13         2.72 o
   6  -8   6          2.63          5.06         3.40 o
   7  -8   6          0.34          1.43         3.44 o
  -7  -7   6          0.42          1.13         3.31 o
  -6  -7   6          2.08          4.96         2.45 o
  -5  -7   6         61.40         72.18         6.26 o
  -4  -7   6          8.50          4.99         2.14 o
  -3  -7   6         34.31         34.54         3.58 o
  -2  -7   6         47.65         46.53         3.95 o
  -1  -7   6        130.03        143.73         7.22 o
   0  -7   6         12.51         13.35         1.68 o
   1  -7   6         69.96         70.54         3.89 o
   2  -7   6          0.91          1.56         1.32 o
   3  -7   6          2.80          1.39         1.25 o
   4  -7   6          6.33          4.83         2.42 o
   5  -7   6          2.87          0.42         1.88 o
   6  -7   6          0.01         -1.82         1.82 o
   7  -7   6          0.45          3.39         2.89 o
   8  -7   6          0.04          1.91         4.06 o
  -8  -6   6          0.27         -1.92         4.05 o
  -7  -6   6          2.73          2.08         2.58 o
  -6  -6   6          2.09          1.36         2.07 o
  -5  -6   6          0.99         -0.56         1.80 o
  -4  -6   6         15.28         11.54         2.30 o
  -3  -6   6         48.75         49.41         4.30 o
  -2  -6   6          5.03          7.84         1.59 o
  -1  -6   6         48.76         42.00         4.01 o
   0  -6   6         24.50         25.43         2.13 o
   1  -6   6        307.02        323.32        12.10 o
   2  -6   6         37.30         35.23         3.19 o
   3  -6   6         35.83         32.92         4.18 o
   4  -6   6          0.47         -0.61         1.35 o
   5  -6   6         65.48         73.84         6.14 o
   6  -6   6          0.24          3.12         2.05 o
   7  -6   6          0.05         -0.87         2.47 o
   8  -6   6          0.45          1.51         3.28 o
  -9  -5   6         10.81          6.82         6.61 o
  -8  -5   6          3.96          5.03         3.68 o
  -7  -5   6         25.99         18.10         4.82 o
  -6  -5   6         54.05         56.67         4.89 o
  -5  -5   6          4.30          4.79         2.50 o
  -4  -5   6          2.07          3.21         1.35 o
  -3  -5   6        116.47        138.87         7.48 o
  -2  -5   6          7.23          3.36         1.17 o
  -1  -5   6          4.32          5.14         1.13 o
   0  -5   6         41.32         33.49         2.60 o
   1  -5   6        670.61        765.22        25.01 o
   2  -5   6         61.17         64.57         3.98 o
   3  -5   6         56.09         59.60         3.37 o
   4  -5   6         12.27          6.96         1.93 o
   5  -5   6         20.55         17.74         3.20 o
   6  -5   6          3.31          1.37         2.00 o
   7  -5   6         19.53         21.63         4.45 o
   8  -5   6          0.11          2.22         2.76 o
  -9  -4   6          0.89          0.67         4.16 o
  -8  -4   6          3.23         -0.75         2.70 o
  -7  -4   6         72.20         67.24         7.67 o
  -6  -4   6          5.56          3.90         1.89 o
  -5  -4   6        178.59        201.15         9.16 o
  -4  -4   6         40.69         35.60         2.37 o
  -3  -4   6          3.74          3.09         1.04 o
  -2  -4   6          0.06         -0.05         0.60 o
  -1  -4   6         13.83         13.58         1.59 o
   0  -4   6         10.06         10.72         1.46 o
   1  -4   6         42.21         39.64         2.28 o
   2  -4   6         68.02         60.06         3.69 o
   3  -4   6         23.13         21.43         2.44 o
   4  -4   6         17.08         19.15         2.12 o
   5  -4   6         13.21         11.71         2.42 o
   6  -4   6          0.96          0.29         1.78 o
   7  -4   6          2.39          1.98         2.52 o
   8  -4   6          3.29          3.69         4.18 o
   9  -4   6          2.68         -0.50         6.33 o
  -9  -3   6          0.26         -1.66         2.63 o
  -8  -3   6          2.28          8.26         2.60 o
  -7  -3   6         10.97          8.99         2.03 o
  -6  -3   6          7.86          5.59         3.29 o
  -5  -3   6         10.57          8.58         1.52 o
  -4  -3   6         19.32         20.55         1.90 o
  -3  -3   6        558.03        564.13        20.29 o
  -2  -3   6        160.52        151.78         6.38 o
  -1  -3   6        280.06        305.76        10.40 o
   0  -3   6       2504.48       2750.24        87.40 o
   1  -3   6          0.76          1.33         0.58 o
   2  -3   6          5.77          6.67         0.92 o
   3  -3   6        243.67        273.48        11.69 o
   4  -3   6          0.05          0.16         1.10 o
   5  -3   6          0.12          0.35         1.27 o
   6  -3   6         10.86          9.54         3.77 o
   7  -3   6         41.93         55.23         5.76 o
   8  -3   6          2.61         -0.01         2.98 o
   9  -3   6          3.19          3.38         3.78 o
 -10  -2   6          7.15          4.69         4.32 o
  -9  -2   6          0.00         -1.48         2.54 o
  -8  -2   6          0.02         -1.78         1.78 o
  -7  -2   6         31.59         29.08         2.64 o
  -6  -2   6         43.75         50.31         3.75 o
  -5  -2   6         18.98         14.64         1.66 o
  -4  -2   6        355.89        395.62        13.66 o
  -3  -2   6         69.45         68.16         3.45 o
  -2  -2   6          3.56          4.96         0.60 o
  -1  -2   6       1735.84       1857.66        63.34 o
   0  -2   6         42.35         32.29         1.79 o
   1  -2   6        999.42       1057.59        33.94 o
   2  -2   6         13.28         10.29         1.71 o
   3  -2   6         50.42         50.18         5.61 o
   4  -2   6          1.97          3.70         1.25 o
   5  -2   6          0.00         -0.48         1.20 o
   6  -2   6          8.93          6.34         2.25 o
   7  -2   6          0.50          1.92         2.40 o
   8  -2   6          1.25          3.50         3.63 o
   9  -2   6          0.39          3.55         4.65 o
 -10  -1   6          0.10         -0.90         3.73 o
  -9  -1   6          2.11          4.70         2.70 o
  -8  -1   6          6.26          3.80         1.88 o
  -7  -1   6          6.64          4.55         1.84 o
  -6  -1   6          7.63          8.11         1.48 o
  -5  -1   6         29.33         29.79         2.19 o
  -4  -1   6         22.32         16.02         1.83 o
  -3  -1   6          9.72          9.53         0.73 o
  -2  -1   6          1.45          1.87         0.78 o
  -1  -1   6          5.03          4.00         0.65 o
   0  -1   6        189.12        190.09         6.62 o
   1  -1   6         89.32         96.28         4.61 o
   2  -1   6         42.10         47.34         2.13 o
   3  -1   6        275.20        262.35        10.37 o
   4  -1   6         40.63         42.94         3.15 o
   5  -1   6         10.77         12.99         2.03 o
   6  -1   6        198.48        192.01        10.41 o
   7  -1   6          2.55         -0.46         2.54 o
   8  -1   6          0.05         -2.46         2.86 o
   9  -1   6          1.62          6.56         4.21 o
 -10   0   6          0.90          0.58         3.78 o
  -9   0   6          0.04         -0.50         2.31 o
  -8   0   6          5.36          1.45         2.14 o
  -7   0   6        116.40        136.89         6.47 o
  -6   0   6         64.13         61.49         3.90 o
  -5   0   6        848.29       1017.66        33.42 o
  -4   0   6        348.04        391.98        13.44 o
  -3   0   6          8.61         11.47         1.09 o
  -2   0   6         28.88         20.42         2.74 o
  -1   0   6        563.15        598.31        18.35 o
   0   0   6        389.69        395.50        14.02 o
   1   0   6        118.55        127.89         5.20 o
   2   0   6        233.83        264.39         9.10 o
   3   0   6         59.74         60.66         3.17 o
   4   0   6          3.35          1.71         0.87 o
   5   0   6        105.38        101.58         6.54 o
   6   0   6         30.07         21.34         3.24 o
   7   0   6         28.82         35.12         5.04 o
   8   0   6          0.20          4.68         3.34 o
 -10   1   6          0.13          0.96         3.32 o
  -9   1   6          3.71          7.05         2.73 o
  -8   1   6          0.53          1.78         2.24 o
  -7   1   6          0.32         -0.24         1.63 o
  -6   1   6         28.49         27.14         2.69 o
  -5   1   6         10.84         12.47         1.75 o
  -4   1   6          9.73          7.86         1.23 o
  -3   1   6        189.58        225.63         9.14 o
  -2   1   6         28.68         31.47         2.13 o
  -1   1   6          8.74          8.27         1.51 o
   0   1   6         19.92         24.29         1.61 o
   1   1   6          4.72          4.51         0.64 o
   2   1   6          1.22          0.99         0.84 o
   3   1   6          1.37         -0.10         0.89 o
   4   1   6          0.12         -1.05         1.05 o
   5   1   6          7.37          3.55         2.05 o
   6   1   6         13.71          4.07         2.35 o
   7   1   6          8.76          8.77         2.99 o
   8   1   6          3.89          4.16         4.35 o
 -10   2   6          0.62          0.35         3.42 o
  -9   2   6          0.03          0.98         2.46 o
  -8   2   6          2.71          3.23         2.57 o
  -7   2   6          0.92          0.96         1.73 o
  -6   2   6          3.25          3.12         1.43 o
  -5   2   6        236.87        273.12        12.09 o
  -4   2   6          9.45          9.59         2.49 o
  -3   2   6          3.19          3.42         1.09 o
  -2   2   6        280.86        315.45        11.54 o
  -1   2   6       1205.96       1368.23        46.93 o
   0   2   6        653.70        737.41        23.86 o
   1   2   6       1815.56       2084.77        70.46 o
   2   2   6        321.15        349.55        14.10 o
   3   2   6         14.80         15.50         1.94 o
   4   2   6          0.25          0.96         1.63 o
   5   2   6          2.21         -0.15         1.78 o
   6   2   6          3.42          0.65         2.26 o
   7   2   6          0.00         -2.40         2.40 o
   8   2   6          0.03          6.81         3.35 o
 -10   3   6          0.89          4.52         3.81 o
  -9   3   6          3.28          9.12         3.48 o
  -8   3   6          8.54         11.71         3.23 o
  -7   3   6          7.26          7.79         2.90 o
  -6   3   6         13.77          8.68         2.08 o
  -5   3   6         25.40         30.25         3.69 o
  -4   3   6         19.68         21.38         2.82 o
  -3   3   6         37.99         50.98         3.49 o
  -2   3   6          2.03          0.82         0.80 o
  -1   3   6         30.53         36.03         2.50 o
   0   3   6          7.68          6.47         1.16 o
   1   3   6        350.40        399.14        13.49 o
   2   3   6         24.65         26.39         2.31 o
   3   3   6         87.68         96.15         5.36 o
   4   3   6         13.08          8.69         2.04 o
   5   3   6          1.82          1.51         2.60 o
   6   3   6          0.31          0.65         2.16 o
   7   3   6          1.18         -2.57         3.24 o
  -9   4   6          0.23          5.26         2.81 o
  -8   4   6          0.09         -0.10         2.85 o
  -7   4   6         29.17         29.51         4.48 o
  -6   4   6          1.94          5.42         2.13 o
  -5   4   6         29.46         28.65         6.05 o
  -4   4   6          0.16          1.46         1.36 o
  -3   4   6          1.92          0.82         1.23 o
  -2   4   6         13.41         12.01         1.96 o
  -1   4   6          0.91          0.17         1.00 o
   0   4   6         39.99         46.76         2.89 o
   1   4   6        190.19        213.57         8.58 o
   2   4   6          0.15         -0.46         1.12 o
   3   4   6         30.34         31.24         3.32 o
   4   4   6         38.40         38.69         3.98 o
   5   4   6         42.24         35.32         5.40 o
   6   4   6         25.30         25.76         4.37 o
   7   4   6         18.96         24.15         5.91 o
  -9   5   6          0.12          0.55         3.77 o
  -8   5   6          0.07         -1.76         2.82 o
  -7   5   6          0.06          2.11         2.23 o
  -6   5   6         10.43         10.52         2.51 o
  -5   5   6         21.47         22.92         3.31 o
  -4   5   6          6.56          1.92         1.99 o
  -3   5   6         20.41         26.15         2.75 o
  -2   5   6         77.07         98.32         7.82 o
  -1   5   6         15.76         16.61         2.67 o
   0   5   6          0.33         -0.45         1.07 o
   1   5   6          1.23         -1.26         1.30 o
   2   5   6          5.90          5.47         1.89 o
   3   5   6          1.07          0.35         1.69 o
   4   5   6          7.52          6.90         2.36 o
   5   5   6          9.94          7.62         4.20 o
   6   5   6          0.18         -3.64         3.64 o
  -8   6   6          0.03         -1.08         3.33 o
  -7   6   6          0.51         -2.23         2.98 o
  -6   6   6          2.19         -1.89         2.49 o
  -5   6   6          7.34          7.21         2.56 o
  -4   6   6          2.46          2.13         2.10 o
  -3   6   6          0.01         -1.36         1.36 o
  -2   6   6         11.26          9.64         3.32 o
  -1   6   6        104.90        127.62        11.10 o
   0   6   6          2.38          6.20         2.87 o
   1   6   6         25.05         26.42         3.22 o
   2   6   6          1.22          2.31         1.82 o
   3   6   6          2.86          2.31         2.26 o
   4   6   6          0.61         -0.28         2.09 o
   5   6   6          0.10          4.36         2.84 o
  -8   7   6          0.00         -1.83         4.09 o
  -7   7   6          2.17          4.51         3.84 o
  -6   7   6          5.11          7.46         3.49 o
  -5   7   6          0.31         -0.43         2.34 o
  -4   7   6          1.12         -1.90         1.90 o
  -3   7   6          5.97          2.50         1.96 o
  -2   7   6          0.00          0.90         1.84 o
  -1   7   6          2.39         -0.65         2.05 o
   0   7   6          4.63          3.13         3.37 o
   1   7   6         42.87         46.79         6.08 o
   2   7   6          3.05          7.79         2.40 o
   3   7   6         13.16         12.82         2.99 o
   4   7   6         13.65         16.61         5.20 o
  -7   8   6          0.00         -1.44         5.40 o
  -6   8   6          0.00         -1.41         3.46 o
  -5   8   6          2.01         -2.81         2.81 o
  -4   8   6          1.20          0.63         2.64 o
  -3   8   6          4.36          6.25         3.27 o
  -2   8   6          0.01         -2.38         3.11 o
  -1   8   6          0.00          3.95         2.93 o
   0   8   6          3.60          0.71         2.54 o
   1   8   6          0.19          2.04         2.68 o
   2   8   6          1.94          2.98         2.75 o
   3   8   6          1.70          0.19         3.07 o
  -5   9   6          0.64         -4.30         4.54 o
  -4   9   6          0.96          1.38         3.75 o
  -3   9   6          0.08         -0.41         3.87 o
  -2   9   6          0.02          3.43         3.68 o
  -1   9   6          0.54          1.26         3.30 o
   0   9   6          1.30          4.18         3.23 o
   1   9   6          1.05          2.29         3.28 o
  -3 -11   7          0.02         -4.62         4.62 o
  -2 -11   7          0.00         -1.27         3.28 o
  -1 -11   7          0.02          3.65         3.09 o
   0 -11   7          0.08          1.06         3.09 o
   1 -11   7          0.24         -1.86         3.00 o
   2 -11   7          0.70         -2.75         4.25 o
   3 -11   7          0.00         -2.99         2.99 o
  -4 -10   7          2.06         -0.30         2.47 o
  -3 -10   7          0.35          0.37         2.38 o
  -2 -10   7          2.98          8.10         3.21 o
  -1 -10   7          0.48          1.23         2.60 o
   0 -10   7          0.63          2.13         3.39 o
   1 -10   7          0.14         -0.21         2.12 o
   2 -10   7          1.56          0.58         2.21 o
   3 -10   7          0.01         -1.50         3.12 o
   4 -10   7          0.00         -0.39         2.89 o
   5 -10   7          0.14         -1.58         3.85 o
  -6  -9   7          0.08          2.91         5.94 o
  -5  -9   7         27.57         24.81         4.11 o
  -4  -9   7          1.89          0.39         2.75 o
  -3  -9   7          0.11          2.13         1.94 o
  -2  -9   7          0.07          0.71         1.74 o
  -1  -9   7         45.67         45.37         4.17 o
   0  -9   7          2.24          3.07         3.32 o
   1  -9   7          0.18          1.06         1.92 o
   2  -9   7          0.01          2.68         1.78 o
   3  -9   7          0.01         -1.13         2.37 o
   4  -9   7          0.70         -1.13         2.64 o
   5  -9   7          0.79         -2.33         2.99 o
   6  -9   7          0.99          1.90         3.16 o
  -7  -8   7          1.83          5.17         4.89 o
  -6  -8   7          5.57         11.48         3.80 o
  -5  -8   7         13.30         10.47         3.89 o
  -4  -8   7         14.40         10.96         2.76 o
  -3  -8   7        101.62        130.70         7.98 o
  -2  -8   7          0.55          1.69         1.46 o
  -1  -8   7         71.04         78.16         6.42 o
   0  -8   7          7.45          7.92         1.82 o
   1  -8   7          0.08         -1.23         1.23 o
   2  -8   7          7.78          4.34         1.73 o
   3  -8   7          2.59         -1.68         1.82 o
   4  -8   7          2.59          5.81         2.39 o
   5  -8   7         16.55         18.50         5.52 o
   6  -8   7          0.17         -1.10         2.95 o
   7  -8   7          0.08         -4.01         4.01 o
  -7  -7   7          0.72          2.38         3.12 o
  -6  -7   7          0.22         -0.27         2.34 o
  -5  -7   7          1.51         -0.54         2.39 o
  -4  -7   7         10.00          8.78         4.16 o
  -3  -7   7         56.46         63.15         8.60 o
  -2  -7   7          1.31          1.84         1.85 o
  -1  -7   7        100.03        115.40         7.32 o
   0  -7   7          3.55          4.55         1.21 o
   1  -7   7        210.37        213.72         9.18 o
   2  -7   7          8.36          5.77         1.56 o
   3  -7   7          1.54          2.93         1.87 o
   4  -7   7          1.77         -1.03         1.77 o
   5  -7   7          6.85          0.81         2.21 o
   6  -7   7          2.40          3.19         2.54 o
   7  -7   7          1.24          3.92         3.65 o
  -8  -6   7          0.15         -3.63         3.63 o
  -7  -6   7          0.22         -2.53         2.61 o
  -6  -6   7         62.32         68.34         5.49 o
  -5  -6   7          8.82          6.13         2.25 o
  -4  -6   7          3.19          5.74         1.99 o
  -3  -6   7         25.22         19.07         2.88 o
  -2  -6   7         95.10        101.97         5.77 o
  -1  -6   7         14.85         16.98         2.94 o
   0  -6   7         57.96         52.46         5.09 o
   1  -6   7        164.87        176.75         7.72 o
   2  -6   7         33.74         34.93         3.21 o
   3  -6   7        133.10        155.11         8.45 o
   4  -6   7          0.64          0.56         2.09 o
   5  -6   7         53.98         60.27         5.02 o
   6  -6   7          0.20          1.80         1.95 o
   7  -6   7          0.43          2.15         2.61 o
   8  -6   7          0.16          0.37         3.61 o
  -9  -5   7          8.85          0.38         5.46 o
  -8  -5   7          5.12          3.72         3.45 o
  -7  -5   7         32.58         20.04         3.88 o
  -6  -5   7         33.88         28.24         4.23 o
  -5  -5   7         16.65         16.83         2.72 o
  -4  -5   7          5.25          6.81         1.69 o
  -3  -5   7         81.36         79.78         7.36 o
  -2  -5   7         62.15         67.25         5.75 o
  -1  -5   7          0.05          0.73         0.67 o
   0  -5   7        255.39        273.67        10.30 o
   1  -5   7          1.20          1.19         0.78 o
   2  -5   7         30.85         26.47         2.05 o
   3  -5   7         40.63         36.94         2.72 o
   4  -5   7          5.77          3.15         1.73 o
   5  -5   7         53.22         48.25         7.23 o
   6  -5   7          2.03          1.51         2.05 o
   7  -5   7         34.82         46.07         6.12 o
   8  -5   7          0.04          1.85         3.14 o
  -9  -4   7          0.32          0.22         4.06 o
  -8  -4   7          5.59          9.67         2.76 o
  -7  -4   7         41.78         31.85         6.18 o
  -6  -4   7          2.88          4.51         2.02 o
  -5  -4   7        229.08        261.52        11.15 o
  -4  -4   7         58.51         65.75         4.06 o
  -3  -4   7        117.07        124.06         7.51 o
  -2  -4   7          0.15         -0.62         0.62 o
  -1  -4   7         15.17         11.89         1.03 o
   0  -4   7        492.96        568.58        18.74 o
   1  -4   7         95.72        115.32         5.22 o
   2  -4   7         13.08         10.94         1.49 o
   3  -4   7          6.26          8.25         1.58 o
   4  -4   7        156.95        182.32         9.94 o
   5  -4   7          3.44          5.49         1.92 o
   6  -4   7         25.24         33.31         4.15 o
   7  -4   7         30.92         34.65         4.83 o
   8  -4   7          0.87         -2.08         2.67 o
  -9  -3   7          0.09          4.25         3.11 o
  -8  -3   7          0.25         -0.62         2.36 o
  -7  -3   7          0.83         -0.64         1.86 o
  -6  -3   7          1.38         -0.61         1.39 o
  -5  -3   7         30.45         31.68         3.16 o
  -4  -3   7          1.46         -0.90         0.90 o
  -3  -3   7        469.87        505.16        18.37 o
  -2  -3   7         30.42         26.12         2.04 o
  -1  -3   7        527.16        629.77        20.75 o
   0  -3   7        802.31        921.92        29.79 o
   1  -3   7          6.96          5.13         0.98 o
   2  -3   7         45.69         44.67         2.53 o
   3  -3   7         22.12         23.30         2.32 o
   4  -3   7          0.34         -0.58         1.10 o
   5  -3   7          0.02          0.34         1.46 o
   6  -3   7         67.66         73.63         6.36 o
   7  -3   7          0.04          0.96         4.84 o
   8  -3   7          3.20          7.72         3.09 o
 -10  -2   7          2.59          4.42         4.25 o
  -9  -2   7          4.77         -0.87         3.02 o
  -8  -2   7          5.35          4.83         3.11 o
  -7  -2   7         14.36          7.07         2.33 o
  -6  -2   7          0.51          0.51         1.21 o
  -5  -2   7          0.19         -0.94         1.00 o
  -4  -2   7         23.69         19.64         1.82 o
  -3  -2   7         17.16         12.32         1.43 o
  -2  -2   7        118.62        122.94         4.70 o
  -1  -2   7       1252.35       1470.09        50.45 o
   0  -2   7         19.63         18.95         1.50 o
   1  -2   7       1383.12       1498.18        47.84 o
   2  -2   7        100.87         84.25         4.41 o
   3  -2   7         30.38         29.25         2.45 o
   4  -2   7          2.68         -0.63         1.05 o
   5  -2   7          0.79         -0.60         1.31 o
   6  -2   7          0.00          0.22         1.92 o
   7  -2   7          4.21          9.67         3.36 o
   8  -2   7          0.50          0.62         3.96 o
 -10  -1   7          0.00         -0.09         3.72 o
  -9  -1   7         15.46         18.62         3.35 o
  -8  -1   7         29.94         34.56         4.14 o
  -7  -1   7         26.69         28.84         3.07 o
  -6  -1   7          0.35          0.28         1.06 o
  -5  -1   7         19.81         20.72         1.80 o
  -4  -1   7         20.16         20.38         1.31 o
  -3  -1   7          3.83          2.35         0.95 o
  -2  -1   7         15.99         10.58         1.73 o
  -1  -1   7        548.37        555.91        19.57 o
   0  -1   7         70.05         69.02         3.70 o
   1  -1   7         29.08         28.37         2.57 o
   2  -1   7         25.04         18.95         1.84 o
   3  -1   7        372.18        393.15        14.64 o
   4  -1   7          9.54          6.16         1.52 o
   5  -1   7         38.69         44.18         4.08 o
   6  -1   7         30.68         23.77         3.78 o
   7  -1   7          0.22          1.30         3.01 o
   8  -1   7          1.35          1.80         5.33 o
 -10   0   7          0.16         -3.25         3.25 o
  -9   0   7          0.52          0.89         2.81 o
  -8   0   7          7.46          3.10         2.55 o
  -7   0   7          2.07          2.72         1.78 o
  -6   0   7          0.25         -1.02         1.22 o
  -5   0   7          0.03         -0.64         1.01 o
  -4   0   7        162.89        163.63         6.20 o
  -3   0   7         37.31         34.48         2.46 o
  -2   0   7          4.71          5.31         0.65 o
  -1   0   7         31.55         32.25         1.92 o
   0   0   7         32.61         30.63         2.25 o
   1   0   7         68.63         55.67         2.93 o
   2   0   7        115.96        121.26         5.39 o
   3   0   7          6.96          7.28         1.12 o
   4   0   7         37.87         28.60         4.10 o
   5   0   7        107.06         98.93         6.56 o
   6   0   7          3.37          3.13         2.08 o
   7   0   7         47.22         47.61         6.11 o
   8   0   7          1.38          3.07         3.92 o
 -10   1   7          0.38         -3.54         3.54 o
  -9   1   7          1.80          4.92         3.08 o
  -8   1   7          0.30         -0.03         2.06 o
  -7   1   7          1.69          0.15         1.55 o
  -6   1   7          6.31          4.20         1.84 o
  -5   1   7        111.43        113.12         5.32 o
  -4   1   7          6.30          5.34         1.05 o
  -3   1   7        360.80        413.45        13.20 o
  -2   1   7        307.83        361.21        12.35 o
  -1   1   7        395.07        465.42        15.42 o
   0   1   7          4.20          2.76         0.78 o
   1   1   7         17.15         15.36         1.34 o
   2   1   7         92.16        116.33         6.47 o
   3   1   7          2.84          2.45         1.55 o
   4   1   7         10.67          4.94         2.49 o
   5   1   7        101.82         78.57         5.88 o
   6   1   7          0.29         -0.76         2.00 o
   7   1   7          4.55          3.41         2.97 o
   8   1   7          0.23          1.46         3.35 o
 -10   2   7          0.26         -1.80         3.73 o
  -9   2   7          0.07         -2.21         2.23 o
  -8   2   7         10.40         13.71         3.13 o
  -7   2   7          0.17          0.69         1.81 o
  -6   2   7         39.57         36.05         6.74 o
  -5   2   7          0.08         -1.12         1.22 o
  -4   2   7          6.31          7.47         1.49 o
  -3   2   7         20.28         17.85         1.57 o
  -2   2   7        226.10        256.94         9.66 o
  -1   2   7         64.13         75.88         3.75 o
   0   2   7          4.67          2.93         0.87 o
   1   2   7          9.96         10.50         1.53 o
   2   2   7         83.37         75.62         4.60 o
   3   2   7          3.30          1.59         1.65 o
   4   2   7          4.37          2.77         1.51 o
   5   2   7          3.30          1.26         2.26 o
   6   2   7          0.36          0.69         2.74 o
   7   2   7          4.32          1.16         2.88 o
 -10   3   7          0.62          0.44         3.55 o
  -9   3   7          4.50          4.57         3.09 o
  -8   3   7          0.46          3.27         2.88 o
  -7   3   7          1.58          1.90         2.63 o
  -6   3   7         21.47         21.75         3.84 o
  -5   3   7         16.28         18.17         2.76 o
  -4   3   7          0.44         -0.12         1.21 o
  -3   3   7         85.52        101.73         5.73 o
  -2   3   7         27.60         27.42         2.18 o
  -1   3   7          5.59          5.71         1.25 o
   0   3   7          4.16          2.56         1.28 o
   1   3   7        116.38        133.34         7.30 o
   2   3   7          1.16         -0.53         1.00 o
   3   3   7         84.37         88.34         6.84 o
   4   3   7          2.12          2.73         1.85 o
   5   3   7         36.43         24.97         4.94 o
   6   3   7          0.95         -2.92         2.95 o
   7   3   7          5.42          2.14         3.83 o
  -9   4   7          0.99          5.63         3.76 o
  -8   4   7          1.02          4.61         3.35 o
  -7   4   7          1.44          0.13         2.79 o
  -6   4   7         29.34         27.24         8.11 o
  -5   4   7          1.66         -0.30         1.58 o
  -4   4   7          3.16         -0.89         1.34 o
  -3   4   7         45.27         47.33         4.14 o
  -2   4   7         77.16         94.33         4.90 o
  -1   4   7         12.29         19.18         3.76 o
   0   4   7        135.37        136.39         7.55 o
   1   4   7          4.52          3.79         1.30 o
   2   4   7          0.48          1.26         1.13 o
   3   4   7          0.11         -0.33         1.74 o
   4   4   7          9.30          4.33         2.20 o
   5   4   7         11.97          7.08         3.26 o
   6   4   7          0.01          1.25         3.03 o
  -9   5   7          0.06         -0.82         3.21 o
  -8   5   7          0.11         -0.26         3.25 o
  -7   5   7          7.33          0.63         2.62 o
  -6   5   7          4.11          3.39         2.85 o
  -5   5   7          0.01         -1.88         1.88 o
  -4   5   7          7.02          5.00         1.78 o
  -3   5   7         29.57         29.43         3.02 o
  -2   5   7          0.06          0.18         1.37 o
  -1   5   7          0.01         -1.34         1.34 o
   0   5   7          0.00         -1.33         1.44 o
   1   5   7          6.72          5.10         1.94 o
   2   5   7          0.67         -0.98         1.59 o
   3   5   7          9.09          8.54         2.31 o
   4   5   7          6.92          7.22         2.65 o
   5   5   7          0.12         -0.73         2.25 o
   6   5   7          0.07          2.78         4.20 o
  -8   6   7          0.79         -0.23         4.02 o
  -7   6   7          0.15         -2.44         3.12 o
  -6   6   7          0.54         -1.56         2.69 o
  -5   6   7          5.24         -0.25         2.42 o
  -4   6   7          2.19          2.25         1.86 o
  -3   6   7          6.82          2.78         1.95 o
  -2   6   7          2.00          0.86         1.58 o
  -1   6   7         17.49         16.51         2.77 o
   0   6   7         37.49         34.99         3.60 o
   1   6   7          2.50          1.27         1.84 o
   2   6   7          0.03         -2.15         2.25 o
   3   6   7         18.40         23.20         4.83 o
   4   6   7          1.91          1.79         3.50 o
   5   6   7          2.13          5.79         3.67 o
  -7   7   7          0.88          3.04         3.57 o
  -6   7   7          0.00         -1.04         2.91 o
  -5   7   7          1.12          1.96         3.25 o
  -4   7   7          0.06         -0.53         3.40 o
  -3   7   7          0.07          1.63         2.09 o
  -2   7   7          0.01         -1.38         2.18 o
  -1   7   7         10.15          8.08         4.54 o
   0   7   7          1.27          0.82         3.07 o
   1   7   7          0.62          1.06         3.42 o
   2   7   7          0.13          0.27         2.57 o
   3   7   7          2.34          1.93         2.65 o
   4   7   7          0.11         -2.33         3.26 o
  -6   8   7          1.10          3.24         4.15 o
  -5   8   7          0.00          1.41         3.67 o
  -4   8   7          1.06         -0.93         3.37 o
  -3   8   7          1.11         -3.31         3.31 o
  -2   8   7          5.32          5.31         2.94 o
  -1   8   7          2.35         -0.54         2.49 o
   0   8   7          0.85         -1.31         3.03 o
   1   8   7          2.62         -3.03         3.03 o
   2   8   7          0.03         -2.60         3.43 o
  -4   9   7          0.41          4.05         4.88 o
  -3   9   7          0.05         -4.75         4.75 o
  -2   9   7          0.00         -3.96         3.96 o
  -1   9   7          0.31         -2.83         3.23 o
   0   9   7          0.89          1.29         3.78 o
  -2 -11   8          0.62          3.40         3.21 o
  -1 -11   8         12.27          9.89         4.92 o
   0 -11   8          4.78         12.88         4.03 o
   1 -11   8          0.68          0.88         3.11 o
   2 -11   8          1.11          2.66         7.42 o
   3 -11   8          0.67          0.60         9.50 o
  -4 -10   8          0.03         -2.37         2.58 o
  -3 -10   8          0.06         -0.16         2.02 o
  -2 -10   8          0.77          2.12         2.35 o
  -1 -10   8         18.73         15.44         3.55 o
   0 -10   8          0.00          0.15         2.42 o
   1 -10   8          0.25         -0.11         2.16 o
   2 -10   8          7.12          5.28         3.64 o
   3 -10   8          0.22          0.53         3.42 o
   4 -10   8          0.16         -1.32         4.82 o
   5 -10   8          0.32          4.62         3.76 o
  -6  -9   8         11.27         16.84         9.49 o
  -5  -9   8          8.57         11.89         3.95 o
  -4  -9   8          0.55         -0.70         2.32 o
  -3  -9   8          3.31          3.20         2.20 o
  -2  -9   8          0.05          0.71         2.20 o
  -1  -9   8         22.80         30.02         3.58 o
   0  -9   8          0.17         -1.15         1.96 o
   1  -9   8          5.18          2.55         2.05 o
   2  -9   8          2.27          5.40         2.11 o
   3  -9   8          0.02         -0.10         2.12 o
   4  -9   8          0.00         -1.09         2.43 o
   5  -9   8          6.78         -3.34         3.34 o
   6  -9   8          3.46         -0.06         3.83 o
  -7  -8   8          1.21          2.38         5.70 o
  -6  -8   8         22.88         22.42         5.19 o
  -5  -8   8          3.85          5.35         2.69 o
  -4  -8   8         83.18        124.02         7.97 o
  -3  -8   8        111.00        133.42         9.94 o
  -2  -8   8         19.70         18.75         2.97 o
  -1  -8   8         24.72         23.90         3.54 o
   0  -8   8          2.61          4.00         1.67 o
   1  -8   8          0.48         -0.79         1.53 o
   2  -8   8          0.00          0.34         1.40 o
   3  -8   8          0.00         -0.70         1.81 o
   4  -8   8          0.15         -2.14         2.14 o
   5  -8   8         38.28         40.17         4.91 o
   6  -8   8          0.06          3.69         6.30 o
   7  -8   8          0.02         -3.20         3.84 o
  -7  -7   8          0.18         -3.05         3.05 o
  -6  -7   8          1.54         -0.47         2.58 o
  -5  -7   8          9.46          9.82         3.10 o
  -4  -7   8         20.47         22.48         3.29 o
  -3  -7   8         20.67         22.84         3.14 o
  -2  -7   8        784.63        942.40        40.04 o
  -1  -7   8        247.98        296.45        12.95 o
   0  -7   8         90.05        107.78         6.95 o
   1  -7   8         65.37         67.22         4.17 o
   2  -7   8          0.02         -0.17         1.29 o
   3  -7   8          0.54         -0.51         1.75 o
   4  -7   8          7.75          4.89         2.17 o
   5  -7   8          1.49         -0.55         2.32 o
   6  -7   8          0.06         -0.70         2.36 o
   7  -7   8          1.38          2.32         3.31 o
  -8  -6   8          0.55          3.69         3.77 o
  -7  -6   8          2.49         -2.09         2.50 o
  -6  -6   8         10.76          2.25         2.77 o
  -5  -6   8          1.19         -0.73         1.72 o
  -4  -6   8         24.82         22.51         3.38 o
  -3  -6   8          3.40          4.71         1.52 o
  -2  -6   8         38.50         33.98         2.99 o
  -1  -6   8         12.76         12.39         2.18 o
   0  -6   8        237.95        255.55        10.14 o
   1  -6   8         27.11         22.92         3.07 o
   2  -6   8        308.51        317.97        11.26 o
   3  -6   8        196.03        204.84        10.57 o
   4  -6   8         20.67         24.58         3.30 o
   5  -6   8         10.38         11.37         2.95 o
   6  -6   8          4.53          1.06         2.36 o
   7  -6   8          0.79          2.32         2.67 o
   8  -6   8          0.27         -6.30         6.30 o
  -9  -5   8          1.50         -1.75         3.93 o
  -8  -5   8          1.24         -2.13         2.13 o
  -7  -5   8          4.99          7.61         3.28 o
  -6  -5   8          0.10         -1.25         2.05 o
  -5  -5   8         27.28         25.59         4.58 o
  -4  -5   8          4.41          2.29         1.41 o
  -3  -5   8         99.91         99.74         5.66 o
  -2  -5   8        123.22        131.02         7.49 o
  -1  -5   8          0.56          0.31         0.83 o
   0  -5   8         80.07         95.78         4.62 o
   1  -5   8         51.58         59.38         3.24 o
   2  -5   8         21.34         17.25         2.22 o
   3  -5   8         60.60         61.20         4.09 o
   4  -5   8        473.42        573.68        23.16 o
   5  -5   8        132.79        170.31         9.93 o
   6  -5   8          8.61          3.20         2.34 o
   7  -5   8         20.44         10.27         3.68 o
   8  -5   8          0.17         -3.11         3.11 o
  -9  -4   8          0.05          1.35         3.62 o
  -8  -4   8          0.03         -2.57         2.57 o
  -7  -4   8         43.18         41.75         5.18 o
  -6  -4   8         42.42         34.00         3.64 o
  -5  -4   8         97.21         95.24         5.49 o
  -4  -4   8         95.06         94.06         5.82 o
  -3  -4   8        414.63        442.89        17.71 o
  -2  -4   8          0.01         -0.54         0.67 o
  -1  -4   8         12.20         15.29         2.01 o
   0  -4   8         37.87         45.19         3.31 o
   1  -4   8          0.06          0.42         0.69 o
   2  -4   8         19.36         17.80         1.94 o
   3  -4   8          8.91          6.84         1.51 o
   4  -4   8        112.10        124.76        10.55 o
   5  -4   8          1.36          3.12         1.95 o
   6  -4   8         48.61         56.85         5.33 o
   7  -4   8          9.21          5.97         4.14 o
   8  -4   8         24.23         27.80         4.66 o
  -9  -3   8          1.89          3.36         3.45 o
  -8  -3   8          4.37          5.32         3.21 o
  -7  -3   8         12.19         10.74         2.48 o
  -6  -3   8          6.62          5.70         2.00 o
  -5  -3   8          5.76          5.24         1.55 o
  -4  -3   8         76.65         78.19         4.32 o
  -3  -3   8         30.93         21.94         1.37 o
  -2  -3   8         78.88         95.49         4.15 o
  -1  -3   8        646.64        767.01        25.10 o
   0  -3   8          0.32         -0.11         0.63 o
   1  -3   8         65.24         82.61         5.19 o
   2  -3   8         11.86         10.97         0.90 o
   3  -3   8        100.84         93.48         6.70 o
   4  -3   8         43.61         47.40         4.81 o
   5  -3   8          0.00          1.55         2.00 o
   6  -3   8         30.89         25.62         6.33 o
   7  -3   8          2.58          6.55         3.44 o
   8  -3   8          3.15          0.98         3.10 o
 -10  -2   8          2.02          4.46         4.25 o
  -9  -2   8          2.70          4.15         3.17 o
  -8  -2   8          4.68          1.78         2.20 o
  -7  -2   8          0.34          0.84         1.78 o
  -6  -2   8          8.02          9.45         1.96 o
  -5  -2   8         26.25         25.05         2.02 o
  -4  -2   8         21.79         14.61         1.51 o
  -3  -2   8          3.74          1.74         0.61 o
  -2  -2   8         29.31         25.21         1.77 o
  -1  -2   8        539.62        629.46        22.14 o
   0  -2   8        349.22        424.39        15.24 o
   1  -2   8        579.38        641.22        22.68 o
   2  -2   8          1.75          1.91         0.92 o
   3  -2   8        710.56        772.12        27.54 o
   4  -2   8         11.25          9.89         2.65 o
   5  -2   8          2.01          0.93         1.43 o
   6  -2   8          0.68         -0.64         2.32 o
   7  -2   8          0.43         -1.13         2.43 o
   8  -2   8          0.31          2.09         3.94 o
 -10  -1   8          0.03         -0.54         3.48 o
  -9  -1   8          0.43          2.36         2.58 o
  -8  -1   8          4.30         -0.05         2.29 o
  -7  -1   8          1.16         -1.70         1.78 o
  -6  -1   8         10.39          5.94         1.84 o
  -5  -1   8          5.96          5.57         2.44 o
  -4  -1   8         38.83         41.12         2.93 o
  -3  -1   8          6.43          5.53         1.15 o
  -2  -1   8         92.83         93.21         4.96 o
  -1  -1   8        368.17        415.20        14.92 o
   0  -1   8         20.90         30.10         2.53 o
   1  -1   8        102.96         91.87         4.17 o
   2  -1   8         43.53         50.34         3.03 o
   3  -1   8          4.41          7.70         1.64 o
   4  -1   8         23.17         16.15         2.58 o
   5  -1   8        216.53        217.59        13.67 o
   6  -1   8          0.17         -0.55         1.64 o
   7  -1   8          3.66          5.33         2.82 o
   8  -1   8          1.83          0.55         3.41 o
 -10   0   8          0.31         -3.58         3.58 o
  -9   0   8          0.06          2.30         2.99 o
  -8   0   8          5.35          3.45         2.36 o
  -7   0   8          0.69         -1.56         1.79 o
  -6   0   8          2.95          0.97         1.32 o
  -5   0   8         19.28         19.43         2.28 o
  -4   0   8         16.52         16.70         3.25 o
  -3   0   8        124.85        128.31         6.10 o
  -2   0   8        512.22        547.12        16.97 o
  -1   0   8          0.45          0.81         0.86 o
   0   0   8         42.63         37.64         2.87 o
   1   0   8        113.92        106.25         4.89 o
   2   0   8          0.05         -0.60         0.66 o
   3   0   8          3.35          3.24         1.23 o
   4   0   8          0.01          0.39         1.35 o
   5   0   8          1.64          1.64         2.02 o
   6   0   8         29.94         39.22         4.77 o
   7   0   8         12.46          9.76         3.39 o
   8   0   8          0.58         -3.96         3.96 o
 -10   1   8          0.71         -1.32         4.56 o
  -9   1   8          8.06         10.83         3.66 o
  -8   1   8          1.70          1.75         2.16 o
  -7   1   8         10.89          6.79         2.09 o
  -6   1   8         47.30         56.38         7.30 o
  -5   1   8         15.19         10.93         2.08 o
  -4   1   8          1.84          2.21         0.84 o
  -3   1   8         37.55         38.63         2.63 o
  -2   1   8         23.24         21.72         2.28 o
  -1   1   8          8.26          3.76         0.87 o
   0   1   8         11.95         12.29         1.88 o
   1   1   8          3.09          2.57         0.77 o
   2   1   8         64.36         63.13         4.10 o
   3   1   8          1.32         -0.02         1.16 o
   4   1   8          0.24          0.63         1.68 o
   5   1   8         31.67         21.11         3.72 o
   6   1   8          0.68          1.07         2.02 o
   7   1   8          1.99         -2.84         2.84 o
 -10   2   8          0.16         -3.43         3.43 o
  -9   2   8          0.53          4.13         3.14 o
  -8   2   8          0.04          2.18         2.48 o
  -7   2   8          0.00         -0.57         2.05 o
  -6   2   8         21.80         16.41         2.97 o
  -5   2   8         19.15         23.52         3.15 o
  -4   2   8         33.50         41.44         6.40 o
  -3   2   8          7.81         10.40         1.33 o
  -2   2   8         41.83         34.69         2.40 o
  -1   2   8          3.14          1.53         0.86 o
   0   2   8         71.14         72.04         4.20 o
   1   2   8         17.31         13.66         1.46 o
   2   2   8          3.42          2.19         1.54 o
   3   2   8         35.78         31.42         3.91 o
   4   2   8         86.57         72.98        10.26 o
   5   2   8          0.01         -1.70         2.03 o
   6   2   8          0.73          0.65         2.64 o
   7   2   8          2.37          2.72         3.98 o
  -9   3   8          2.54          7.14         3.53 o
  -8   3   8          0.74          1.86         2.93 o
  -7   3   8          3.05          2.12         2.59 o
  -6   3   8         35.33         34.35         4.18 o
  -5   3   8          1.58          0.18         1.59 o
  -4   3   8          0.66          0.49         1.37 o
  -3   3   8         46.05         47.28         3.60 o
  -2   3   8          1.12         -0.41         1.00 o
  -1   3   8         50.58         64.45         3.85 o
   0   3   8         16.01         13.48         2.02 o
   1   3   8         46.78         43.70         3.38 o
   2   3   8          3.27          3.50         1.91 o
   3   3   8          8.81         10.41         3.00 o
   4   3   8         19.97         20.99         4.16 o
   5   3   8          1.94         -2.25         2.25 o
   6   3   8          0.21          5.38         3.02 o
   7   3   8          0.02         -3.24         4.05 o
  -9   4   8          1.26          9.83         5.33 o
  -8   4   8          0.12         -2.67         2.67 o
  -7   4   8          3.47          6.69         4.36 o
  -6   4   8          0.02         -0.38         2.12 o
  -5   4   8          3.65         -0.28         1.86 o
  -4   4   8          0.02         -1.35         1.54 o
  -3   4   8         30.07         25.44         2.81 o
  -2   4   8          1.05          0.21         1.60 o
  -1   4   8          7.73          8.06         1.59 o
   0   4   8         50.05         50.52         3.89 o
   1   4   8          4.29          2.28         1.50 o
   2   4   8         10.85          9.94         2.59 o
   3   4   8         17.86         13.04         2.73 o
   4   4   8          1.10         -0.63         2.25 o
   5   4   8          1.77          5.91         3.26 o
   6   4   8          9.17         11.86         3.78 o
  -9   5   8          0.10         -8.97         8.97 o
  -8   5   8          0.39          0.56         3.17 o
  -7   5   8          6.74          9.24         6.96 o
  -6   5   8          6.52          4.78         3.35 o
  -5   5   8          0.88          0.78         2.26 o
  -4   5   8         10.13          7.07         2.13 o
  -3   5   8          3.34          3.39         1.71 o
  -2   5   8          3.14          4.21         2.03 o
  -1   5   8          6.15          3.32         2.21 o
   0   5   8         20.30         22.31         4.26 o
   1   5   8          0.89          0.12         1.49 o
   2   5   8          0.29          0.49         2.15 o
   3   5   8          0.39          2.40         2.16 o
   4   5   8          0.29         -2.46         2.61 o
   5   5   8          0.63         -3.02         3.02 o
  -8   6   8          1.14          4.26         4.07 o
  -7   6   8          0.34         -0.72         2.56 o
  -6   6   8          0.31         -0.31         3.31 o
  -5   6   8          0.95         -2.49         2.94 o
  -4   6   8          2.97          0.56         2.07 o
  -3   6   8         17.62         17.69         2.79 o
  -2   6   8          1.00          3.84         1.88 o
  -1   6   8         24.48         35.24         6.13 o
   0   6   8          1.45          1.97         2.30 o
   1   6   8          0.37         -1.72         1.72 o
   2   6   8          0.01          2.51         2.18 o
   3   6   8          7.23          6.70         3.27 o
   4   6   8          0.01          1.32         3.57 o
  -7   7   8          0.12         -4.03         4.03 o
  -6   7   8          1.86          0.53         4.66 o
  -5   7   8          0.29         -2.90         2.90 o
  -4   7   8          3.93          8.83         3.21 o
  -3   7   8          0.13         -2.14         2.14 o
  -2   7   8          0.12          0.08         2.25 o
  -1   7   8          0.55          6.76         2.71 o
   0   7   8          4.40          5.95         3.11 o
   1   7   8          3.23          2.31         2.96 o
   2   7   8          1.78         12.07         3.29 o
   3   7   8          0.62         -3.01         3.01 o
  -6   8   8          3.01         -6.03         6.03 o
  -5   8   8          1.99         -3.73         3.73 o
  -4   8   8          0.10         -6.35         7.93 o
  -3   8   8          0.32          1.47         3.72 o
  -2   8   8          0.16          1.65         2.94 o
  -1   8   8          0.85          6.60         3.27 o
   0   8   8          0.03          0.68         3.37 o
   1   8   8          0.25          1.88         3.59 o
  -2 -11   9          0.23          1.90         3.19 o
  -1 -11   9         11.06         11.96         8.14 o
   0 -11   9          0.74          3.41         2.76 o
   1 -11   9          0.28         -2.46         4.50 o
   2 -11   9          0.14          2.26         4.29 o
   3 -11   9          0.21         -1.37         3.64 o
  -4 -10   9          0.49          2.03         2.81 o
  -3 -10   9          1.10         -0.62         2.59 o
  -2 -10   9          2.67          1.82         2.24 o
  -1 -10   9         20.76         21.15         3.95 o
   0 -10   9          0.03         -2.19         2.19 o
   1 -10   9          0.28          4.52         2.52 o
   2 -10   9          0.07          1.46         3.61 o
   3 -10   9          0.07          0.12         2.85 o
   4 -10   9          2.56          5.06         3.92 o
   5 -10   9          6.63         18.13         7.50 o
  -6  -9   9         23.09         23.48         8.29 o
  -5  -9   9         17.72         15.58         3.47 o
  -4  -9   9         10.08          6.51         2.89 o
  -3  -9   9          0.97         -1.39         2.15 o
  -2  -9   9         74.66         88.54         6.45 o
  -1  -9   9          1.45          3.36         1.92 o
   0  -9   9          7.51          6.48         2.65 o
   1  -9   9          1.47         -0.27         2.21 o
   2  -9   9          0.50         -2.36         2.60 o
   3  -9   9          0.03          2.77         3.05 o
   4  -9   9          1.74         -2.37         3.32 o
   5  -9   9          0.74          0.26         2.89 o
   6  -9   9          0.34         -3.88         3.88 o
  -7  -8   9          0.04          7.40         9.09 o
  -6  -8   9          0.01         -2.39         3.40 o
  -5  -8   9          0.01          0.70         2.21 o
  -4  -8   9         61.36         73.22         5.92 o
  -3  -8   9          5.38          7.07         2.93 o
  -2  -8   9        182.06        199.20        11.47 o
  -1  -8   9         34.11         38.14         5.10 o
   0  -8   9          7.46          4.89         1.82 o
   1  -8   9          1.87          2.84         1.96 o
   2  -8   9          0.28         -0.83         1.85 o
   3  -8   9          0.23         -0.06         1.97 o
   4  -8   9          0.34          0.32         2.20 o
   5  -8   9          8.60         12.64         2.96 o
   6  -8   9          0.00          0.06         2.95 o
  -7  -7   9          0.04          5.25         3.43 o
  -6  -7   9          6.08          4.31         3.17 o
  -5  -7   9          0.08          5.15         2.21 o
  -4  -7   9          0.12         -1.10         2.21 o
  -3  -7   9          2.12         -1.65         1.65 o
  -2  -7   9          6.53          6.58         1.97 o
  -1  -7   9         15.58         13.21         2.13 o
   0  -7   9        283.66        308.78        13.19 o
   1  -7   9        114.65        135.45         6.72 o
   2  -7   9         19.72         24.62         2.97 o
   3  -7   9         14.91         10.87         2.55 o
   4  -7   9         66.44         67.14         5.64 o
   5  -7   9          1.75          0.15         2.14 o
   6  -7   9          2.13          0.75         2.80 o
   7  -7   9          0.00          0.34         3.21 o
  -8  -6   9          0.00         -3.22         3.22 o
  -7  -6   9          0.34         -2.52         2.62 o
  -6  -6   9          0.03         -0.91         2.33 o
  -5  -6   9          7.64          6.19         2.92 o
  -4  -6   9          3.28          5.69         2.12 o
  -3  -6   9         10.39         17.11         2.33 o
  -2  -6   9          0.13          2.27         1.42 o
  -1  -6   9          2.04          0.62         1.15 o
   0  -6   9          1.52         -0.01         1.15 o
   1  -6   9          0.03          0.99         0.96 o
   2  -6   9        248.54        299.21        12.25 o
   3  -6   9         30.89         41.51         4.75 o
   4  -6   9        374.67        451.22        18.82 o
   5  -6   9         22.59         26.87         3.72 o
   6  -6   9          1.03         -1.76         2.59 o
   7  -6   9          0.21          0.09         3.76 o
  -9  -5   9          5.47          3.75         5.57 o
  -8  -5   9          1.05         -2.05         2.05 o
  -7  -5   9          0.32         -2.64         2.64 o
  -6  -5   9          0.42         -0.06         1.87 o
  -5  -5   9          2.65          1.45         1.76 o
  -4  -5   9         59.98         71.59         6.24 o
  -3  -5   9        586.27        615.55        27.96 o
  -2  -5   9        105.32        116.21         9.52 o
  -1  -5   9          0.09         -0.16         0.70 o
   0  -5   9         60.70         54.40         3.68 o
   1  -5   9          0.63          1.17         0.86 o
   2  -5   9          0.12         -1.13         1.13 o
   3  -5   9          4.47          3.30         1.57 o
   4  -5   9          8.84          7.50         1.97 o
   5  -5   9          8.94          6.78         2.90 o
   6  -5   9         91.59        115.83         8.11 o
   7  -5   9         16.76         13.59         3.97 o
   8  -5   9          1.14          0.19         9.28 o
  -9  -4   9          0.64          6.07         3.40 o
  -8  -4   9          0.00         -0.79         2.81 o
  -7  -4   9          9.93          7.07         2.89 o
  -6  -4   9          0.57          0.72         1.67 o
  -5  -4   9         36.26         35.91         6.58 o
  -4  -4   9         74.21         66.53         4.76 o
  -3  -4   9         19.17         17.87         1.86 o
  -2  -4   9          0.09          0.66         0.48 o
  -1  -4   9         20.45         26.03         2.03 o
   0  -4   9          1.47          0.86         0.80 o
   1  -4   9         48.43         53.69         3.78 o
   2  -4   9          4.22          3.51         1.30 o
   3  -4   9        103.69        122.48         6.90 o
   4  -4   9          4.76          2.40         1.89 o
   5  -4   9          1.11         -0.80         1.72 o
   6  -4   9         12.18         10.10         3.48 o
   7  -4   9          0.01          1.57         2.67 o
   8  -4   9         25.62         39.20         6.55 o
  -9  -3   9          0.34         -2.85         3.70 o
  -8  -3   9         10.04         10.76         3.37 o
  -7  -3   9          0.15          2.38         2.03 o
  -6  -3   9          4.44          6.48         2.30 o
  -5  -3   9          0.51         -1.63         1.63 o
  -4  -3   9         66.00         59.80         5.69 o
  -3  -3   9        268.22        266.24         9.91 o
  -2  -3   9         11.75         12.72         1.27 o
  -1  -3   9         11.84         11.20         1.25 o
   0  -3   9          3.79          4.80         0.89 o
   1  -3   9         27.15         27.31         2.64 o
   2  -3   9        172.78        171.17         8.21 o
   3  -3   9        404.27        407.67        18.37 o
   4  -3   9         42.77         36.80         3.45 o
   5  -3   9          4.29          5.60         2.63 o
   6  -3   9          3.04          0.89         2.91 o
   7  -3   9          0.00          1.98         3.40 o
   8  -3   9          0.73          6.00         4.09 o
  -9  -2   9          2.34          3.37         3.49 o
  -8  -2   9         22.07         14.66         3.54 o
  -7  -2   9          1.78          0.43         2.05 o
  -6  -2   9          7.40          4.42         2.28 o
  -5  -2   9         16.80         20.82         2.47 o
  -4  -2   9          0.22         -1.16         1.16 o
  -3  -2   9          0.44          2.09         1.12 o
  -2  -2   9          2.49          2.13         0.67 o
  -1  -2   9         26.53         28.20         2.32 o
   0  -2   9          1.67          1.15         0.87 o
   1  -2   9         44.22         36.24         2.46 o
   2  -2   9        213.82        228.48         9.37 o
   3  -2   9         13.00         10.74         1.82 o
   4  -2   9          1.56          0.87         1.46 o
   5  -2   9          1.24         -1.87         2.21 o
   6  -2   9          0.01         -2.37         2.37 o
   7  -2   9          1.38          3.50         2.39 o
   8  -2   9          0.62         -0.10         4.42 o
 -10  -1   9          0.03         -0.29         4.29 o
  -9  -1   9          3.72          7.96         2.96 o
  -8  -1   9          0.00          3.16         2.61 o
  -7  -1   9          0.66          0.32         2.01 o
  -6  -1   9          2.48          3.30         1.50 o
  -5  -1   9          0.07          0.96         1.19 o
  -4  -1   9        119.13        113.21         5.90 o
  -3  -1   9          9.82          8.08         1.97 o
  -2  -1   9         16.40         16.83         1.70 o
  -1  -1   9          0.47          1.47         0.78 o
   0  -1   9          0.24          1.33         0.71 o
   1  -1   9         13.94         11.11         1.30 o
   2  -1   9        192.21        193.55         7.73 o
   3  -1   9        127.23        114.76         6.26 o
   4  -1   9         16.45         14.58         2.32 o
   5  -1   9         10.17          1.98         2.06 o
   6  -1   9          0.91         -1.34         2.20 o
   7  -1   9          6.95          4.15         3.26 o
   8  -1   9          1.56          0.12         7.14 o
 -10   0   9          0.23         -0.35         4.33 o
  -9   0   9          0.08         -2.27         2.33 o
  -8   0   9          4.75          1.85         2.67 o
  -7   0   9          1.45          0.08         1.97 o
  -6   0   9          9.41          2.22         2.47 o
  -5   0   9         47.64         51.86         3.72 o
  -4   0   9          8.24          7.20         1.52 o
  -3   0   9         24.81         15.63         1.94 o
  -2   0   9        258.22        291.90         9.61 o
  -1   0   9         20.39         21.17         2.07 o
   0   0   9        107.93        102.29         4.58 o
   1   0   9          4.77          5.90         1.04 o
   2   0   9         52.50         50.28         2.97 o
   3   0   9         12.06          8.70         1.86 o
   4   0   9          0.68         -0.93         1.87 o
   5   0   9          0.08         -0.42         1.88 o
   6   0   9          6.74          3.78         2.51 o
   7   0   9          0.02         -1.60         2.78 o
 -10   1   9          1.10         -4.57         4.57 o
  -9   1   9          6.44          0.07         3.95 o
  -8   1   9          0.10         -1.98         1.98 o
  -7   1   9          1.65         -1.72         1.72 o
  -6   1   9          0.13          0.58         1.71 o
  -5   1   9          6.78          3.79         2.48 o
  -4   1   9          3.07          1.46         1.12 o
  -3   1   9         76.94         70.13         3.65 o
  -2   1   9         20.39         19.46         2.66 o
  -1   1   9         16.81         16.50         2.71 o
   0   1   9         66.87         76.62         4.09 o
   1   1   9          7.01          6.95         1.11 o
   2   1   9         45.69         47.93         3.65 o
   3   1   9          1.64         -1.48         1.48 o
   4   1   9          7.24          0.17         1.67 o
   5   1   9          0.49          2.89         2.01 o
   6   1   9          0.29          0.11         2.50 o
   7   1   9          0.88          3.28         3.53 o
  -9   2   9          9.60          5.34         3.41 o
  -8   2   9          4.20          4.04         2.45 o
  -7   2   9          4.57          4.21         2.41 o
  -6   2   9          0.81         -0.32         1.71 o
  -5   2   9         26.03         25.24         3.83 o
  -4   2   9          0.76          1.54         1.37 o
  -3   2   9         67.57         72.20         6.39 o
  -2   2   9         46.53         52.43         3.13 o
  -1   2   9          0.42         -0.40         1.03 o
   0   2   9         65.85         75.30         5.01 o
   1   2   9         39.81         43.48         3.43 o
   2   2   9          0.77         -1.40         1.40 o
   3   2   9          0.81          3.64         1.71 o
   4   2   9         15.29          9.06         2.44 o
   5   2   9          1.75         -1.11         2.53 o
   6   2   9          0.40          1.24         2.78 o
   7   2   9          2.92          7.46         4.04 o
  -9   3   9          0.10          0.50         3.21 o
  -8   3   9          1.22         -0.78         2.80 o
  -7   3   9          0.06          0.52         2.57 o
  -6   3   9          0.97          3.04         4.28 o
  -5   3   9         18.74         19.52         3.18 o
  -4   3   9          6.69          8.01         2.24 o
  -3   3   9         11.27          9.23         2.44 o
  -2   3   9          8.32          5.94         1.34 o
  -1   3   9          0.01         -1.01         1.04 o
   0   3   9         12.95         11.72         1.99 o
   1   3   9         27.61         26.44         2.70 o
   2   3   9          2.57          0.37         1.33 o
   3   3   9          9.58          7.71         2.27 o
   4   3   9         10.08          7.87         3.11 o
   5   3   9          0.98          0.75         3.03 o
   6   3   9          0.47          0.55         3.61 o
  -9   4   9          1.51          5.44         3.92 o
  -8   4   9          0.00         -1.28         3.44 o
  -7   4   9          2.13         -0.16         3.25 o
  -6   4   9          5.42          8.48         3.49 o
  -5   4   9          0.50         -1.52         2.18 o
  -4   4   9          2.56          1.17         2.16 o
  -3   4   9         85.75         93.14         6.44 o
  -2   4   9          9.55          5.44         1.79 o
  -1   4   9         32.32         40.79         3.24 o
   0   4   9          0.88         -1.49         1.49 o
   1   4   9          7.88          5.30         1.78 o
   2   4   9          0.98         -0.89         1.48 o
   3   4   9         32.37         40.10         4.63 o
   4   4   9          2.23         -0.28         2.49 o
   5   4   9          0.27          3.81         3.63 o
  -8   5   9          0.01         -3.57         3.57 o
  -7   5   9          0.64         -2.69         2.69 o
  -6   5   9          1.55         -1.19         2.64 o
  -5   5   9          3.56          3.44         3.19 o
  -4   5   9          9.59          3.51         2.48 o
  -3   5   9          3.23         -1.19         1.81 o
  -2   5   9          4.32          5.55         1.86 o
  -1   5   9          3.81          2.03         1.80 o
   0   5   9          0.96          1.42         1.66 o
   1   5   9         17.32         20.91         3.56 o
   2   5   9          0.36         -1.70         1.70 o
   3   5   9          0.36          4.19         2.36 o
   4   5   9          1.64          7.68         3.26 o
   5   5   9          0.12          2.36         4.24 o
  -8   6   9          0.88         -1.35         8.33 o
  -7   6   9          0.24         -3.49         3.49 o
  -6   6   9          1.34          2.85         3.22 o
  -5   6   9          0.57         -0.02         2.66 o
  -4   6   9          8.19          6.12         3.19 o
  -3   6   9          6.16          0.99         2.18 o
  -2   6   9          1.93          1.09         2.18 o
  -1   6   9          4.03          2.29         2.20 o
   0   6   9          3.07          1.73         2.33 o
   1   6   9          1.72          0.84         3.93 o
   2   6   9          0.31         -0.19         3.45 o
   3   6   9         10.58         12.79         3.94 o
   4   6   9          1.73          1.43         4.15 o
  -6   7   9          2.66          9.26         3.85 o
  -5   7   9          1.75         -3.42         3.42 o
  -4   7   9          3.57          6.53         5.25 o
  -3   7   9          0.23          0.17         3.31 o
  -2   7   9          0.18          2.29         2.59 o
  -1   7   9          0.10          1.96         2.78 o
   0   7   9          0.99          1.02         4.30 o
   1   7   9          1.12          6.18         3.54 o
   2   7   9          1.01          1.82         3.85 o
  -5   8   9          1.28          0.67        10.80 o
  -4   8   9          6.48         -4.51         4.51 o
  -3   8   9          0.41         -6.34         8.28 o
  -2   8   9          3.96          7.28         3.62 o
  -1   8   9          0.07          2.18         3.65 o
   0   8   9          0.56          2.85         3.51 o
  -2 -11  10          1.64         -3.36         3.36 o
  -1 -11  10          0.00          0.47         3.29 o
   0 -11  10          0.18         -0.52         3.35 o
   1 -11  10          1.23          2.95         4.22 o
   2 -11  10          5.55          1.21         4.39 o
  -4 -10  10          0.03          0.73         3.17 o
  -3 -10  10          0.05         -3.31         4.64 o
  -2 -10  10          0.75          3.12         2.69 o
  -1 -10  10          7.26          9.68         3.24 o
   0 -10  10          0.73         -1.89         1.89 o
   1 -10  10          1.00          2.19         3.09 o
   2 -10  10          0.36          1.59         3.86 o
   3 -10  10          0.67          1.11         3.70 o
   4 -10  10          2.77          7.21         4.32 o
  -5  -9  10          0.01         -0.04         3.14 o
  -4  -9  10         21.01         20.31         4.15 o
  -3  -9  10          6.96          3.99         2.21 o
  -2  -9  10         58.99         78.01         8.67 o
  -1  -9  10          0.20          0.74         1.88 o
   0  -9  10          0.13          1.99         2.07 o
   1  -9  10          0.30          2.55         2.42 o
   2  -9  10          0.02         -1.83         2.45 o
   3  -9  10          0.35         -1.71         2.36 o
   4  -9  10          8.69          6.79         6.33 o
   5  -9  10          5.83          7.18         3.86 o
  -6  -8  10          0.76         -1.72         4.18 o
  -5  -8  10          4.41          4.65         3.76 o
  -4  -8  10          6.18          3.98         3.63 o
  -3  -8  10         20.21         16.88         4.87 o
  -2  -8  10         13.97          9.50         2.57 o
  -1  -8  10          1.83          5.34         2.11 o
   0  -8  10         30.74         37.14         3.60 o
   1  -8  10          5.77          5.97         2.06 o
   2  -8  10          0.30         -0.10         2.05 o
   3  -8  10          1.78          1.57         2.02 o
   4  -8  10          9.01          7.27         2.68 o
   5  -8  10          1.96          1.72         2.66 o
   6  -8  10          0.17         -2.97         3.28 o
  -7  -7  10          0.11          2.65         3.62 o
  -6  -7  10          0.44          2.70         2.45 o
  -5  -7  10          1.75          6.18         2.91 o
  -4  -7  10         11.56         11.85         2.92 o
  -3  -7  10        218.02        258.11        13.70 o
  -2  -7  10         43.72         41.56         4.85 o
  -1  -7  10         59.05         66.19         4.95 o
   0  -7  10        121.93        127.59         8.49 o
   1  -7  10          4.25          3.73         1.71 o
   2  -7  10         69.59         71.28         5.50 o
   3  -7  10         32.78         35.55         3.80 o
   4  -7  10         28.31         24.54         5.12 o
   5  -7  10          0.36         -0.47         2.50 o
   6  -7  10          0.20          4.34         2.85 o
   7  -7  10          0.11         -0.81         6.55 o
  -8  -6  10          1.03          1.89         3.31 o
  -7  -6  10         10.22          6.79         4.51 o
  -6  -6  10          0.05          3.20         5.53 o
  -5  -6  10          0.07         -2.00         2.00 o
  -4  -6  10         11.77         11.94         3.24 o
  -3  -6  10          0.65          1.60         2.33 o
  -2  -6  10          8.06          9.32         2.44 o
  -1  -6  10          0.34         -1.18         1.18 o
   0  -6  10          0.03          0.42         1.11 o
   1  -6  10         18.81         19.78         1.97 o
   2  -6  10         76.75         74.86         4.75 o
   3  -6  10          2.42          4.10         2.01 o
   4  -6  10         15.25         10.04         2.57 o
   5  -6  10          6.71          5.90         2.51 o
   6  -6  10          7.12          8.01         3.05 o
   7  -6  10          3.12         -0.46         3.51 o
  -8  -5  10          0.01          1.76         3.08 o
  -7  -5  10          2.61          0.23         2.96 o
  -6  -5  10          0.23         -2.38         2.38 o
  -5  -5  10          4.78         -0.04         1.82 o
  -4  -5  10          0.32         -0.07         1.45 o
  -3  -5  10        342.17        365.35        14.40 o
  -2  -5  10          2.53          4.35         1.36 o
  -1  -5  10          1.37         -0.94         0.94 o
   0  -5  10          0.13         -0.27         0.94 o
   1  -5  10         10.43         10.79         2.00 o
   2  -5  10          0.66          2.28         1.69 o
   3  -5  10        401.16        448.07        20.13 o
   4  -5  10         40.91         51.67         5.60 o
   5  -5  10         33.36         40.43         7.49 o
   6  -5  10         42.41         55.56         6.25 o
   7  -5  10          1.03         -3.13         4.54 o
  -9  -4  10          1.16         -1.58         3.70 o
  -8  -4  10          0.04         -0.67         2.44 o
  -7  -4  10          0.57         -0.08         2.65 o
  -6  -4  10          4.20         -0.40         2.35 o
  -5  -4  10          6.18          2.45         1.74 o
  -4  -4  10         70.22         70.87         7.98 o
  -3  -4  10         28.88         31.30         4.05 o
  -2  -4  10         17.69         13.95         1.83 o
  -1  -4  10        103.76        133.55         6.49 o
   0  -4  10          0.24          1.47         0.84 o
   1  -4  10          8.04          5.29         1.14 o
   2  -4  10          4.14          3.30         1.33 o
   3  -4  10        159.68        180.17         9.36 o
   4  -4  10          1.40         -0.09         1.95 o
   5  -4  10          0.40          2.59         3.42 o
   6  -4  10          0.40          2.84         2.48 o
   7  -4  10          6.75         14.90         4.71 o
  -9  -3  10         12.58         10.26         4.87 o
  -8  -3  10          0.28          1.26         2.56 o
  -7  -3  10          0.00          0.87         2.00 o
  -6  -3  10         11.74          7.57         3.35 o
  -5  -3  10         70.07         73.82         5.90 o
  -4  -3  10        379.32        411.91        17.26 o
  -3  -3  10        136.27        129.81         5.62 o
  -2  -3  10          2.68          3.57         1.31 o
  -1  -3  10         56.29         57.21         4.09 o
   0  -3  10          0.42          0.39         0.80 o
   1  -3  10          9.02         11.66         1.55 o
   2  -3  10         24.88         22.70         2.42 o
   3  -3  10        221.05        215.15        10.16 o
   4  -3  10          2.40          1.16         1.63 o
   5  -3  10          3.14          1.16         2.26 o
   6  -3  10          0.06         -1.46         2.51 o
   7  -3  10          0.74         -3.62         4.02 o
  -9  -2  10         13.44         15.16         4.39 o
  -8  -2  10          9.61          4.96         3.18 o
  -7  -2  10         68.19         73.67         6.03 o
  -6  -2  10         27.47         31.51         4.02 o
  -5  -2  10         10.37         12.32         2.23 o
  -4  -2  10         57.48         55.07         7.65 o
  -3  -2  10          0.00          0.04         1.05 o
  -2  -2  10         15.02         21.30         2.00 o
  -1  -2  10          0.91          1.25         0.79 o
   0  -2  10         30.84         33.46         4.14 o
   1  -2  10         15.54         13.81         2.03 o
   2  -2  10         27.93         25.88         2.65 o
   3  -2  10          2.07         -1.11         1.15 o
   4  -2  10          8.43          6.35         2.00 o
   5  -2  10         10.16          3.01         2.60 o
   6  -2  10          0.02          0.64         2.48 o
   7  -2  10          0.17         10.84         3.44 o
  -9  -1  10          4.92          2.06         2.82 o
  -8  -1  10          2.39          3.14         2.53 o
  -7  -1  10          3.10         -2.41         2.41 o
  -6  -1  10         11.71         11.44         2.09 o
  -5  -1  10         64.39         64.87         4.33 o
  -4  -1  10        186.31        188.13         9.42 o
  -3  -1  10        117.66        109.98         6.13 o
  -2  -1  10         10.70         12.03         1.27 o
  -1  -1  10         17.65         15.57         1.83 o
   0  -1  10          0.04         -0.77         0.77 o
   1  -1  10        235.62        258.36         9.53 o
   2  -1  10        498.13        553.25        20.29 o
   3  -1  10         68.95         74.16         5.26 o
   4  -1  10          1.38          2.19         1.90 o
   5  -1  10          4.93         -0.52         2.18 o
   6  -1  10          0.97         -2.45         2.45 o
   7  -1  10          0.88          1.90         3.55 o
  -9   0  10          1.13          2.05         3.23 o
  -8   0  10          3.14         -0.09         2.33 o
  -7   0  10          3.55          5.19         2.38 o
  -6   0  10          1.17         -0.66         1.65 o
  -5   0  10         94.43        108.80         6.08 o
  -4   0  10          1.19          3.22         1.58 o
  -3   0  10        137.42        146.86         6.92 o
  -2   0  10         46.21         50.31         3.99 o
  -1   0  10        174.91        182.20         7.30 o
   0   0  10         28.09         39.35         2.58 o
   1   0  10        121.64        112.12         8.41 o
   2   0  10          2.69          1.37         1.39 o
   3   0  10          2.82          2.73         1.73 o
   4   0  10          8.60          5.69         2.22 o
   5   0  10          0.01         -0.74         2.11 o
   6   0  10          0.32          3.05         2.64 o
   7   0  10          0.19         -0.54         3.58 o
  -9   1  10          0.75          0.18         3.34 o
  -8   1  10          3.26          3.10         2.69 o
  -7   1  10          0.34          2.34         1.93 o
  -6   1  10          5.11          5.87         2.04 o
  -5   1  10         21.99         23.95         2.96 o
  -4   1  10         12.93         15.67         2.41 o
  -3   1  10         50.30         49.13         3.43 o
  -2   1  10         14.02         11.47         1.82 o
  -1   1  10         28.85         28.39         3.50 o
   0   1  10         53.67         48.39         3.16 o
   1   1  10          0.17          0.64         1.18 o
   2   1  10        138.83        147.02         8.51 o
   3   1  10         13.08          7.75         2.21 o
   4   1  10         13.95          7.15         2.48 o
   5   1  10          0.08         -0.88         2.10 o
   6   1  10          0.74          0.37         3.31 o
   7   1  10          2.86          6.16         6.40 o
  -9   2  10          3.03         -1.69         3.19 o
  -8   2  10          0.77          0.51         2.93 o
  -7   2  10          9.29          7.12         2.88 o
  -6   2  10         47.24         47.14         4.49 o
  -5   2  10          8.00          9.58         3.19 o
  -4   2  10          0.46          1.46         1.66 o
  -3   2  10         29.29         35.40         3.28 o
  -2   2  10          9.29          8.31         1.44 o
  -1   2  10         25.87         29.57         2.38 o
   0   2  10          6.16          5.58         2.17 o
   1   2  10         35.46         39.87         4.61 o
   2   2  10         18.49         20.49         2.59 o
   3   2  10         16.88         13.92         3.15 o
   4   2  10          1.24         -1.30         1.69 o
   5   2  10          6.74          7.96         3.10 o
   6   2  10          0.27          3.34         3.12 o
  -9   3  10          0.03         -3.72         4.69 o
  -8   3  10          0.06         -3.88         3.88 o
  -7   3  10         17.33         13.04         4.37 o
  -6   3  10          0.00         -0.90         1.99 o
  -5   3  10         24.81         19.49         4.43 o
  -4   3  10         40.93         33.66         4.65 o
  -3   3  10          9.13          2.48         1.76 o
  -2   3  10          8.32          4.40         1.65 o
  -1   3  10         20.93         25.03         3.45 o
   0   3  10          0.01         -1.18         1.18 o
   1   3  10         33.00         45.54         5.15 o
   2   3  10          3.35          0.01         1.47 o
   3   3  10          4.26          6.49         2.52 o
   4   3  10          2.55         -0.50         2.75 o
   5   3  10          5.62          2.27         3.31 o
   6   3  10          2.85          0.58         4.67 o
  -8   4  10          0.82          1.70         3.13 o
  -7   4  10          0.19         -2.33         2.51 o
  -6   4  10         13.38         20.76         5.26 o
  -5   4  10         14.79          7.03         5.11 o
  -4   4  10          0.51         -1.79         2.06 o
  -3   4  10         16.73          8.34         2.22 o
  -2   4  10          0.54         -0.78         1.59 o
  -1   4  10          1.14         -1.62         1.88 o
   0   4  10         61.03         65.29         4.71 o
   1   4  10          0.56          1.43         1.74 o
   2   4  10          0.50          2.21         2.35 o
   3   4  10          4.95          4.89         3.15 o
   4   4  10          0.12         -0.82         3.06 o
   5   4  10          0.05          3.11         4.98 o
  -8   5  10          0.48         -0.08         3.87 o
  -7   5  10          0.17         -2.03         4.01 o
  -6   5  10          0.83         -2.92         2.92 o
  -5   5  10          0.00         -1.84         2.44 o
  -4   5  10          3.59          0.84         2.77 o
  -3   5  10          0.02          1.12         2.09 o
  -2   5  10          1.66          0.71         2.23 o
  -1   5  10         20.00         22.77         3.74 o
   0   5  10          7.43         10.23         3.45 o
   1   5  10          5.89          6.41         2.46 o
   2   5  10         15.12          8.81         4.10 o
   3   5  10          3.98          0.45         4.12 o
   4   5  10          0.94          1.39         3.82 o
  -7   6  10          0.02          2.78         4.29 o
  -6   6  10          0.64         -1.74         3.31 o
  -5   6  10          0.34         -2.09         3.21 o
  -4   6  10          0.97         -2.53         2.53 o
  -3   6  10          0.03          2.55         2.75 o
  -2   6  10          0.28         -2.33         2.33 o
  -1   6  10          1.00          0.50         2.71 o
   0   6  10          7.99          1.51         4.74 o
   1   6  10          4.60          3.77         2.95 o
   2   6  10          3.84          7.04         3.21 o
   3   6  10          3.93          2.97         3.54 o
  -6   7  10          0.01         -3.87         3.87 o
  -5   7  10          0.21         -4.48         4.48 o
  -4   7  10          0.46         -0.12         3.04 o
  -3   7  10          1.76         -1.01         4.04 o
  -2   7  10          1.41         -0.49         3.41 o
  -1   7  10          0.19          1.49         3.30 o
   0   7  10          0.08         -0.33         3.11 o
   1   7  10          0.13          3.60         3.10 o
  -3   8  10          6.07          3.71         8.75 o
  -2   8  10          0.04         -0.36         4.30 o
  -1   8  10          0.01          7.78         8.98 o
  -2 -11  11          8.36         -0.65         3.95 o
  -1 -11  11          0.00         -1.72         5.70 o
   0 -11  11          0.87          1.53         4.37 o
   1 -11  11          1.22          0.48         4.25 o
  -4 -10  11          0.60          2.96         3.83 o
  -3 -10  11          1.27          1.83         2.50 o
  -2 -10  11          6.81          7.13         3.58 o
  -1 -10  11          0.20          1.67         2.62 o
   0 -10  11          0.23         -1.44         2.50 o
   1 -10  11          0.01          0.05         3.13 o
   2 -10  11          0.77         -0.44         3.61 o
   3 -10  11          2.94         -0.23         4.16 o
   4 -10  11          1.16          0.29         4.20 o
  -5  -9  11          0.03         -3.24         3.67 o
  -4  -9  11          4.97          4.77         3.61 o
  -3  -9  11          1.06          0.20         3.41 o
  -2  -9  11         19.63         26.74         6.66 o
  -1  -9  11          0.17         -0.36         1.90 o
   0  -9  11          1.30         -0.81         3.99 o
   1  -9  11          5.27          4.47         2.95 o
   2  -9  11          0.50          1.93         2.72 o
   3  -9  11          0.36          1.47         3.18 o
   4  -9  11          7.57         -3.48         4.65 o
   5  -9  11          0.16         -3.57         3.57 o
  -6  -8  11          0.01          2.09         3.72 o
  -5  -8  11          0.18          3.80         2.95 o
  -4  -8  11          1.65         -2.45         3.04 o
  -3  -8  11         11.73         13.12         3.57 o
  -2  -8  11         38.14         35.14         5.26 o
  -1  -8  11          1.53          0.77         1.79 o
   0  -8  11          5.70          2.61         1.85 o
   1  -8  11          0.22          0.02         2.03 o
   2  -8  11          0.56          1.29         2.44 o
   3  -8  11          3.82          5.82         2.47 o
   4  -8  11         24.31         21.53         4.18 o
   5  -8  11          0.75          2.21         3.17 o
   6  -8  11          0.02         -3.44         3.44 o
  -7  -7  11          0.05          3.66         3.29 o
  -6  -7  11          0.12         -2.72         3.08 o
  -5  -7  11          0.01          0.10         2.54 o
  -4  -7  11          0.12          2.55         2.92 o
  -3  -7  11        250.07        291.30        15.67 o
  -2  -7  11          6.24          2.04         1.90 o
  -1  -7  11          3.71          2.25         1.53 o
   0  -7  11         23.45         18.34         3.20 o
   1  -7  11          3.19          3.27         2.95 o
   2  -7  11         30.16         26.51         3.10 o
   3  -7  11         18.62         18.03         3.98 o
   4  -7  11          0.07         -0.96         2.35 o
   5  -7  11          0.03         -1.06         2.43 o
   6  -7  11          0.57          1.52         3.12 o
  -8  -6  11          0.40         -2.73         3.91 o
  -7  -6  11          0.28         -1.80         2.85 o
  -6  -6  11          0.05          2.82         3.43 o
  -5  -6  11          9.40          8.78         2.92 o
  -4  -6  11         36.02         40.95         6.39 o
  -3  -6  11          0.06         -0.32         1.43 o
  -2  -6  11         12.93         10.02         2.37 o
  -1  -6  11          4.41          2.54         1.54 o
   0  -6  11          0.60         -1.12         1.15 o
   1  -6  11          0.63          1.43         1.40 o
   2  -6  11          0.65          0.38         1.66 o
   3  -6  11         15.83         10.86         2.68 o
   4  -6  11         38.00         45.12         5.53 o
   5  -6  11          1.16          0.49         2.23 o
   6  -6  11          2.58          1.98         2.93 o
   7  -6  11          0.07         12.84        10.33 o
  -8  -5  11          1.10          0.79         3.92 o
  -7  -5  11          0.02         -2.87         2.87 o
  -6  -5  11          1.61          2.00         2.47 o
  -5  -5  11          7.12          5.61         1.96 o
  -4  -5  11        181.41        213.01        14.28 o
  -3  -5  11         72.16         56.18         4.95 o
  -2  -5  11         16.41         14.06         1.88 o
  -1  -5  11          5.97          4.58         1.44 o
   0  -5  11          3.63          2.34         1.18 o
   1  -5  11          0.00         -1.11         1.11 o
   2  -5  11          0.15         -1.42         1.42 o
   3  -5  11        224.25        285.17        14.76 o
   4  -5  11          0.05          3.34         2.19 o
   5  -5  11          2.84          2.49         3.03 o
   6  -5  11         10.17          5.94         4.47 o
   7  -5  11          1.28         -3.68         3.68 o
  -9  -4  11          0.44         -2.58         4.17 o
  -8  -4  11          5.78          3.93         3.00 o
  -7  -4  11          0.60         -2.36         2.36 o
  -6  -4  11          0.10         -2.10         2.10 o
  -5  -4  11         17.95         25.31         3.15 o
  -4  -4  11         26.56         27.65         3.22 o
  -3  -4  11          8.35          6.42         1.73 o
  -2  -4  11          6.24          6.02         1.70 o
  -1  -4  11          2.58          0.71         0.96 o
   0  -4  11          0.64          0.88         1.03 o
   1  -4  11          0.14         -0.24         1.10 o
   2  -4  11         21.67         19.24         2.46 o
   3  -4  11         15.73         14.04         2.38 o
   4  -4  11          2.75          0.54         2.09 o
   5  -4  11          0.06         -0.10         2.68 o
   6  -4  11          0.11          0.43         3.05 o
   7  -4  11          0.28         -1.94         3.95 o
  -9  -3  11         27.52         26.35         7.64 o
  -8  -3  11          2.92          9.87         3.44 o
  -7  -3  11         33.09         36.40         6.39 o
  -6  -3  11          2.17          3.15         2.57 o
  -5  -3  11          6.38          1.45         1.91 o
  -4  -3  11        341.12        341.68        15.36 o
  -3  -3  11          3.48          2.46         1.27 o
  -2  -3  11          0.17          0.45         0.85 o
  -1  -3  11          3.23          1.79         1.03 o
   0  -3  11          1.59          1.35         0.96 o
   1  -3  11          1.75          0.46         0.89 o
   2  -3  11        569.25        643.21        25.27 o
   3  -3  11         60.28         58.07         4.68 o
   4  -3  11         15.07         12.09         3.81 o
   5  -3  11          0.13         -0.06         2.50 o
   6  -3  11          0.82          4.33         2.82 o
   7  -3  11          0.15          1.06         3.13 o
  -9  -2  11          2.43         -2.62         5.69 o
  -8  -2  11         14.62         18.32         5.42 o
  -7  -2  11         83.14         98.70         9.86 o
  -6  -2  11          4.03          6.90         2.28 o
  -5  -2  11        443.84        516.80        31.38 o
  -4  -2  11         57.45         57.70         4.17 o
  -3  -2  11          0.77          0.50         1.36 o
  -2  -2  11         84.02         99.83         5.62 o
  -1  -2  11          0.20          0.80         0.98 o
   0  -2  11         11.40          7.24         1.34 o
   1  -2  11          9.23          8.24         2.00 o
   2  -2  11         74.72         75.05         6.04 o
   3  -2  11          0.07          0.96         2.65 o
   4  -2  11          2.24          0.25         1.71 o
   5  -2  11          0.47         -1.98         2.96 o
   6  -2  11          0.30          4.37         2.76 o
   7  -2  11          0.06          2.61         3.36 o
  -9  -1  11          0.60         -0.51         3.40 o
  -8  -1  11          0.06         -2.48         2.48 o
  -7  -1  11          9.35          7.95         2.86 o
  -6  -1  11          2.53          2.02         2.22 o
  -5  -1  11        337.89        401.89        18.92 o
  -4  -1  11          2.10          0.59         1.98 o
  -3  -1  11        340.95        364.73        15.34 o
  -2  -1  11         57.44         61.12         4.04 o
  -1  -1  11         74.14         71.21         4.01 o
   0  -1  11          0.00          0.41         1.00 o
   1  -1  11          9.93          7.01         1.56 o
   2  -1  11        305.73        323.53        14.22 o
   3  -1  11          0.15          0.70         1.75 o
   4  -1  11          1.13         -0.29         1.75 o
   5  -1  11          0.37          0.85         2.30 o
   6  -1  11          1.51          1.39         2.80 o
   7  -1  11          2.00         -0.23         4.17 o
  -9   0  11          0.00         -0.23         3.66 o
  -8   0  11          1.89         -0.01         3.13 o
  -7   0  11          3.87          6.99         2.59 o
  -6   0  11         17.16         15.98         2.66 o
  -5   0  11         89.62        103.73         6.70 o
  -4   0  11         66.63         63.25         4.73 o
  -3   0  11         78.05         72.71         6.03 o
  -2   0  11        187.73        196.27         9.34 o
  -1   0  11        331.02        348.42        12.36 o
   0   0  11          1.92         -0.16         0.87 o
   1   0  11        231.47        249.89        10.49 o
   2   0  11          2.26          1.85         1.38 o
   3   0  11          0.29          0.24         1.60 o
   4   0  11          7.33          7.89         2.46 o
   5   0  11          0.12          3.13         2.26 o
   6   0  11          0.77          1.90         2.81 o
  -9   1  11          5.91         10.00         4.05 o
  -8   1  11          0.08          1.41         2.53 o
  -7   1  11          2.44         -2.10         2.21 o
  -6   1  11          7.48          5.37         2.09 o
  -5   1  11         28.61         28.52         4.28 o
  -4   1  11          0.80          0.00         1.53 o
  -3   1  11          0.00         -1.00         1.11 o
  -2   1  11          4.02          2.96         1.37 o
  -1   1  11         15.77         10.62         1.62 o
   0   1  11          0.01         -1.62         1.62 o
   1   1  11        619.92        762.60        32.51 o
   2   1  11          0.19         -1.42         1.84 o
   3   1  11         91.18         97.51         6.68 o
   4   1  11          4.43          4.75         2.25 o
   5   1  11          9.77          7.71         2.89 o
   6   1  11          0.10         -2.13         5.93 o
  -9   2  11          6.17          0.62         4.20 o
  -8   2  11          0.23         -2.79         2.79 o
  -7   2  11         29.73         42.68         5.74 o
  -6   2  11         47.05         57.20         7.79 o
  -5   2  11         59.63         61.49         5.18 o
  -4   2  11          3.18          2.08         1.74 o
  -3   2  11          0.06          2.88         1.78 o
  -2   2  11          0.02         -0.38         1.14 o
  -1   2  11          3.48          3.73         1.51 o
   0   2  11         97.52        119.10         6.83 o
   1   2  11          6.52          6.59         2.12 o
   2   2  11         17.72         18.72         3.08 o
   3   2  11         43.19         36.14         4.25 o
   4   2  11         26.68         22.07         4.43 o
   5   2  11         27.82         33.70         7.89 o
   6   2  11          0.77         -3.42         3.87 o
  -9   3  11          0.06         -4.47         4.47 o
  -8   3  11          0.08          1.66         2.63 o
  -7   3  11          9.03          8.06         3.07 o
  -6   3  11          6.67          2.59         2.58 o
  -5   3  11         62.16         59.18         5.15 o
  -4   3  11         22.53         13.53         2.77 o
  -3   3  11         25.32         18.62         2.80 o
  -2   3  11          0.52         -0.08         1.63 o
  -1   3  11          0.59         -1.13         1.71 o
   0   3  11         10.33         10.90         2.14 o
   1   3  11         45.89         53.74         5.81 o
   2   3  11          0.00          1.64         1.95 o
   3   3  11          1.77         -1.05         2.30 o
   4   3  11          0.39         -2.73         2.73 o
   5   3  11          0.63         -0.90         3.78 o
  -8   4  11          0.17          0.41         3.24 o
  -7   4  11          4.33          4.16         3.43 o
  -6   4  11         18.47         28.87         4.41 o
  -5   4  11          0.17         -2.07         2.07 o
  -4   4  11          6.31          3.35         2.88 o
  -3   4  11         33.37         20.47         6.12 o
  -2   4  11          0.11         -1.72         2.19 o
  -1   4  11         39.45         44.32         5.18 o
   0   4  11         31.53         39.84         3.78 o
   1   4  11         12.34         13.97         2.71 o
   2   4  11          0.33         -1.83         2.59 o
   3   4  11          0.15         -0.89         2.73 o
   4   4  11          0.06         -1.70         3.57 o
  -7   5  11          1.01         -3.99         3.99 o
  -6   5  11          0.17         -0.46         3.09 o
  -5   5  11          2.63          1.70         2.67 o
  -4   5  11          6.54         14.00         5.47 o
  -3   5  11          0.05         -2.36         2.36 o
  -2   5  11          3.97          4.78         2.57 o
  -1   5  11         14.39          9.67         4.01 o
   0   5  11         21.25         31.72         4.50 o
   1   5  11         43.63         49.21         5.24 o
   2   5  11          4.02         -0.02         4.88 o
   3   5  11          5.14          4.48         3.83 o
  -6   6  11          3.78          3.28         4.34 o
  -5   6  11          0.79         -1.36         3.24 o
  -4   6  11          0.11         -2.92         3.46 o
  -3   6  11          0.06         -2.11         3.19 o
  -2   6  11          6.11          3.25         3.14 o
  -1   6  11         10.84          5.21         3.35 o
   0   6  11          8.02         14.37         5.25 o
   1   6  11          1.33          2.21         3.61 o
   2   6  11          3.94          6.45         4.22 o
  -5   7  11          5.50          6.45         7.42 o
  -4   7  11          0.31         -4.77         9.15 o
  -3   7  11          2.01         -1.26         3.59 o
  -2   7  11          0.71          2.94         3.99 o
  -1   7  11          0.07         -2.08         3.12 o
   0   7  11          2.74          6.68         4.74 o
   0 -11  12          0.06          8.97         7.07 o
  -4 -10  12          1.34         -3.45         3.86 o
  -3 -10  12          0.54          4.01         3.07 o
  -2 -10  12         13.65         16.46         3.82 o
  -1 -10  12          0.28         -2.67         3.66 o
   0 -10  12          0.06         -1.81         3.63 o
   1 -10  12          0.46         -2.01         3.40 o
   2 -10  12          0.27          3.63         3.09 o
   3 -10  12          0.53          0.16         3.89 o
  -5  -9  12          4.32          4.95         3.50 o
  -4  -9  12          0.30         -1.40         2.37 o
  -3  -9  12         11.72          6.61         3.29 o
  -2  -9  12          0.56         -3.06         3.06 o
  -1  -9  12          0.27         -1.08         2.14 o
   0  -9  12          2.75          2.32         2.96 o
   1  -9  12          0.61         -1.27         2.69 o
   2  -9  12          0.19          0.58         2.40 o
   3  -9  12          0.07          3.94         2.64 o
   4  -9  12          0.05         -3.38         3.66 o
  -6  -8  12          0.60         10.30         4.00 o
  -5  -8  12          1.46          0.80         2.65 o
  -4  -8  12          0.01          1.11         2.91 o
  -3  -8  12          0.06          2.15         2.22 o
  -2  -8  12          0.03         -1.66         1.66 o
  -1  -8  12          0.06          2.39         1.73 o
   0  -8  12          0.62         -2.78         2.78 o
   1  -8  12          4.69          3.47         2.45 o
   2  -8  12          5.75          5.81         2.80 o
   3  -8  12          1.76          3.14         2.92 o
   4  -8  12         11.78         14.86         4.92 o
   5  -8  12          0.10         -2.30         2.88 o
  -7  -7  12          1.03          4.73         4.07 o
  -6  -7  12          8.05         15.06         5.95 o
  -5  -7  12          1.94          0.59         2.85 o
  -4  -7  12          1.11          3.56         3.22 o
  -3  -7  12         37.54         49.04         7.47 o
  -2  -7  12          0.25         -0.85         1.41 o
  -1  -7  12          0.03          0.50         1.58 o
   0  -7  12          4.94          9.22         1.99 o
   1  -7  12          6.49          7.57         2.50 o
   2  -7  12          1.99          0.74         2.50 o
   3  -7  12         31.21         19.47         4.06 o
   4  -7  12          0.78          0.20         2.05 o
   5  -7  12          0.03         -2.61         2.61 o
   6  -7  12          0.47          4.53         3.40 o
  -8  -6  12          0.08          5.70         5.93 o
  -7  -6  12          0.13          1.40         3.48 o
  -6  -6  12          9.87         11.93         3.14 o
  -5  -6  12          2.32          7.51         2.98 o
  -4  -6  12        136.91        188.37        12.80 o
  -3  -6  12          7.19          0.56         2.87 o
  -2  -6  12          6.93          4.69         1.69 o
  -1  -6  12          0.97          2.43         1.39 o
   0  -6  12         10.13          5.61         1.71 o
   1  -6  12          7.46          5.60         1.99 o
   2  -6  12          5.86         -1.34         2.27 o
   3  -6  12         13.26         19.15         3.41 o
   4  -6  12          0.00          0.38         2.45 o
   5  -6  12          0.41         -2.32         2.32 o
   6  -6  12          0.12         -0.48         3.66 o
  -8  -5  12          0.08         -2.48         3.18 o
  -7  -5  12          0.02          1.76         3.02 o
  -6  -5  12          0.11          0.33         2.85 o
  -5  -5  12          1.82          2.19         2.06 o
  -4  -5  12        322.57        395.03        17.59 o
  -3  -5  12         32.52         32.95         3.97 o
  -2  -5  12          1.56         -1.40         1.40 o
  -1  -5  12          4.00          1.83         1.24 o
   0  -5  12          7.60          5.41         1.77 o
   1  -5  12          3.27          2.41         1.36 o
   2  -5  12         26.94         20.82         2.78 o
   3  -5  12          3.04          0.61         2.00 o
   4  -5  12          0.82          0.02         2.09 o
   5  -5  12          0.20         -2.18         2.66 o
   6  -5  12          0.21          0.12         3.25 o
  -8  -4  12          0.04         -2.61         2.61 o
  -7  -4  12          0.77         -2.15         2.15 o
  -6  -4  12          9.70          2.72         2.57 o
  -5  -4  12         30.91         33.25         3.67 o
  -4  -4  12         39.72         39.74         3.87 o
  -3  -4  12          8.48          6.31         1.91 o
  -2  -4  12          8.77          7.69         2.11 o
  -1  -4  12          6.24          4.22         1.24 o
   0  -4  12         45.49         29.75         3.80 o
   1  -4  12         16.54         14.63         3.57 o
   2  -4  12         30.44         25.10         4.94 o
   3  -4  12          3.54          3.05         1.78 o
   4  -4  12          6.24          3.33         2.67 o
   5  -4  12          0.01         -2.74         2.74 o
   6  -4  12          1.76         -3.68         5.08 o
  -9  -3  12         10.01         28.23         6.03 o
  -8  -3  12         23.53         38.21         8.28 o
  -7  -3  12         29.67         31.79         4.20 o
  -6  -3  12         14.29         11.26         3.01 o
  -5  -3  12         66.06         62.67         7.78 o
  -4  -3  12         76.02         72.16         8.44 o
  -3  -3  12          4.58         -0.08         1.67 o
  -2  -3  12          5.89          4.55         1.62 o
  -1  -3  12          3.74          3.65         1.26 o
   0  -3  12          2.86          0.61         1.06 o
   1  -3  12          8.96          4.04         2.10 o
   2  -3  12        469.87        523.83        20.83 o
   3  -3  12          8.17          6.00         2.25 o
   4  -3  12          2.23          0.18         2.36 o
   5  -3  12          0.74          0.06         2.74 o
   6  -3  12          0.22          1.28         3.22 o
  -9  -2  12          0.89          3.61         4.80 o
  -8  -2  12         49.66         46.83         5.91 o
  -7  -2  12         31.02         34.26         6.74 o
  -6  -2  12        194.14        280.40        15.57 o
  -5  -2  12          4.30          9.47         2.43 o
  -4  -2  12         99.15        125.15         7.21 o
  -3  -2  12          8.77          4.30         1.63 o
  -2  -2  12          0.00          0.54         1.35 o
  -1  -2  12          3.29          1.49         1.41 o
   0  -2  12          1.88          0.06         1.25 o
   1  -2  12         75.53         68.75         4.57 o
   2  -2  12          1.38          1.91         1.72 o
   3  -2  12          8.89         10.65         2.35 o
   4  -2  12          0.20         -1.05         1.95 o
   5  -2  12          0.28         -0.58         2.30 o
   6  -2  12          5.59          8.13         3.51 o
  -9  -1  12          0.10         -0.51         3.66 o
  -8  -1  12          0.95          0.96         3.25 o
  -7  -1  12          0.55          1.50         2.89 o
  -6  -1  12         83.64        107.49         8.58 o
  -5  -1  12         30.40         25.20         3.53 o
  -4  -1  12        401.36        467.33        19.22 o
  -3  -1  12        173.73        192.20         9.52 o
  -2  -1  12        175.52        184.07        15.66 o
  -1  -1  12        130.55        133.97         6.48 o
   0  -1  12          0.52          0.25         1.03 o
   1  -1  12        370.38        409.75        15.58 o
   2  -1  12         95.89        115.15         7.17 o
   3  -1  12          0.97         -1.09         1.62 o
   4  -1  12          0.62          4.13         2.17 o
   5  -1  12          0.52         -0.53         2.25 o
   6  -1  12          0.00         -2.99         2.99 o
  -9   0  12          0.99          3.69         4.46 o
  -8   0  12          0.01          4.37         2.79 o
  -7   0  12          2.01          1.37         2.62 o
  -6   0  12         43.53         41.79         4.86 o
  -5   0  12         64.98         94.35         9.83 o
  -4   0  12          0.43         -0.95         1.68 o
  -3   0  12          0.93         -0.78         1.36 o
  -2   0  12        295.76        321.98        13.81 o
  -1   0  12        209.69        240.94        10.49 o
   0   0  12        300.46        340.64        12.93 o
   1   0  12        134.49        140.62         7.20 o
   2   0  12         14.58         11.53         2.36 o
   3   0  12          3.34         -0.69         1.83 o
   4   0  12          1.02          0.56         2.19 o
   5   0  12          0.43         -0.51         2.72 o
   6   0  12          0.09          0.84         2.97 o
  -9   1  12          4.54          2.04         3.81 o
  -8   1  12          2.49         -2.03         2.76 o
  -7   1  12         11.02         11.38         3.28 o
  -6   1  12          2.66          1.98         2.09 o
  -5   1  12         14.02         10.87         2.65 o
  -4   1  12          0.37         -2.02         2.02 o
  -3   1  12          1.18          1.30         1.46 o
  -2   1  12          1.24          0.15         1.43 o
  -1   1  12          6.66          5.78         1.64 o
   0   1  12         95.55        114.14        12.43 o
   1   1  12         44.99         47.93         4.02 o
   2   1  12        224.39        266.27        13.00 o
   3   1  12         65.69         67.67         5.47 o
   4   1  12         26.01         23.87         4.37 o
   5   1  12         13.68         11.28         5.45 o
   6   1  12          2.61         20.73         9.10 o
  -9   2  12          0.17         -4.36         9.09 o
  -8   2  12          6.14         -0.95         3.21 o
  -7   2  12         11.20          7.66         3.05 o
  -6   2  12         21.96         33.25         4.64 o
  -5   2  12          0.02         -1.96         1.96 o
  -4   2  12          0.35         -1.18         1.85 o
  -3   2  12          0.09          0.80         1.68 o
  -2   2  12          0.39          1.12         1.59 o
  -1   2  12         18.62         24.77         3.99 o
   0   2  12         44.93         47.68         4.05 o
   1   2  12         17.56         17.67         2.98 o
   2   2  12         10.78         10.22         2.56 o
   3   2  12          0.13          2.08         2.30 o
   4   2  12         53.36         68.52         7.30 o
   5   2  12         20.53         32.20         6.49 o
  -8   3  12          0.19         -3.44         3.44 o
  -7   3  12          7.00          8.35         3.36 o
  -6   3  12          0.26         -2.00         2.00 o
  -5   3  12          2.21         -0.45         2.18 o
  -4   3  12          6.03          4.55         2.15 o
  -3   3  12         44.24         46.20         6.55 o
  -2   3  12          1.10         -0.30         1.94 o
  -1   3  12         42.64         46.85         4.95 o
   0   3  12         34.13         41.63         3.97 o
   1   3  12         26.87         28.60         5.01 o
   2   3  12          0.21          1.22         2.23 o
   3   3  12          0.00         -0.24         2.55 o
   4   3  12          2.37          0.59         5.94 o
  -8   4  12          0.94         -3.06         4.56 o
  -7   4  12          8.34          3.87         3.69 o
  -6   4  12          8.22          6.11         3.76 o
  -5   4  12          0.51         -1.31         2.55 o
  -4   4  12          0.16         -2.33         2.33 o
  -3   4  12          0.90          1.37         2.07 o
  -2   4  12         12.11          5.19         3.00 o
  -1   4  12         67.98         67.89         6.19 o
   0   4  12          7.39          8.52         2.69 o
   1   4  12          3.27          2.98         3.44 o
   2   4  12          0.55         -1.78         4.72 o
   3   4  12          0.09          2.52         3.13 o
   4   4  12          0.26          2.59         7.72 o
  -7   5  12          0.02         -4.15         5.06 o
  -6   5  12          2.02          6.33         3.50 o
  -5   5  12          2.09          2.38         2.79 o
  -4   5  12          0.06          1.74         2.45 o
  -3   5  12          0.20         -3.03         3.78 o
  -2   5  12          0.00         -3.28         3.28 o
  -1   5  12          0.03          0.78         2.34 o
   0   5  12          1.29         -0.17         2.93 o
   1   5  12          2.90          4.34         3.58 o
   2   5  12          2.77          6.90         4.83 o
  -6   6  12          0.23         -0.11         6.46 o
  -5   6  12          0.80          5.20         6.34 o
  -4   6  12          1.04          3.59         3.47 o
  -3   6  12          0.28          0.51         3.12 o
  -2   6  12          0.94          0.12         3.46 o
  -1   6  12         10.87         18.86        11.44 o
   0   6  12          1.59          1.42         5.35 o
   1   6  12          0.00         -1.29         3.81 o
  -3   7  12          0.01         -2.80         6.23 o
  -2   7  12          1.94         -1.01         5.90 o
  -3 -10  13          0.90          0.69         3.19 o
  -2 -10  13          6.46         13.81         4.38 o
  -1 -10  13          0.29         -3.03         3.29 o
   0 -10  13          0.02         -2.46         3.05 o
   1 -10  13          2.90          1.63         3.97 o
   2 -10  13          1.13         -2.11         2.77 o
  -5  -9  13          1.87          2.24         3.30 o
  -4  -9  13          0.13         -2.38         3.16 o
  -3  -9  13         11.95          7.61         3.85 o
  -2  -9  13          0.83         -0.39         2.95 o
  -1  -9  13          0.53          2.78         2.63 o
   0  -9  13          7.78         11.95         3.61 o
   1  -9  13          0.19         -2.60         2.60 o
   2  -9  13          1.35         -0.36         3.11 o
   3  -9  13          0.55         -2.14         3.27 o
   4  -9  13          0.22         -2.35         3.04 o
  -6  -8  13          0.18          2.64         4.25 o
  -5  -8  13          0.17         -4.65         5.54 o
  -4  -8  13          4.60         -0.95         4.72 o
  -3  -8  13         20.18         17.06         7.38 o
  -2  -8  13          0.00          1.75         2.65 o
  -1  -8  13          2.72          1.45         2.00 o
   0  -8  13          1.14          0.66         2.48 o
   1  -8  13          0.09         -1.04         2.42 o
   2  -8  13          9.23         10.29         2.92 o
   3  -8  13          1.60          1.24         2.36 o
   4  -8  13          4.23         -0.90         3.62 o
   5  -8  13          0.05         -2.31         3.51 o
  -7  -7  13          3.00          8.74         4.62 o
  -6  -7  13          3.31          6.40         3.15 o
  -5  -7  13          0.30          2.71         2.30 o
  -4  -7  13         15.83         14.27         3.46 o
  -3  -7  13          0.02          4.71         2.56 o
  -2  -7  13          0.84         -0.62         1.74 o
  -1  -7  13          2.30          2.91         1.80 o
   0  -7  13         12.35          8.43         2.73 o
   1  -7  13          4.48          1.03         2.03 o
   2  -7  13          0.21         -1.83         2.09 o
   3  -7  13          0.34          1.91         2.41 o
   4  -7  13          0.33          2.09         3.04 o
   5  -7  13          0.54          0.84         3.65 o
  -7  -6  13          0.13         -2.96         2.96 o
  -6  -6  13          2.32          6.70         3.68 o
  -5  -6  13          2.12          3.43         2.75 o
  -4  -6  13          0.55          3.46         2.11 o
  -3  -6  13          0.83          2.44         1.97 o
  -2  -6  13          5.41          2.83         1.90 o
  -1  -6  13          3.91          3.21         1.51 o
   0  -6  13         14.22          5.74         2.06 o
   1  -6  13          0.71          0.32         1.55 o
   2  -6  13         22.76         18.99         5.05 o
   3  -6  13         22.53         30.03         4.02 o
   4  -6  13          0.58         -0.66         2.32 o
   5  -6  13          0.09         -0.87         3.27 o
   6  -6  13          1.16          1.10         4.63 o
  -8  -5  13          0.40         -2.00         3.91 o
  -7  -5  13         12.68         20.50         4.45 o
  -6  -5  13          4.90          1.40         2.43 o
  -5  -5  13         12.02         15.35         3.16 o
  -4  -5  13         20.34         18.99         3.73 o
  -3  -5  13          1.33          1.88         1.57 o
  -2  -5  13         24.58         19.33         2.69 o
  -1  -5  13          9.87          6.14         2.08 o
   0  -5  13          5.05          6.56         1.99 o
   1  -5  13          0.05         -0.74         1.60 o
   2  -5  13         79.74         75.31         7.03 o
   3  -5  13          1.59          2.18         2.31 o
   4  -5  13          0.10          1.90         2.94 o
   5  -5  13          0.86         -2.23         2.87 o
   6  -5  13          0.14         -1.63         7.78 o
  -8  -4  13          2.47          1.12         3.22 o
  -7  -4  13          0.02         -2.50         2.50 o
  -6  -4  13          5.13          0.64         3.10 o
  -5  -4  13        141.53        194.57        10.87 o
  -4  -4  13         29.17         27.07         4.66 o
  -3  -4  13          0.68         -0.70         1.79 o
  -2  -4  13          0.35          0.88         1.37 o
  -1  -4  13         11.24          8.41         1.88 o
   0  -4  13          0.13          0.93         1.22 o
   1  -4  13          0.58         -1.17         1.23 o
   2  -4  13         39.06         37.00         4.42 o
   3  -4  13          1.42         -0.49         1.96 o
   4  -4  13          1.24         -1.29         2.41 o
   5  -4  13          1.69         -1.53         2.84 o
   6  -4  13          4.59          9.41         4.54 o
  -8  -3  13         43.44         60.91         7.81 o
  -7  -3  13         27.55         33.66         4.99 o
  -6  -3  13         45.39         54.74         8.56 o
  -5  -3  13         41.64         52.32         7.34 o
  -4  -3  13         44.69         40.27         7.21 o
  -3  -3  13          0.30          0.69         1.61 o
  -2  -3  13          6.01          1.67         1.57 o
  -1  -3  13         18.74         16.54         2.42 o
   0  -3  13         14.22         12.72         1.79 o
   1  -3  13          5.99          6.06         1.76 o
   2  -3  13          5.21          4.22         1.62 o
   3  -3  13          0.00          0.44         2.22 o
   4  -3  13          7.30         11.15         3.03 o
   5  -3  13          0.46          1.27         2.52 o
   6  -3  13          0.19          1.68         3.90 o
  -9  -2  13          0.60         -0.62         4.03 o
  -8  -2  13          1.37         -2.61         2.61 o
  -7  -2  13          2.72          4.75         3.46 o
  -6  -2  13        198.02        248.64        16.30 o
  -5  -2  13        214.43        251.85        16.77 o
  -4  -2  13        128.56        157.97         9.86 o
  -3  -2  13        105.34        119.81        13.31 o
  -2  -2  13          2.02         -0.09         1.63 o
  -1  -2  13         14.55         11.88         2.00 o
   0  -2  13         37.50         43.96         3.28 o
   1  -2  13         84.53         95.76         5.88 o
   2  -2  13         17.41         11.85         2.86 o
   3  -2  13          1.95          3.38         2.06 o
   4  -2  13          0.45          0.39         2.27 o
   5  -2  13          2.36         10.64         4.53 o
   6  -2  13          0.02          3.46         3.92 o
  -9  -1  13          0.17          2.12         4.18 o
  -8  -1  13          0.76         -0.86         3.51 o
  -7  -1  13          3.16         12.20         5.56 o
  -6  -1  13          0.47          1.32         2.57 o
  -5  -1  13         21.25         30.64         4.90 o
  -4  -1  13         86.45         80.02         5.46 o
  -3  -1  13         37.55         36.75         3.40 o
  -2  -1  13        321.53        357.04        15.29 o
  -1  -1  13        144.84        153.43         8.41 o
   0  -1  13        141.05        144.84         6.68 o
   1  -1  13        140.92        179.64         9.56 o
   2  -1  13         18.04         14.85         2.54 o
   3  -1  13          0.47         -1.74         1.74 o
   4  -1  13          1.09          1.49         2.28 o
   5  -1  13          0.21         -2.64         2.64 o
   6  -1  13          0.00         -3.50         3.50 o
  -9   0  13          1.57          1.22         4.81 o
  -8   0  13          2.55          6.11         3.31 o
  -7   0  13          9.16          7.89         3.91 o
  -6   0  13         61.32         63.38         7.84 o
  -5   0  13         19.48         19.85         3.12 o
  -4   0  13         10.63         10.25         2.55 o
  -3   0  13          0.87         -0.22         1.63 o
  -2   0  13         42.63         46.99         4.35 o
  -1   0  13          2.38          2.09         1.68 o
   0   0  13        644.65        738.81        26.75 o
   1   0  13        142.65        164.89         8.94 o
   2   0  13        107.68        133.67         8.08 o
   3   0  13         40.23         41.93         4.47 o
   4   0  13          0.25          5.66         2.59 o
   5   0  13          0.19         -2.62         2.62 o
  -8   1  13          2.05          2.62         2.91 o
  -7   1  13          6.48          5.61         2.99 o
  -6   1  13          1.72          0.75         2.33 o
  -5   1  13         15.30         12.03         2.80 o
  -4   1  13          0.02          0.41         2.03 o
  -3   1  13          0.04          2.82         2.33 o
  -2   1  13          3.18          3.28         1.79 o
  -1   1  13          0.94         -0.87         1.66 o
   0   1  13         95.98        117.17         6.53 o
   1   1  13         45.64         60.71         4.90 o
   2   1  13         91.36         93.66         6.62 o
   3   1  13         14.86         18.22         3.17 o
   4   1  13         56.19         66.03         5.80 o
   5   1  13         20.00         15.44         6.29 o
  -8   2  13          0.85         -5.15         5.30 o
  -7   2  13          5.12          3.95         2.95 o
  -6   2  13         52.03         50.82         6.41 o
  -5   2  13          6.70          6.91         2.65 o
  -4   2  13          2.48          2.56         2.22 o
  -3   2  13          5.67         13.39         2.56 o
  -2   2  13         11.94         14.22         2.84 o
  -1   2  13          5.25          2.24         2.16 o
   0   2  13         31.73         39.07         5.00 o
   1   2  13          0.51          3.33         1.71 o
   2   2  13          1.87         -1.62         1.84 o
   3   2  13          0.16          3.94         2.28 o
   4   2  13         20.91         19.13         4.11 o
  -8   3  13          0.15         -5.35         6.10 o
  -7   3  13          2.63         -0.75         2.88 o
  -6   3  13          0.48          3.36         2.40 o
  -5   3  13          0.01          3.23         2.32 o
  -4   3  13          2.31         -1.69         2.22 o
  -3   3  13          0.79          3.31         2.08 o
  -2   3  13         17.99         14.97         3.29 o
  -1   3  13          5.57          1.87         2.59 o
   0   3  13         18.40         20.19         3.19 o
   1   3  13          9.77         12.65         2.81 o
   2   3  13          0.11          2.83         2.64 o
   3   3  13          0.17          2.36         2.93 o
   4   3  13          0.20         -1.30         5.58 o
  -7   4  13          6.26          1.63         4.11 o
  -6   4  13          3.66          4.86         3.31 o
  -5   4  13          0.23         -2.50         2.50 o
  -4   4  13          0.13         -0.94         2.63 o
  -3   4  13          1.41         -0.49         2.28 o
  -2   4  13         10.02          3.95         4.37 o
  -1   4  13         14.90         19.84         3.73 o
   0   4  13         33.63         50.75         8.70 o
   1   4  13          1.41         -0.06         3.33 o
   2   4  13          0.80          8.59         3.45 o
   3   4  13          0.06          1.47         4.04 o
  -6   5  13          0.08         -3.39         3.39 o
  -5   5  13          0.16         -3.28         4.34 o
  -4   5  13          1.33         -2.72         2.72 o
  -3   5  13          0.10          1.23         3.90 o
  -2   5  13          1.83         -0.19         2.69 o
  -1   5  13          0.38          2.07         6.03 o
   0   5  13          5.65          8.07         3.84 o
   1   5  13          0.00          0.51         5.06 o
  -4   6  13          0.14          3.00         3.84 o
  -3   6  13          1.39          1.90         4.25 o
  -2   6  13          2.25          3.83         6.67 o
  -1   6  13          6.29          4.92         3.75 o
  -2 -10  14         26.13         46.95        10.27 o
  -1 -10  14          1.06          3.43         9.00 o
   0 -10  14          0.05          0.24         3.81 o
   1 -10  14          5.65         -2.19         4.87 o
  -4  -9  14          2.13         10.54         4.29 o
  -3  -9  14         12.61         14.93         4.12 o
  -2  -9  14          9.32         10.29         7.55 o
  -1  -9  14          7.41          8.12         4.89 o
   0  -9  14          0.78         -0.82         2.48 o
   1  -9  14          0.05         -2.62         2.62 o
   2  -9  14          1.04         -3.21         3.21 o
   3  -9  14          2.42          5.88         3.57 o
  -5  -8  14          0.47         -0.40         3.35 o
  -4  -8  14          4.37          2.68         4.66 o
  -3  -8  14          0.02          1.40         2.96 o
  -2  -8  14          4.06         11.21         3.37 o
  -1  -8  14          0.54          1.66         2.93 o
   0  -8  14          2.69          0.09         3.75 o
   1  -8  14         24.30         23.20         4.25 o
   2  -8  14          3.82         11.08         3.40 o
   3  -8  14          2.79          1.36         3.35 o
   4  -8  14         21.21         37.64        10.49 o
  -6  -7  14         28.35         35.83        14.05 o
  -5  -7  14          0.52          0.78         3.11 o
  -4  -7  14          9.89          8.39         3.53 o
  -3  -7  14          0.50          0.27         2.27 o
  -2  -7  14          0.16          1.37         1.97 o
  -1  -7  14          2.19          5.18         3.19 o
   0  -7  14          4.04          5.77         2.58 o
   1  -7  14          0.47         -2.32         2.32 o
   2  -7  14          0.32         -0.65         3.40 o
   3  -7  14          3.55          4.77         3.21 o
   4  -7  14         17.45         25.12         5.12 o
   5  -7  14          5.13         11.44         5.12 o
  -7  -6  14          0.01          1.32         3.46 o
  -6  -6  14          0.10         -1.59         2.89 o
  -5  -6  14         10.37          1.52         2.91 o
  -4  -6  14          3.97          1.57         2.28 o
  -3  -6  14          0.47          2.43         1.94 o
  -2  -6  14         34.60         41.65         5.28 o
  -1  -6  14          0.57         -0.46         2.50 o
   0  -6  14          1.24          2.40         3.65 o
   1  -6  14          0.21          0.28         1.97 o
   2  -6  14          0.09         -2.13         2.13 o
   3  -6  14          0.11         -0.83         2.32 o
   4  -6  14          2.60         -0.48         3.40 o
   5  -6  14          1.81          6.74         3.77 o
  -7  -5  14         15.39         25.89         5.79 o
  -6  -5  14         10.51          7.27         2.90 o
  -5  -5  14          5.99         -0.97         2.50 o
  -4  -5  14          0.05          3.17         2.30 o
  -3  -5  14         15.17          9.22         3.24 o
  -2  -5  14         74.82         68.85         5.12 o
  -1  -5  14         46.65         38.26         3.64 o
   0  -5  14        118.53        117.80         9.21 o
   1  -5  14          6.19          6.79         2.02 o
   2  -5  14          1.49          1.49         1.93 o
   3  -5  14          2.56          6.49         3.02 o
   4  -5  14          0.46          2.03         2.89 o
   5  -5  14          0.01          3.57         3.35 o
  -8  -4  14          3.02          2.55         3.41 o
  -7  -4  14          0.02          0.65         2.56 o
  -6  -4  14          3.22          1.72         3.09 o
  -5  -4  14         15.98         10.88         3.74 o
  -4  -4  14          2.15         -0.95         2.03 o
  -3  -4  14          1.22          3.61         1.85 o
  -2  -4  14          0.57          0.41         1.74 o
  -1  -4  14         24.63         21.65         2.81 o
   0  -4  14         12.98          8.28         2.11 o
   1  -4  14         72.65         86.08         5.82 o
   2  -4  14          3.27          0.80         1.83 o
   3  -4  14          0.70          3.36         2.49 o
   4  -4  14          8.22          7.37         3.58 o
   5  -4  14          2.94          5.59         3.19 o
  -8  -3  14          3.54         -3.21         3.21 o
  -7  -3  14          3.24          1.77         2.87 o
  -6  -3  14         10.63          8.46         2.65 o
  -5  -3  14         38.14         45.87         6.01 o
  -4  -3  14          5.60          5.18         4.06 o
  -3  -3  14          0.16         -0.50         1.94 o
  -2  -3  14          1.52          0.78         1.78 o
  -1  -3  14         57.30         50.78         5.36 o
   0  -3  14          6.49          4.30         1.83 o
   1  -3  14         72.32         96.88         6.12 o
   2  -3  14          0.59          1.64         2.20 o
   3  -3  14          5.02          5.84         2.81 o
   4  -3  14         27.08         38.36         5.13 o
   5  -3  14          2.99          9.76         3.48 o
  -8  -2  14          0.31         -2.67         3.10 o
  -7  -2  14          6.15         -0.52         3.30 o
  -6  -2  14          2.64          5.09         3.59 o
  -5  -2  14         24.89         26.51         5.41 o
  -4  -2  14        157.30        184.92        11.60 o
  -3  -2  14         15.32         12.78         4.15 o
  -2  -2  14         60.48         70.87         5.33 o
  -1  -2  14         12.89          9.00         2.09 o
   0  -2  14          1.47         -0.38         1.47 o
   1  -2  14          0.01         -1.53         1.53 o
   2  -2  14          0.92         -0.17         2.13 o
   3  -2  14          0.02         -0.51         2.25 o
   4  -2  14          1.57          1.35         2.73 o
   5  -2  14         11.46          8.20         4.41 o
  -8  -1  14          0.09          1.51         4.77 o
  -7  -1  14          0.14          0.88         2.83 o
  -6  -1  14         13.90         13.58         3.61 o
  -5  -1  14         10.73          4.01         2.82 o
  -4  -1  14         22.76         20.84         2.90 o
  -3  -1  14          7.55          6.38         1.92 o
  -2  -1  14         81.20         77.04         6.54 o
  -1  -1  14          4.43          0.55         1.58 o
   0  -1  14         84.82         87.70         7.29 o
   1  -1  14         49.07         41.53         3.98 o
   2  -1  14          3.08          1.63         2.31 o
   3  -1  14          1.39          0.96         2.34 o
   4  -1  14          0.00         -3.76         3.76 o
   5  -1  14          4.05          6.92         3.78 o
  -8   0  14          1.66          7.12         3.71 o
  -7   0  14          2.32          2.51         2.96 o
  -6   0  14         31.93         35.35        10.13 o
  -5   0  14          3.63          0.08         2.33 o
  -4   0  14          0.13         -1.83         1.83 o
  -3   0  14          1.02         -0.73         1.76 o
  -2   0  14          0.49          1.64         1.77 o
  -1   0  14         52.34         57.46         5.77 o
   0   0  14          2.75          2.01         2.16 o
   1   0  14         13.01         12.63         2.70 o
   2   0  14         96.08        115.43        13.12 o
   3   0  14         17.43         13.09         3.14 o
   4   0  14         18.48         22.02         3.71 o
   5   0  14          8.25          6.78         3.34 o
  -8   1  14          0.11          0.15         3.07 o
  -7   1  14          7.90          4.96         3.00 o
  -6   1  14          3.11          3.21         2.65 o
  -5   1  14          0.20         -1.34         2.33 o
  -4   1  14          0.05         -1.95         1.95 o
  -3   1  14          5.68          4.51         2.38 o
  -2   1  14          1.46          1.47         2.53 o
  -1   1  14          6.56          6.88         2.37 o
   0   1  14         65.41         82.54         9.74 o
   1   1  14         11.87          9.44         2.83 o
   2   1  14         27.89         24.64         7.04 o
   3   1  14          3.35          7.18         2.77 o
   4   1  14         28.49         25.66         4.21 o
  -8   2  14          1.44         -2.07         4.53 o
  -7   2  14         12.53          5.38         3.09 o
  -6   2  14          5.73          6.40         2.85 o
  -5   2  14          1.32          0.51         2.51 o
  -4   2  14          0.74          0.48         2.37 o
  -3   2  14          1.07          3.55         2.27 o
  -2   2  14          0.07         -1.89         2.46 o
  -1   2  14         35.79         41.47         5.00 o
   0   2  14         15.18          6.85         2.84 o
   1   2  14          1.00         -1.25         2.36 o
   2   2  14          0.04         -2.39         2.39 o
   3   2  14          0.05          1.20         2.84 o
   4   2  14          0.47         -4.78         4.78 o
  -7   3  14          0.74         -2.74         2.74 o
  -6   3  14          1.18         -2.63         2.63 o
  -5   3  14          0.01         -2.31         2.39 o
  -4   3  14          0.40          0.62         2.25 o
  -3   3  14          0.36          0.69         2.87 o
  -2   3  14          1.04         -0.59         2.13 o
  -1   3  14          0.06         -2.22         2.25 o
   0   3  14         10.48         10.92         4.42 o
   1   3  14          0.03          4.13         2.72 o
   2   3  14          0.01         -0.15         4.91 o
   3   3  14          0.31          6.84         4.36 o
  -6   4  14          0.68          4.89         3.26 o
  -5   4  14          0.58          5.63         3.23 o
  -4   4  14          1.68          0.86         2.86 o
  -3   4  14          3.42          2.50         3.24 o
  -2   4  14          2.17         -2.64         2.64 o
  -1   4  14         14.86         12.66         6.29 o
   0   4  14          0.46         -1.35         2.87 o
   1   4  14          0.87          4.61         4.43 o
   2   4  14          0.27         -0.50         5.06 o
  -5   5  14          0.09         -3.06         5.45 o
  -4   5  14          0.04          2.63         4.01 o
  -3   5  14          3.92          9.57         4.11 o
  -2   5  14          5.18         -2.94         3.19 o
  -1   5  14          0.71         -0.26         3.70 o
   0   5  14          2.06         -5.34         7.13 o
  -4  -9  15          0.14          2.61         5.69 o
  -3  -9  15          8.02          1.77         4.08 o
  -2  -9  15          0.07          2.95         5.86 o
  -1  -9  15          6.35          7.15         6.99 o
   0  -9  15         18.04         16.31         6.53 o
   1  -9  15          4.31          2.49         4.01 o
   2  -9  15          4.57          2.32         3.37 o
  -5  -8  15          3.18          6.40         3.71 o
  -4  -8  15          0.56          0.22         3.03 o
  -3  -8  15         10.18         18.43         4.47 o
  -2  -8  15          3.18          6.90         3.33 o
  -1  -8  15          0.72          1.72         4.59 o
   0  -8  15          5.47          5.10         3.35 o
   1  -8  15          1.53         -1.54         2.68 o
   2  -8  15          1.57         -2.94         2.94 o
   3  -8  15         11.42          8.43         4.29 o
  -6  -7  15          2.16          1.50         6.47 o
  -5  -7  15          3.24          7.42         3.93 o
  -4  -7  15         13.85          4.38         5.37 o
  -3  -7  15          0.13          1.29         2.34 o
  -2  -7  15          0.06          2.13         4.38 o
  -1  -7  15         18.73         17.57         3.53 o
   0  -7  15          1.37          0.43         2.88 o
   1  -7  15          3.04          6.36         2.82 o
   2  -7  15          0.06          0.24         2.77 o
   3  -7  15          3.54          3.81         3.51 o
   4  -7  15          0.15         -5.81         5.81 o
  -7  -6  15          1.67          7.66         8.47 o
  -6  -6  15          0.17          1.07         2.92 o
  -5  -6  15          0.03         -0.41         2.66 o
  -4  -6  15         10.26          3.88         2.92 o
  -3  -6  15         22.68         18.61         2.94 o
  -2  -6  15         11.47          7.23         2.46 o
  -1  -6  15          6.95          4.95         2.57 o
   0  -6  15         14.13         14.29         6.21 o
   1  -6  15          0.24         -0.31         3.15 o
   2  -6  15         14.51         13.91         3.54 o
   3  -6  15         16.03         21.76         4.90 o
   4  -6  15          1.25         -0.97         4.40 o
  -7  -5  15          7.15          4.82         6.06 o
  -6  -5  15          0.32         -1.29         2.72 o
  -5  -5  15         14.77         14.82         3.80 o
  -4  -5  15          0.00         -1.13         2.48 o
  -3  -5  15          6.30          3.66         2.39 o
  -2  -5  15          0.51          1.48         2.04 o
  -1  -5  15          2.92          2.98         2.34 o
   0  -5  15         17.96         19.14         4.54 o
   1  -5  15          2.58         10.16         2.74 o
   2  -5  15          2.90          2.25         2.42 o
   3  -5  15          6.49          8.82         3.68 o
   4  -5  15          1.19          7.45         3.99 o
   5  -5  15          3.36          4.00         5.59 o
  -7  -4  15          3.44          9.06         4.46 o
  -6  -4  15          0.02         -2.21         2.21 o
  -5  -4  15          0.47          1.29         2.56 o
  -4  -4  15          0.02         -1.06         2.04 o
  -3  -4  15          2.21         -0.97         2.00 o
  -2  -4  15          0.12          0.96         1.68 o
  -1  -4  15          0.01         -1.89         1.89 o
   0  -4  15          0.64          0.19         1.82 o
   1  -4  15          2.48          3.77         2.28 o
   2  -4  15          4.43          3.55         2.79 o
   3  -4  15         19.22         18.85         4.16 o
   4  -4  15         11.77         10.23         3.88 o
   5  -4  15          5.74          9.69         4.68 o
  -8  -3  15         14.42          5.55         4.17 o
  -7  -3  15          6.72         10.20         4.23 o
  -6  -3  15          8.78          6.16         3.25 o
  -5  -3  15          0.80         -1.98         1.98 o
  -4  -3  15          0.05         -2.19         2.19 o
  -3  -3  15         13.44         13.76         2.88 o
  -2  -3  15         25.61         22.78         3.39 o
  -1  -3  15         39.90         40.84         3.99 o
   0  -3  15         13.89         10.57         2.31 o
   1  -3  15         13.61         11.31         4.14 o
   2  -3  15          0.06          2.90         2.56 o
   3  -3  15          7.54          5.92         2.98 o
   4  -3  15          1.36         -0.18         2.83 o
   5  -3  15          0.34          0.44         3.50 o
  -8  -2  15          3.72          1.10         5.69 o
  -7  -2  15          3.31         -1.70         5.34 o
  -6  -2  15         16.09         11.77         4.01 o
  -5  -2  15          0.00         -1.38         3.15 o
  -4  -2  15         14.33          6.72         2.90 o
  -3  -2  15          0.00         -2.02         2.02 o
  -2  -2  15         15.45         10.49         2.60 o
  -1  -2  15          1.08         -0.71         1.68 o
   0  -2  15         16.29         11.27         3.01 o
   1  -2  15          3.44          5.14         2.57 o
   2  -2  15          0.16         -1.87         2.13 o
   3  -2  15          0.02          2.13         2.65 o
   4  -2  15          1.87         -1.94         3.57 o
   5  -2  15          0.46         -4.42         4.42 o
  -8  -1  15          4.13          1.09         4.53 o
  -7  -1  15          2.62         -0.77         3.84 o
  -6  -1  15          0.59         -1.97         3.07 o
  -5  -1  15          0.01         -1.71         2.70 o
  -4  -1  15          0.00         -0.24         3.27 o
  -3  -1  15          1.75         -1.61         1.84 o
  -2  -1  15        102.90        111.00         6.91 o
  -1  -1  15          5.12          7.05         2.15 o
   0  -1  15          1.71          4.74         2.26 o
   1  -1  15          8.77          6.43         2.49 o
   2  -1  15          2.52          4.98         2.29 o
   3  -1  15          3.69          9.77         3.13 o
   4  -1  15          1.81         -0.85         3.10 o
  -8   0  15          0.06          4.80         4.43 o
  -7   0  15          7.29          8.13         3.29 o
  -6   0  15          9.45          0.58         7.45 o
  -5   0  15          5.41          3.24         3.85 o
  -4   0  15          0.67         -2.28         2.28 o
  -3   0  15          3.03          5.20         2.26 o
  -2   0  15          4.26          5.47         2.86 o
  -1   0  15          5.32         11.60         2.97 o
   0   0  15          9.81         10.77         2.94 o
   1   0  15          0.31          2.33         2.41 o
   2   0  15         18.67         18.55         3.57 o
   3   0  15          0.54          1.22         2.80 o
   4   0  15          0.75          2.88         3.34 o
  -7   1  15          0.08          5.77         3.63 o
  -6   1  15          0.24         -0.13         2.80 o
  -5   1  15          0.03         -0.22         2.46 o
  -4   1  15          0.99         -1.71         2.40 o
  -3   1  15          1.35          3.77         2.49 o
  -2   1  15         25.41         31.18         5.92 o
  -1   1  15          3.35          0.72         2.19 o
   0   1  15          0.75          2.39         3.36 o
   1   1  15          0.05         -2.34         2.34 o
   2   1  15          0.68          3.47         4.76 o
   3   1  15          2.33          5.43         3.39 o
  -7   2  15          5.02          9.74         4.24 o
  -6   2  15          2.88         -0.60         2.99 o
  -5   2  15          0.17          0.68         2.57 o
  -4   2  15          0.38         -1.90         2.49 o
  -3   2  15          0.07         -1.07         2.54 o
  -2   2  15          7.05         14.47         3.44 o
  -1   2  15         13.13          8.57         3.47 o
   0   2  15          7.73          6.98         2.99 o
   1   2  15          2.26          2.27         2.46 o
   2   2  15          0.09         -0.03         3.09 o
   3   2  15          0.00          7.56         4.21 o
  -6   3  15          0.03         -0.90         3.34 o
  -5   3  15          0.14          0.15         5.11 o
  -4   3  15          0.59          3.39         3.51 o
  -3   3  15          0.90          0.95         3.15 o
  -2   3  15          0.56         -1.62         4.37 o
  -1   3  15          5.51          4.21         3.20 o
   0   3  15          0.00          1.28         3.09 o
   1   3  15          0.23         -1.72         5.63 o
   2   3  15          0.28          3.26         4.11 o
  -5   4  15          0.04         -0.55         3.91 o
  -4   4  15          1.05          0.85         3.76 o
  -3   4  15          0.46         -3.26         3.26 o
  -2   4  15          2.68          0.70         3.59 o
  -1   4  15          3.82          7.57         3.78 o
   0   4  15          1.68          6.59         6.28 o
  -3  -9  16          1.22          4.91         6.18 o
  -2  -9  16          2.01          4.66         4.94 o
  -1  -9  16          5.08          2.27         4.11 o
   0  -9  16          0.02          0.86         3.93 o
   1  -9  16         11.15         16.05         6.56 o
  -4  -8  16          5.63          2.04         4.04 o
  -3  -8  16         12.40         16.55         4.34 o
  -2  -8  16          0.00          3.35         3.54 o
  -1  -8  16          3.20          5.14         4.41 o
   0  -8  16          5.92          2.06         3.59 o
   1  -8  16          5.87          6.81         3.82 o
   2  -8  16          0.04         -0.43         3.72 o
  -5  -7  16          4.85          4.73         4.18 o
  -4  -7  16         25.85         27.67         5.51 o
  -3  -7  16          0.98          2.12         3.19 o
  -2  -7  16          0.04          0.17         3.45 o
  -1  -7  16         17.92         18.92         4.94 o
   0  -7  16          1.03          2.35         2.91 o
   1  -7  16          0.80          6.55         3.46 o
   2  -7  16          1.49          3.91         3.69 o
   3  -7  16          2.53          6.51         4.50 o
  -6  -6  16          4.41          9.02         4.06 o
  -5  -6  16          0.03          1.81         2.70 o
  -4  -6  16          9.90         12.84         3.02 o
  -3  -6  16          0.04          3.45         2.25 o
  -2  -6  16          0.41          0.49         2.19 o
  -1  -6  16          0.08         -0.33         2.19 o
   0  -6  16          0.55         -0.46         3.71 o
   1  -6  16          0.01          2.33         3.28 o
   2  -6  16          3.16          1.85         3.48 o
   3  -6  16         13.93         11.05         5.83 o
   4  -6  16          0.00          4.30         8.62 o
  -7  -5  16          1.43         10.98         8.42 o
  -6  -5  16          5.28          2.52         3.14 o
  -5  -5  16          0.54         -2.47         2.70 o
  -4  -5  16          5.86         -1.54         2.53 o
  -3  -5  16          0.00         -0.45         2.11 o
  -2  -5  16         20.83         18.26         3.07 o
  -1  -5  16         53.30         52.16        11.61 o
   0  -5  16          1.27          0.39         2.27 o
   1  -5  16          4.61          4.67         3.26 o
   2  -5  16         30.30         19.32        13.54 o
   3  -5  16          0.02          1.33         2.86 o
   4  -5  16          0.13          1.42         4.04 o
  -7  -4  16          0.03         -2.67         5.05 o
  -6  -4  16          0.69         -3.28         3.28 o
  -5  -4  16          1.38         -2.53         2.53 o
  -4  -4  16          6.34          2.47         2.42 o
  -3  -4  16          4.56          2.66         2.27 o
  -2  -4  16          0.78          0.38         1.97 o
  -1  -4  16          0.21         -1.09         2.68 o
   0  -4  16          2.20         -0.61         2.17 o
   1  -4  16          2.06          3.89         3.18 o
   2  -4  16         30.17         44.24         5.71 o
   3  -4  16          0.62         -3.17         3.17 o
   4  -4  16          1.72          0.35         4.43 o
  -7  -3  16          0.16         -3.14         3.14 o
  -6  -3  16          3.13          4.32         4.65 o
  -5  -3  16          2.32          9.02         4.10 o
  -4  -3  16          0.04         -1.84         3.23 o
  -3  -3  16          2.03          1.25         2.42 o
  -2  -3  16         32.98         35.80         4.29 o
  -1  -3  16          8.47          6.77         3.33 o
   0  -3  16         11.45         11.12         3.03 o
   1  -3  16         13.77         11.34         4.41 o
   2  -3  16          0.38         -2.69         2.69 o
   3  -3  16          1.99          5.87         3.20 o
   4  -3  16          7.33          2.53         3.80 o
  -7  -2  16          0.01         -2.75         3.49 o
  -6  -2  16          0.04         -2.31         3.64 o
  -5  -2  16          0.12         -3.99         3.99 o
  -4  -2  16          1.45          7.66         3.39 o
  -3  -2  16          0.47          3.16         2.64 o
  -2  -2  16          0.31         -0.24         2.02 o
  -1  -2  16          5.75          8.79         2.85 o
   0  -2  16          2.40         -0.28         2.40 o
   1  -2  16          1.52          3.24         2.77 o
   2  -2  16          9.73          8.45         3.69 o
   3  -2  16          0.00         -0.41         2.78 o
   4  -2  16          5.79          2.94         3.71 o
  -7  -1  16          0.34         -2.36         4.48 o
  -6  -1  16          0.17          0.41         3.70 o
  -5  -1  16          4.09          1.73         4.20 o
  -4  -1  16          6.33          3.86         3.36 o
  -3  -1  16         17.37         24.49         5.88 o
  -2  -1  16         28.71         31.64         5.86 o
  -1  -1  16          4.21          5.48         2.47 o
   0  -1  16          9.81          4.75         2.41 o
   1  -1  16          3.27          5.32         4.43 o
   2  -1  16          0.06          1.16         2.38 o
   3  -1  16          0.37          1.60         2.97 o
  -7   0  16          0.72         -4.37         4.37 o
  -6   0  16          0.93         -3.20         3.20 o
  -5   0  16          0.27          1.88         3.18 o
  -4   0  16          0.01          4.54         2.76 o
  -3   0  16          2.09          2.02         2.66 o
  -2   0  16          0.69         -0.09         2.83 o
  -1   0  16         12.47         16.79         3.99 o
   0   0  16          0.50          1.38         2.21 o
   1   0  16          1.40          0.94         2.57 o
   2   0  16          0.03          1.37         2.89 o
   3   0  16          1.47         -3.55         3.55 o
  -7   1  16          0.00         -4.13         4.13 o
  -6   1  16          0.65         -0.07         3.78 o
  -5   1  16          0.09          0.79         3.17 o
  -4   1  16          2.48         -2.74         2.74 o
  -3   1  16          7.70          8.04         3.35 o
  -2   1  16          7.30         14.99         6.10 o
  -1   1  16          1.32          1.88         3.20 o
   0   1  16          2.21          1.20         2.42 o
   1   1  16          1.99          3.74         2.65 o
   2   1  16          4.58         11.42         4.17 o
  -6   2  16          0.18         -3.29         3.29 o
  -5   2  16          0.16          0.04         3.18 o
  -4   2  16          7.29         12.63         6.22 o
  -3   2  16          6.51          1.94         3.07 o
  -2   2  16          9.67          5.60         3.05 o
  -1   2  16          0.31          3.65         4.52 o
   0   2  16          0.52          5.03         3.52 o
   1   2  16          0.14          1.03         3.45 o
   2   2  16          0.30          3.01         3.91 o
  -5   3  16          0.06         -0.08         3.64 o
  -4   3  16          0.61          1.23         3.69 o
  -3   3  16          7.51         11.86         5.46 o
  -2   3  16          4.65         -1.06         3.50 o
  -1   3  16          0.04         -4.26         4.26 o
   0   3  16          0.40          3.76         3.53 o
  -3   4  16          0.29         -0.48         3.37 o
  -2   4  16          3.17         -1.05         8.19 o
  -3  -8  17          2.75          1.27         3.69 o
  -2  -8  17          0.18          4.69         4.55 o
  -1  -8  17          1.64          4.26         3.80 o
   0  -8  17          0.05         -1.51         2.71 o
   1  -8  17          1.26          2.38         3.47 o
  -5  -7  17          4.30          5.55         5.30 o
  -4  -7  17          6.46          4.31         6.39 o
  -3  -7  17          1.07          4.55         3.82 o
  -2  -7  17          1.57          2.22         5.35 o
  -1  -7  17          0.07         -0.57         3.20 o
   0  -7  17          0.63          1.18         5.31 o
   1  -7  17          0.16          6.98         4.05 o
   2  -7  17          2.34          4.67         4.32 o
  -5  -6  17         11.00         15.09         3.96 o
  -4  -6  17          4.72          3.23         2.84 o
  -3  -6  17          1.86          5.90         2.90 o
  -2  -6  17         11.98         20.57         4.22 o
  -1  -6  17          2.66          3.79         3.09 o
   0  -6  17          2.41          4.52         2.89 o
   1  -6  17          0.08         -1.33         2.81 o
   2  -6  17         10.97         19.61         9.48 o
   3  -6  17          3.87          1.74        11.47 o
  -6  -5  17          1.05         -3.00         3.00 o
  -5  -5  17         11.08         14.61         3.75 o
  -4  -5  17          8.72          3.59         4.67 o
  -3  -5  17          3.89          2.77         2.58 o
  -2  -5  17         19.68         11.44         3.51 o
  -1  -5  17          0.02          3.82         3.18 o
   0  -5  17          2.25          2.53         3.38 o
   1  -5  17          6.31          5.00         3.56 o
   2  -5  17          0.06         -0.04         4.47 o
   3  -5  17          0.48         -2.15         4.32 o
  -6  -4  17          1.50         -3.80         3.80 o
  -5  -4  17          0.07         -1.70         2.54 o
  -4  -4  17          0.24         -2.16         2.16 o
  -3  -4  17          2.92          2.64         2.52 o
  -2  -4  17          0.04         -0.40         2.48 o
  -1  -4  17          0.20          0.97         2.45 o
   0  -4  17          0.23          0.52         2.81 o
   1  -4  17         10.36         29.26         5.69 o
   2  -4  17         14.40         25.20         4.80 o
   3  -4  17          1.73         -2.12         3.87 o
  -7  -3  17          0.08         -0.17         5.26 o
  -6  -3  17          0.75         -3.53         3.53 o
  -5  -3  17         26.13         45.90         5.61 o
  -4  -3  17          9.61         15.51         4.22 o
  -3  -3  17         17.14         22.74         4.05 o
  -2  -3  17         52.16         97.13         8.46 o
  -1  -3  17          0.16         -2.26         2.26 o
   0  -3  17          0.00         -3.24         3.24 o
   1  -3  17         23.18         26.50         5.51 o
   2  -3  17          1.74          3.32         3.42 o
   3  -3  17          1.03          2.55         4.14 o
  -7  -2  17          1.20          5.82         4.95 o
  -6  -2  17          1.79         -2.20         3.97 o
  -5  -2  17          3.43          4.86         4.01 o
  -4  -2  17          0.59         -1.45         2.60 o
  -3  -2  17          1.24          3.15         3.59 o
  -2  -2  17          0.49         -2.23         2.23 o
  -1  -2  17          0.04          4.17         3.21 o
   0  -2  17          0.01         -0.56         2.75 o
   1  -2  17          5.00          5.93         3.15 o
   2  -2  17          0.34         -0.12         2.98 o
   3  -2  17          0.91          3.42         7.69 o
  -7  -1  17          0.55          5.00         5.61 o
  -6  -1  17          1.47          3.61         4.32 o
  -5  -1  17          3.47         -4.44         4.44 o
  -4  -1  17          2.12         -2.84         2.84 o
  -3  -1  17         17.21         11.45         4.18 o
  -2  -1  17          8.93          8.77         5.03 o
  -1  -1  17          0.13         -2.96         4.24 o
   0  -1  17          1.38          4.37         2.92 o
   1  -1  17         17.91         11.58         3.86 o
   2  -1  17          8.15         11.74         4.33 o
   3  -1  17          9.45          4.63         4.23 o
  -6   0  17          5.47          8.11         4.95 o
  -5   0  17          0.71          2.34         4.47 o
  -4   0  17          2.31         -1.12         3.19 o
  -3   0  17          1.09          8.01         3.35 o
  -2   0  17          1.53         -1.96         2.79 o
  -1   0  17          2.47          4.99         3.03 o
   0   0  17          0.18          1.03         2.81 o
   1   0  17         11.81         10.37         3.96 o
   2   0  17          0.92          8.48         4.01 o
  -6   1  17          7.91          7.79         7.14 o
  -5   1  17          0.78         -3.99         3.99 o
  -4   1  17         15.02         29.19         6.65 o
  -3   1  17          8.94          7.34         3.57 o
  -2   1  17          4.22          6.05         3.93 o
  -1   1  17          2.57          5.76         3.44 o
   0   1  17          4.74          2.62         3.07 o
   1   1  17          0.36         -0.96         4.70 o
  -5   2  17          0.18          4.99         4.70 o
  -4   2  17          0.15         -3.67         3.67 o
  -3   2  17          2.83          4.90         3.98 o
  -2   2  17         11.92         29.26         5.20 o
  -1   2  17          0.68         -5.05         5.11 o
   0   2  17          0.99          6.88         5.10 o
  -3   3  17          2.61         17.73         5.60 o
  -2   3  17          0.45          6.83         5.17 o
  -3  -7  18          0.47          2.33         3.90 o
  -2  -7  18          0.07         -1.53         2.85 o
  -1  -7  18          0.00         -2.53         2.53 o
   0  -7  18          5.28         11.00         4.31 o
   1  -7  18          0.05          3.70         4.36 o
  -5  -6  18          1.76        -10.60        10.60 o
  -4  -6  18          2.66          6.88         3.45 o
  -3  -6  18          0.41          4.71         3.91 o
  -2  -6  18          0.72          2.91         3.84 o
  -1  -6  18          0.21         -2.31         3.73 o
   0  -6  18          0.42          1.97         3.08 o
   1  -6  18          0.47         -1.41         4.92 o
  -5  -5  18          9.49         14.16         4.07 o
  -4  -5  18          0.89          2.54         3.21 o
  -3  -5  18          2.30          9.32         3.68 o
  -2  -5  18          0.58          5.07         3.63 o
  -1  -5  18          0.04         -2.17         3.16 o
   0  -5  18          0.02         -2.46         3.09 o
   1  -5  18          4.25          4.47         4.62 o
   2  -5  18          0.38          2.20         4.87 o
  -6  -4  18         29.42         35.63         8.69 o
  -5  -4  18          3.42         -1.11         3.40 o
  -4  -4  18          7.49         11.11         3.51 o
  -3  -4  18          6.18          6.66         3.00 o
  -2  -4  18          0.16          4.65         2.55 o
  -1  -4  18          0.00          1.95         2.61 o
   0  -4  18          0.06         -3.40         3.40 o
   1  -4  18          2.22          7.00         4.35 o
   2  -4  18          3.78         -2.05         4.19 o
  -6  -3  18          4.88          0.53         4.68 o
  -5  -3  18          0.10         -3.70         3.70 o
  -4  -3  18          0.82          3.77         3.58 o
  -3  -3  18          0.04         -1.45         2.91 o
  -2  -3  18          9.73         21.36         5.94 o
  -1  -3  18          0.00          0.39         3.04 o
   0  -3  18          8.95          5.79         5.42 o
   1  -3  18          7.72          6.48         3.71 o
   2  -3  18          0.10         -1.88         3.47 o
  -6  -2  18          2.52          1.85         4.54 o
  -5  -2  18          1.18          2.75         4.17 o
  -4  -2  18          0.72         -3.74         4.37 o
  -3  -2  18         13.47          6.40         3.58 o
  -2  -2  18          8.55          8.83         4.62 o
  -1  -2  18         11.42         20.68         5.18 o
   0  -2  18         44.86         63.72         7.14 o
   1  -2  18         13.91         10.61         4.07 o
   2  -2  18          4.70          7.43         5.29 o
  -6  -1  18         11.05         11.99         8.41 o
  -5  -1  18          0.10         -3.42         3.42 o
  -4  -1  18          0.71         -2.55         3.69 o
  -3  -1  18          3.46          8.51         4.93 o
  -2  -1  18          0.54          2.59        12.39 o
  -1  -1  18          0.24          6.29         3.54 o
   0  -1  18         22.86         22.03         4.46 o
   1  -1  18          0.78          6.87         4.73 o
  -5   0  18          1.13         -0.43         4.04 o
  -4   0  18          0.13          2.41         5.47 o
  -3   0  18          4.47         -2.57        10.20 o
  -2   0  18          0.32          1.67         3.47 o
  -1   0  18          5.66         11.03         3.89 o
   0   0  18          0.00          9.08         3.55 o
   1   0  18          0.37         -2.49         3.60 o
  -4   1  18          0.23         -0.44         5.91 o
  -3   1  18          6.23          6.28         4.58 o
  -2   1  18          2.23          7.83         4.76 o
  -1   1  18          0.70          0.23         3.53 o
   0   1  18         12.76         11.36         8.58 o
  -3  -6  19          0.78          2.56         4.35 o
  -2  -6  19          3.52         10.90         4.22 o
  -1  -6  19         14.84         51.86         6.88 o
   0  -6  19          2.14          5.18         5.44 o
  -4  -5  19          1.68         -1.57         4.17 o
  -3  -5  19          0.43         -3.93         3.95 o
  -2  -5  19          2.12          5.58         3.82 o
  -1  -5  19          0.08          0.26         2.93 o
   0  -5  19          0.02          2.41         4.22 o
  -5  -4  19          4.64         -2.04         4.42 o
  -4  -4  19          9.67         12.04         5.36 o
  -3  -4  19          2.61         -1.41         5.50 o
  -2  -4  19          5.83         12.38         4.24 o
  -1  -4  19          1.27         -4.83         6.67 o
   0  -4  19          1.40          0.02         6.16 o
   1  -4  19          6.20         13.70         5.87 o
  -5  -3  19          7.12          4.69         4.69 o
  -4  -3  19          3.99          6.88         3.99 o
  -3  -3  19         23.43         28.47         5.11 o
  -2  -3  19          2.39          6.77         4.87 o
  -1  -3  19         11.72         13.01         7.90 o
   0  -3  19         19.00         31.11         9.84 o
   1  -3  19          1.19          5.78         6.46 o
  -5  -2  19          0.40         -3.35         5.68 o
  -4  -2  19          3.61          6.57         4.04 o
  -3  -2  19          0.29          0.55         5.76 o
  -2  -2  19          0.42          2.35         5.39 o
  -1  -2  19         20.91         23.08         7.20 o
   0  -2  19          0.98          9.48         5.13 o
  -4  -1  19          1.53         -0.58         5.55 o
  -3  -1  19          0.01          6.40         6.75 o
  -2  -1  19          1.91          4.63         8.95 o
  -1  -1  19          2.00          3.62         5.81 o
   0  -1  19          9.58         12.63         4.31 o
  -3   0  19          1.12          2.12         8.00 o
  -2   0  19          0.04          4.25         4.90 o
                                                
