# Supplementary material for: Mol­ecular structure, DFT studies and Hirshfeld analysis of anthracenyl chalcone derivatives
Source: Acta Crystallogr E Crystallogr Commun. 2018 May 4;74(Pt 6):780–5. doi: 10.1107/S2056989018006527 (PMC6002829; doi:10.1107/S2056989018006527)
Supplement: Supplementary file 3 [file e-74-00780-IIsup3.hkl]

#
# h,k,l, Fc-squared, Fo-squared, sigma(Fo-squared), status flag
#
data_II
_shelx_title ' a_a.res in C2/c'
_shelx_refln_list_code          4
_shelx_F_calc_maximum      607.24
_exptl_crystal_F_000      2000.00
_reflns_d_resolution_high  0.7019

loop_
 _space_group_symop_operation_xyz
 'x, y, z'
 '-x, y, -z+1/2'
 'x+1/2, y+1/2, z'
 '-x+1/2, y+1/2, -z+1/2'
 '-x, -y, -z'
 'x, -y, z-1/2'
 '-x+1/2, -y+1/2, -z'
 'x+1/2, -y+1/2, z-1/2'

_cell_length_a    31.2875
_cell_length_b     9.0470
_cell_length_c    18.3643
_cell_angle_alpha  90.000
_cell_angle_beta   99.388
_cell_angle_gamma  90.000

_shelx_F_squared_multiplier     1.000

loop_
 _refln_index_h
 _refln_index_k
 _refln_index_l
 _refln_F_squared_calc
 _refln_F_squared_meas
 _refln_F_squared_sigma
 _refln_observed_status
   2   0   0       1296.53       1287.61        41.23 o
   4   0   0      10948.53      11079.55       231.28 o
   6   0   0      13374.54      12761.66       266.82 o
   8   0   0     368746.28     339398.28      7066.21 o
  10   0   0       1098.00       1128.82        27.08 o
  12   0   0       5289.26       5289.15       114.41 o
  14   0   0       1072.36       1152.62        30.01 o
  16   0   0      28747.79      30132.87       663.63 o
  18   0   0         29.41         45.82         6.35 o
  20   0   0        311.57        261.38        14.71 o
  22   0   0        422.06        428.62        19.83 o
  24   0   0         19.15         20.36         8.72 o
  26   0   0        579.99        538.71        30.94 o
  28   0   0          0.82          5.49         9.82 o
  30   0   0        863.53        837.47        42.72 o
  32   0   0        329.22        445.47        31.12 o
  34   0   0        146.23        145.35        21.78 o
  36   0   0          0.00         -5.42        13.88 o
  38   0   0         23.52          3.19        19.14 o
  40   0   0         92.68         54.62        22.45 o
  42   0   0         37.61         49.40        23.11 o
   1   1   0      13411.98      13054.22       189.03 o
   3   1   0      46247.88      43997.34       607.54 o
   5   1   0      22792.45      21951.10       324.27 o
   7   1   0        832.85        771.20        13.52 o
   9   1   0       2639.81       2505.02        40.32 o
  11   1   0      18994.04      19769.92       307.84 o
  13   1   0        429.32        414.78        11.75 o
  15   1   0       2519.77       2713.13        47.26 o
  17   1   0       4986.04       5350.91        89.65 o
  19   1   0        240.29        253.48        13.27 o
  21   1   0       1296.92       1226.83        25.23 o
  23   1   0         88.31         67.95         7.18 o
  25   1   0         46.33         43.06         7.03 o
  27   1   0         40.35         32.03         8.07 o
  29   1   0        248.28        277.77        16.21 o
  31   1   0         84.73         65.61        10.31 o
  33   1   0          1.75          0.16         8.36 o
  35   1   0         83.33         50.32        12.96 o
  37   1   0         62.41         39.23        12.67 o
  39   1   0         24.76         31.29        12.91 o
  41   1   0          6.41          7.92        13.64 o
  43   1   0         52.01         48.06        23.21 o
   0   2   0      59510.87      56626.64      1131.57 o
   2   2   0       3774.68       3683.31        54.20 o
   4   2   0        879.49        810.23        13.24 o
   6   2   0       2306.17       2140.33        32.07 o
   8   2   0       7694.68       7198.45       104.38 o
  10   2   0       2215.56       2090.51        35.00 o
  12   2   0        553.81        631.44        14.61 o
  14   2   0      17506.30      18341.59       302.48 o
  16   2   0       5912.32       6310.95       104.78 o
  18   2   0        107.10         91.34         5.95 o
  20   2   0          5.39          2.09         3.49 o
  22   2   0        911.46        907.00        23.07 o
  24   2   0          0.60          5.73         5.53 o
  26   2   0         20.07         23.36         6.43 o
  28   2   0         49.98         42.65         8.47 o
  30   2   0         28.15         19.16         9.34 o
  32   2   0         62.87         36.30        11.77 o
  34   2   0         13.77          9.17        10.44 o
  36   2   0          0.14          6.69        11.07 o
  38   2   0          2.34         -0.10        14.57 o
  40   2   0          9.86         33.24        15.25 o
  42   2   0          0.00          5.47        14.87 o
   1   3   0       4604.77       4438.42        64.64 o
   3   3   0        422.56        384.78         9.27 o
   5   3   0        341.23        314.46         8.11 o
   7   3   0        542.55        491.92        10.71 o
   9   3   0        908.04        855.93        15.46 o
  11   3   0        498.68        432.08        11.26 o
  13   3   0        311.13        353.64        10.75 o
  15   3   0        456.45        540.46        14.28 o
  17   3   0        788.83        897.54        20.13 o
  19   3   0         55.93         51.70         5.41 o
  21   3   0        136.26        152.80         9.47 o
  23   3   0          2.15         -3.56         4.66 o
  25   3   0        124.01        114.64        10.60 o
  27   3   0         65.89         56.97         9.24 o
  29   3   0        614.62        614.07        25.97 o
  31   3   0          1.56          5.83         8.65 o
  33   3   0          4.35        -10.84        11.67 o
  35   3   0          0.01         15.13        10.55 o
  37   3   0          0.19         -4.88        13.00 o
  39   3   0          0.07         -3.73        12.27 o
  41   3   0          6.66         13.02        14.35 o
   0   4   0       8107.99       8175.16       156.74 o
   2   4   0       1130.84       1200.61        20.12 o
   4   4   0        324.95        311.58         9.65 o
   6   4   0        930.07        901.19        16.81 o
   8   4   0       1056.90        927.65        17.61 o
  10   4   0       2021.99       2085.02        35.09 o
  12   4   0       1287.10       1251.39        24.37 o
  14   4   0         82.47         68.54         5.34 o
  16   4   0        499.19        536.25        15.18 o
  18   4   0        111.76        120.89         7.41 o
  20   4   0         20.28         17.62         6.49 o
  22   4   0          0.21         -5.66         5.66 o
  24   4   0        402.29        402.44        18.86 o
  26   4   0        725.24        734.49        28.42 o
  28   4   0         95.12         61.38        10.18 o
  30   4   0        240.45        225.88        16.28 o
  32   4   0          1.97          9.31        10.60 o
  34   4   0        170.97        158.20        19.28 o
  36   4   0         94.21         90.61        18.70 o
  38   4   0         44.98         44.52        15.90 o
  40   4   0         23.22         19.74        16.35 o
   1   5   0      11870.67      13177.75       180.48 o
   3   5   0       3635.78       3781.52        56.79 o
   5   5   0       2206.93       2412.38        43.80 o
   7   5   0        999.14        984.69        20.01 o
   9   5   0        525.56        569.77        15.26 o
  11   5   0       1157.89       1190.60        22.94 o
  13   5   0        562.71        577.20        16.89 o
  15   5   0          1.75          5.40         4.61 o
  17   5   0        189.03        193.19        11.08 o
  19   5   0         24.72          1.75         6.13 o
  21   5   0          6.08         -2.79         5.90 o
  23   5   0          4.34         -5.91         5.91 o
  25   5   0        545.01        587.04        24.33 o
  27   5   0          4.00         13.32         8.27 o
  29   5   0        376.72        450.50        23.67 o
  31   5   0        268.27        320.82        26.77 o
  33   5   0         21.62         13.78        13.24 o
  35   5   0          1.52          9.24        14.12 o
  37   5   0         43.80         68.57        17.02 o
  39   5   0         22.87         36.03        14.64 o
   0   6   0        135.90        113.00         9.50 o
   2   6   0         16.21         21.23         4.03 o
   4   6   0        428.43        463.89        14.49 o
   6   6   0        242.60        259.36        10.55 o
   8   6   0        597.05        634.62        16.73 o
  10   6   0        259.02        234.88        11.15 o
  12   6   0       2240.91       2299.76        41.83 o
  14   6   0       3213.12       3378.95        59.39 o
  16   6   0        206.43        238.72        12.54 o
  18   6   0        589.11        607.96        23.55 o
  20   6   0         15.94         11.99         7.00 o
  22   6   0        315.60        360.07        19.18 o
  24   6   0          8.95          7.41         8.16 o
  26   6   0          0.20         -3.46         9.76 o
  28   6   0         35.29         32.30        10.24 o
  30   6   0        112.05        107.65        16.57 o
  32   6   0          0.51         -1.35         9.55 o
  34   6   0          1.53         -9.05        12.97 o
  36   6   0          0.30         -2.55        14.04 o
  38   6   0          1.84          4.21        15.01 o
   1   7   0         27.11         23.26         4.79 o
   3   7   0        154.21        128.34         8.17 o
   5   7   0          3.10          0.27         4.08 o
   7   7   0        100.54         95.33         7.14 o
   9   7   0       1050.30       1077.47        26.17 o
  11   7   0        385.35        419.73        16.12 o
  13   7   0        997.26       1032.34        26.50 o
  15   7   0       1183.02       1251.73        31.59 o
  17   7   0         37.89         17.34         7.81 o
  19   7   0        109.13        111.73        11.70 o
  21   7   0         86.80         88.93        11.29 o
  23   7   0         40.20         45.54        10.75 o
  25   7   0          6.06         -1.90         9.67 o
  27   7   0          1.95         -8.84         8.84 o
  29   7   0         52.08         59.34        14.65 o
  31   7   0         16.35          4.05        16.12 o
  33   7   0          0.47         18.36        13.33 o
  35   7   0          0.79          3.93        13.25 o
   0   8   0        360.92        418.41        20.83 o
   2   8   0        596.39        554.33        18.19 o
   4   8   0          7.16         -5.14         5.14 o
   6   8   0        127.98        117.91         8.91 o
   8   8   0        435.38        503.23        17.09 o
  10   8   0         72.80         73.57         7.66 o
  12   8   0         23.72         31.12         6.43 o
  14   8   0          1.94          3.03         6.18 o
  16   8   0         11.70          7.79         7.45 o
  18   8   0         11.96         10.13         8.04 o
  20   8   0         28.21         35.90        10.03 o
  22   8   0         12.97         11.59         9.71 o
  24   8   0          0.75         -9.95        10.73 o
  26   8   0         28.71         23.95        11.13 o
  28   8   0          0.19         -5.50        10.95 o
  30   8   0          9.13          6.34        15.24 o
  32   8   0          0.97          5.62        15.48 o
  34   8   0          2.71         36.72        44.64 o
   1   9   0         94.31         67.36         9.07 o
   3   9   0         67.14         57.23         7.80 o
   5   9   0         91.21        103.80         8.76 o
   7   9   0          1.35          7.57         5.63 o
   9   9   0        116.09        134.43         9.77 o
  11   9   0        141.31        130.62         9.79 o
  13   9   0         50.13         64.61         8.73 o
  15   9   0         83.16         95.98        11.83 o
  17   9   0         19.35          5.92         9.58 o
  19   9   0         21.35         13.15        11.90 o
  21   9   0          0.00        -11.40        11.40 o
  23   9   0        128.34        154.52        22.44 o
  25   9   0         21.05          0.12        12.17 o
  27   9   0         10.92          0.12        12.11 o
  29   9   0          3.88        -14.44        14.44 o
  31   9   0          6.83         -1.66        17.82 o
   0  10   0         46.91         30.51        15.19 o
   2  10   0          0.52          3.49         8.30 o
   4  10   0         47.95         52.98         9.38 o
   6  10   0        141.29        103.91        11.21 o
   8  10   0         24.02         27.40         7.79 o
  10  10   0         59.69         63.35         9.15 o
  12  10   0          0.16          3.98         8.39 o
  14  10   0          0.14         -7.97         9.02 o
  16  10   0         70.43         43.74        11.57 o
  18  10   0         24.21         20.42        11.43 o
  20  10   0         21.82          3.80        13.62 o
  22  10   0         16.63         25.98        13.74 o
  24  10   0          4.26          6.90        14.95 o
  26  10   0          0.34         14.63        15.77 o
   1  11   0          0.77         14.89        10.65 o
   3  11   0          5.12         10.64        10.77 o
   5  11   0          7.74          9.20        10.62 o
   7  11   0         59.77         56.00        13.72 o
   9  11   0         10.04         21.04        13.16 o
  11  11   0         19.51         16.07        28.51 o
  13  11   0        120.61        153.58        23.99 o
  15  11   0         40.07         45.25        16.14 o
  17  11   0          8.11          9.58        13.39 o
  19  11   0          6.54         -5.35        14.02 o
  21  11   0          0.03         -4.08        16.15 o
   0  12   0         75.57        120.40        25.16 o
   2  12   0          1.84        -12.12        12.12 o
   4  12   0          5.62         -5.25        13.46 o
   6  12   0          1.70        -10.59        13.16 o
   8  12   0          0.09          4.12        17.68 o
  10  12   0          6.33         -3.65        16.52 o
  12  12   0         19.57         36.86        22.50 o
  14  12   0          0.12          3.05        18.68 o
 -43   1   1          0.07         33.68        23.93 o
 -41   1   1          5.03         19.19        14.53 o
 -39   1   1         51.68         54.63        15.41 o
 -37   1   1          9.10         -2.42        10.64 o
 -35   1   1          0.36          3.40         9.16 o
 -33   1   1          4.93          7.48         8.46 o
 -31   1   1          3.52         -2.05         6.92 o
 -29   1   1        195.98        201.37        14.54 o
 -27   1   1         87.94         88.74        10.20 o
 -25   1   1         55.01         79.93         8.21 o
 -23   1   1         14.68          6.21         4.36 o
 -21   1   1        249.95        269.57        12.61 o
 -19   1   1       1785.85       1773.77        33.41 o
 -17   1   1       1954.70       1983.08        36.17 o
 -15   1   1      10001.66       9965.51       161.95 o
 -13   1   1         25.59         16.17         2.99 o
 -11   1   1       9776.95      10000.54       157.14 o
  -9   1   1      19440.89      20420.53       302.38 o
  -7   1   1      90393.91      89653.11      1319.48 o
  -5   1   1      27702.79      26721.15       403.74 o
  -3   1   1       1274.56       1234.46        19.99 o
  -1   1   1         44.72         31.61         2.24 o
   1   1   1       4851.90       4996.34        71.51 o
   3   1   1       7596.52       6898.98       102.63 o
   5   1   1       1256.46       1220.47        19.04 o
   7   1   1        319.14        301.95         7.37 o
   9   1   1      28571.23      28371.16       439.79 o
  11   1   1       4058.49       4134.07        62.45 o
  13   1   1         38.49         25.27         3.11 o
  15   1   1       1588.24       1508.85        27.42 o
  17   1   1        708.55        903.58        21.73 o
  19   1   1        417.41        323.59        10.84 o
  21   1   1         54.25         36.60         5.35 o
  23   1   1        900.88        854.25        21.90 o
  25   1   1        123.49        116.76         9.76 o
  27   1   1       1128.51       1031.70        29.93 o
  29   1   1        651.11        621.64        25.09 o
  31   1   1         35.21         21.66         8.32 o
  33   1   1          4.78         14.47        10.20 o
  35   1   1         22.78         20.53        11.91 o
  37   1   1          0.40         -5.71        11.08 o
  39   1   1          8.56         -4.93        12.46 o
  41   1   1          2.82         -6.64        14.38 o
  43   1   1         16.88          9.75        15.70 o
 -42   2   1         68.62         96.20        18.64 o
 -40   2   1          2.62         27.20        14.42 o
 -38   2   1         47.12         55.19        15.02 o
 -36   2   1         17.59        -10.84        10.84 o
 -34   2   1         56.16         50.85        12.85 o
 -32   2   1         32.88         37.37        11.03 o
 -30   2   1        164.68        139.56        13.41 o
 -28   2   1       1419.10       1442.19        36.55 o
 -26   2   1       1239.03       1177.05        29.28 o
 -24   2   1        152.62        163.91        10.36 o
 -22   2   1        136.68        142.47         9.35 o
 -20   2   1        139.06        115.60         7.47 o
 -18   2   1       2392.72       2439.88        43.84 o
 -16   2   1        498.15        597.64        14.78 o
 -14   2   1         67.60         84.50         5.09 o
 -12   2   1       2966.06       3010.74        49.28 o
 -10   2   1        342.52        362.92         9.29 o
  -8   2   1          4.33          5.30         1.85 o
  -6   2   1       1188.04       1107.94        18.30 o
  -4   2   1       4587.95       4237.54        59.57 o
  -2   2   1       6567.76       6344.96        93.67 o
   0   2   1      21489.69      21138.68       294.00 o
   2   2   1       8519.60       8118.61       116.67 o
   4   2   1        558.65        469.73         8.89 o
   6   2   1       4698.46       4562.89        65.60 o
   8   2   1         15.26         14.20         2.12 o
  10   2   1       3201.11       3310.50        52.17 o
  12   2   1       1013.59       1017.06        19.06 o
  14   2   1        694.82        702.46        15.04 o
  16   2   1        360.76        337.50        15.21 o
  18   2   1        655.65        730.98        18.44 o
  20   2   1        380.16        358.85        12.93 o
  22   2   1         30.01         34.96         5.70 o
  24   2   1         23.37         24.07         6.10 o
  26   2   1        278.63        260.48        13.63 o
  28   2   1         61.73         59.94         9.04 o
  30   2   1       1044.03       1077.34        49.98 o
  32   2   1          7.48         13.87         9.40 o
  34   2   1          0.18         -3.95         9.88 o
  36   2   1         22.02         -0.67        11.80 o
  38   2   1          1.06          1.12        13.26 o
  40   2   1          6.94         -8.57        11.43 o
  42   2   1         57.68         76.70        18.98 o
 -41   3   1          5.50         11.76        15.53 o
 -39   3   1          4.00          2.45        13.19 o
 -37   3   1          2.24         11.24        12.68 o
 -35   3   1         14.43        -10.50        10.50 o
 -33   3   1          7.95         11.80        11.16 o
 -31   3   1        275.68        286.03        23.59 o
 -29   3   1         50.31         30.63         8.93 o
 -27   3   1         61.07         27.46         9.74 o
 -25   3   1       1581.80       1681.10        46.97 o
 -23   3   1         89.25         62.38         7.44 o
 -21   3   1        125.12        124.40         9.35 o
 -19   3   1        445.11        464.17        15.09 o
 -17   3   1          7.34          4.51         3.23 o
 -15   3   1       1527.44       1598.20        30.68 o
 -13   3   1       1018.52        969.97        20.00 o
 -11   3   1        191.60        171.39         6.60 o
  -9   3   1         47.01         41.76         3.15 o
  -7   3   1       3547.71       3391.22        50.51 o
  -5   3   1         20.45         25.15         2.58 o
  -3   3   1       1419.40       1378.25        23.28 o
  -1   3   1         36.04         25.27         2.82 o
   1   3   1       8056.92       7982.32       113.60 o
   3   3   1       5556.81       5634.48        82.92 o
   5   3   1       1392.12       1258.19        21.21 o
   7   3   1       5609.87       5419.84        78.59 o
   9   3   1          2.55         -1.75         2.08 o
  11   3   1        254.25        273.15         9.30 o
  13   3   1        873.11        798.64        19.87 o
  15   3   1         13.34         23.42         3.69 o
  17   3   1        400.22        381.70        11.01 o
  19   3   1        253.83        290.62        11.45 o
  21   3   1          0.29         -4.45         4.45 o
  23   3   1        147.53        154.38        10.35 o
  25   3   1         76.39         91.21         9.56 o
  27   3   1         43.93         36.10         8.15 o
  29   3   1        426.31        441.70        21.73 o
  31   3   1        236.27        191.83        16.46 o
  33   3   1         25.42         32.52        11.32 o
  35   3   1          1.28          8.08        12.82 o
  37   3   1          0.42         -5.54        12.35 o
  39   3   1          4.77          2.69        12.31 o
  41   3   1         69.71         70.75        18.77 o
 -42   4   1         23.51         42.71        46.16 o
 -40   4   1          1.23         39.93        17.76 o
 -38   4   1         66.56         76.81        19.00 o
 -36   4   1         23.02          0.82        13.64 o
 -34   4   1          7.03         26.77        12.57 o
 -32   4   1          2.76          8.21         9.41 o
 -30   4   1        125.64        128.61        14.28 o
 -28   4   1        138.58        113.30        11.79 o
 -26   4   1        220.26        242.88        15.23 o
 -24   4   1        451.47        487.06        20.87 o
 -22   4   1          0.08         -5.37         5.37 o
 -20   4   1         11.95         -2.33         4.63 o
 -18   4   1         31.41         35.22         6.44 o
 -16   4   1         31.86         25.89         4.45 o
 -14   4   1       3282.44       3462.47        61.36 o
 -12   4   1        738.91        810.11        17.91 o
 -10   4   1        283.17        312.84        10.45 o
  -8   4   1        273.13        295.12         9.50 o
  -6   4   1       5504.58       5586.74        81.73 o
  -4   4   1         15.36         10.19         2.97 o
  -2   4   1       5324.15       5401.44        76.02 o
   0   4   1       5665.74       6213.60        88.47 o
   2   4   1        517.71        517.63        12.34 o
   4   4   1       1818.67       1825.04        30.33 o
   6   4   1        496.57        495.19        12.40 o
   8   4   1        341.99        338.49         9.80 o
  10   4   1        790.68        800.06        16.12 o
  12   4   1         20.17         13.63         3.46 o
  14   4   1        545.51        516.36        13.68 o
  16   4   1        175.37        157.43         7.77 o
  18   4   1         38.31         41.62         5.73 o
  20   4   1         11.67          0.26         4.96 o
  22   4   1         91.07         61.12         8.42 o
  24   4   1        311.11        361.36        17.70 o
  26   4   1        400.20        425.96        19.88 o
  28   4   1        102.44         99.80        11.11 o
  30   4   1         69.64         67.17        12.26 o
  32   4   1         54.52         47.65        15.48 o
  34   4   1          0.89         -1.31        10.37 o
  36   4   1          7.21         12.95        14.55 o
  38   4   1         41.85         41.12        21.89 o
  40   4   1          0.14         30.92        14.76 o
 -39   5   1         12.96         55.37        16.72 o
 -37   5   1          0.08          8.99        13.28 o
 -35   5   1         58.41         45.63        14.86 o
 -33   5   1         85.98         73.20        17.52 o
 -31   5   1          4.50         30.66        11.33 o
 -29   5   1          6.11         12.82         8.47 o
 -27   5   1        140.88        137.25        13.29 o
 -25   5   1        270.38        249.62        15.52 o
 -23   5   1        222.77        205.43        13.97 o
 -21   5   1         55.41         54.32         8.62 o
 -19   5   1        642.97        696.51        24.43 o
 -17   5   1        287.01        289.07        13.56 o
 -15   5   1          0.33          1.75         4.22 o
 -13   5   1        819.12        865.52        20.90 o
 -11   5   1        543.98        586.33        16.31 o
  -9   5   1        149.57        193.83         8.13 o
  -7   5   1       1121.35       1100.03        21.56 o
  -5   5   1       5711.80       6318.82        99.31 o
  -3   5   1         63.12         51.52         4.75 o
  -1   5   1        191.78        244.90         8.77 o
   1   5   1       1750.91       1824.64        30.64 o
   3   5   1        276.01        271.05         9.54 o
   5   5   1          7.19          3.95         3.40 o
   7   5   1        192.62        175.38         7.69 o
   9   5   1        220.61        179.55         7.81 o
  11   5   1        983.68        987.14        20.50 o
  13   5   1         16.11          7.10         3.81 o
  15   5   1       2705.37       2648.07        48.46 o
  17   5   1         19.95         11.66         5.69 o
  19   5   1         42.06         29.65         7.62 o
  21   5   1          4.38          0.76         6.76 o
  23   5   1          4.82          8.96         6.83 o
  25   5   1        135.30        135.85        12.50 o
  27   5   1        419.90        507.39        25.50 o
  29   5   1         88.16         67.46        12.22 o
  31   5   1        177.27        204.29        18.96 o
  33   5   1         66.17         80.27        15.38 o
  35   5   1         48.87         23.30        12.62 o
  37   5   1          0.37          3.58        22.35 o
  39   5   1          0.05          4.89        13.25 o
 -38   6   1          2.37         19.79        16.15 o
 -36   6   1          1.55         -7.51        13.91 o
 -34   6   1          1.19         10.47        14.25 o
 -32   6   1          0.67        -11.52        11.52 o
 -30   6   1          2.06         17.27        11.78 o
 -28   6   1         32.76         25.74        10.60 o
 -26   6   1         60.14         32.31         8.95 o
 -24   6   1         17.77         19.80         8.48 o
 -22   6   1          4.08          0.86         7.73 o
 -20   6   1          5.56          5.08         7.12 o
 -18   6   1         28.52         24.74        10.35 o
 -16   6   1        131.96        112.21         9.62 o
 -14   6   1        168.20        173.54        10.37 o
 -12   6   1        524.87        559.60        18.25 o
 -10   6   1        469.56        533.85        16.71 o
  -8   6   1         73.73         55.68         5.45 o
  -6   6   1          2.47         -3.25         3.33 o
  -4   6   1        405.43        421.77        13.09 o
  -2   6   1         67.84         67.14         5.50 o
   0   6   1       1137.49       1133.59        21.44 o
   2   6   1       1318.75       1413.03        26.03 o
   4   6   1       1138.21       1156.66        22.50 o
   6   6   1         34.20         21.38         4.32 o
   8   6   1          0.04         -2.16         3.41 o
  10   6   1        112.67        109.13         7.65 o
  12   6   1        207.00        171.58         9.75 o
  14   6   1          1.87          8.88         5.27 o
  16   6   1        324.76        326.37        15.51 o
  18   6   1       1654.99       1689.30        40.99 o
  20   6   1         22.69         25.89         7.97 o
  22   6   1        284.20        319.12        17.49 o
  24   6   1          6.50          5.90         8.12 o
  26   6   1          0.78          6.52         8.62 o
  28   6   1         23.90         12.19        10.06 o
  30   6   1          8.90         28.17        11.22 o
  32   6   1          0.27         -9.23        10.97 o
  34   6   1          0.07          3.71        18.59 o
  36   6   1          7.86        -11.69        11.69 o
  38   6   1         12.87          1.36        14.79 o
 -37   7   1          5.41          5.04        22.57 o
 -35   7   1          0.15         15.44        16.92 o
 -33   7   1          0.06         13.78        13.64 o
 -31   7   1          0.05         -9.39         9.39 o
 -29   7   1         11.12          3.83        11.93 o
 -27   7   1         10.62         -1.46        14.54 o
 -25   7   1          4.59         -0.82         9.14 o
 -23   7   1        156.12        163.51        14.09 o
 -21   7   1         13.62         11.79         8.77 o
 -19   7   1        591.70        637.16        26.14 o
 -17   7   1        117.01        116.63        11.41 o
 -15   7   1        369.17        433.74        17.60 o
 -13   7   1        276.70        279.95        13.62 o
 -11   7   1         77.81         82.60         8.18 o
  -9   7   1        614.20        680.56        20.49 o
  -7   7   1         12.08          6.39         4.40 o
  -5   7   1       1224.32       1175.58        24.86 o
  -3   7   1        185.32        198.57         9.39 o
  -1   7   1         56.81         61.54         5.98 o
   1   7   1        941.11        903.01        20.00 o
   3   7   1        191.73        216.51         9.96 o
   5   7   1        297.74        351.56        13.29 o
   7   7   1        485.79        498.46        16.85 o
   9   7   1        232.92        226.49        12.83 o
  11   7   1        134.54        165.31        10.40 o
  13   7   1        396.86        400.90        16.19 o
  15   7   1        568.85        567.58        21.84 o
  17   7   1         77.75         90.02        10.15 o
  19   7   1        352.29        430.72        27.67 o
  21   7   1         12.12         -7.76         7.76 o
  23   7   1          6.31         18.07         9.52 o
  25   7   1         12.47          1.28        10.06 o
  27   7   1         33.71         32.82        12.25 o
  29   7   1          2.78         12.67        11.57 o
  31   7   1         28.54          3.42        11.76 o
  33   7   1          0.16        -12.83        12.83 o
  35   7   1          0.00         27.35        14.93 o
 -34   8   1          0.39        -14.15        16.94 o
 -32   8   1         11.82         13.10        14.20 o
 -30   8   1         15.87        -13.20        13.20 o
 -28   8   1         14.96         19.47        13.31 o
 -26   8   1          5.24         -6.63        11.47 o
 -24   8   1        163.72        146.41        18.24 o
 -22   8   1          5.45         14.17        10.96 o
 -20   8   1         16.60         -4.53         9.60 o
 -18   8   1        164.79        182.74        14.01 o
 -16   8   1         27.24         15.59         7.77 o
 -14   8   1        414.51        437.63        17.29 o
 -12   8   1        668.64        740.85        22.71 o
 -10   8   1         48.86         24.80         6.38 o
  -8   8   1         42.95         35.31         6.52 o
  -6   8   1         27.59         29.09         5.96 o
  -4   8   1        144.20        147.58        10.05 o
  -2   8   1        150.73        127.21         9.27 o
   0   8   1         10.48          0.23         5.01 o
   2   8   1        152.11        121.32         8.80 o
   4   8   1        106.87         88.88         8.46 o
   6   8   1          0.00         -4.81         4.81 o
   8   8   1          2.99         -2.44         4.65 o
  10   8   1         94.99         81.72         8.52 o
  12   8   1          4.11          0.37         5.71 o
  14   8   1        190.13        192.22        12.82 o
  16   8   1        275.34        279.72        16.91 o
  18   8   1        181.38        154.22        13.97 o
  20   8   1         10.19          5.26         7.31 o
  22   8   1         86.08         89.60        13.78 o
  24   8   1         76.11         91.93        13.69 o
  26   8   1         12.87         10.94        11.55 o
  28   8   1          1.61         -7.62        11.87 o
  30   8   1          7.24         11.72        14.21 o
  32   8   1         31.18         31.87        13.92 o
  34   8   1          6.57        -20.13        21.36 o
 -31   9   1         21.92          4.44        17.87 o
 -29   9   1          2.05         -1.52        14.58 o
 -27   9   1         36.86         54.35        16.30 o
 -25   9   1         43.53         28.24        14.09 o
 -23   9   1         48.20         41.09        13.54 o
 -21   9   1          3.82         -3.71        12.44 o
 -19   9   1         95.90         81.68        15.76 o
 -17   9   1          0.85         10.94         9.24 o
 -15   9   1        139.74        143.03        12.84 o
 -13   9   1        219.67        258.52        14.04 o
 -11   9   1        464.38        493.46        18.79 o
  -9   9   1        238.17        239.87        13.01 o
  -7   9   1        400.36        410.83        16.41 o
  -5   9   1         29.52         36.23         6.45 o
  -3   9   1        448.00        437.83        17.69 o
  -1   9   1        131.58        115.74        10.56 o
   1   9   1        106.55         66.23         8.47 o
   3   9   1         20.77         31.38         7.03 o
   5   9   1        105.47         95.11         9.23 o
   7   9   1         98.47         76.32         8.21 o
   9   9   1          9.75         -3.13         5.72 o
  11   9   1        110.64        114.45         9.50 o
  13   9   1        227.39        286.21        15.90 o
  15   9   1         51.66         43.49         9.93 o
  17   9   1         66.85         80.88        12.24 o
  19   9   1          5.28         16.60         9.41 o
  21   9   1         38.30         48.95        14.02 o
  23   9   1          0.24          9.14        12.36 o
  25   9   1          3.03         -6.75        13.49 o
  27   9   1         44.11         51.76        16.06 o
  29   9   1         34.71         77.33        18.54 o
  31   9   1          1.58          2.28        24.44 o
 -26  10   1         28.92         27.49        15.86 o
 -24  10   1         15.91         -1.85        15.20 o
 -22  10   1          7.84          9.74        13.61 o
 -20  10   1          5.75         -4.02        12.65 o
 -18  10   1         91.18         98.57        15.42 o
 -16  10   1         47.11         56.12        12.93 o
 -14  10   1          3.36         11.05        10.00 o
 -12  10   1          6.46         11.44         7.90 o
 -10  10   1          1.81         20.71         7.99 o
  -8  10   1         20.50         12.75         7.36 o
  -6  10   1        142.17        121.54        12.23 o
  -4  10   1          0.01         -0.93         6.49 o
  -2  10   1          1.16         -6.26         8.16 o
   0  10   1        101.15         72.86        11.35 o
   2  10   1          1.36         -0.92         8.08 o
   4  10   1         10.47         10.78         8.53 o
   6  10   1         21.42         25.80         8.62 o
   8  10   1          9.75          7.26         7.92 o
  10  10   1        174.98        191.19        15.33 o
  12  10   1         10.36         21.09        10.45 o
  14  10   1         32.71         64.23        12.23 o
  16  10   1         12.17          9.42         9.94 o
  18  10   1         17.22         23.19        11.90 o
  20  10   1          1.10         -6.66        11.78 o
  22  10   1          3.38          4.76        13.99 o
  24  10   1          1.98         -8.97        13.64 o
  26  10   1         29.78         21.65        15.24 o
 -23  11   1          1.72        -24.77        24.77 o
 -21  11   1          6.12          2.79        15.02 o
 -19  11   1          1.80        -17.92        17.92 o
 -17  11   1          0.96         -6.81        12.92 o
 -15  11   1          0.16         -0.83        14.32 o
 -13  11   1         12.77         -3.00        17.32 o
 -11  11   1          0.22        -13.32        13.32 o
  -9  11   1          4.70         -5.26        10.98 o
  -7  11   1          9.73          5.56        10.71 o
  -5  11   1         11.74          2.17         9.92 o
  -3  11   1         13.31          8.58        10.04 o
  -1  11   1         33.70         25.31        12.26 o
   1  11   1          9.24         15.09        11.49 o
   3  11   1         28.05         22.87        10.91 o
   5  11   1         10.05         17.51        10.12 o
   7  11   1          0.46         16.20        10.12 o
   9  11   1         47.55         58.68        14.11 o
  11  11   1          2.43          7.48        11.96 o
  13  11   1         23.83         28.35        14.62 o
  15  11   1          0.16         25.17        13.64 o
  17  11   1          0.60          8.67        13.49 o
  19  11   1          4.66         -7.73        17.63 o
  21  11   1          1.59         -1.62        15.07 o
 -16  12   1          8.17        -37.87        86.52 o
 -14  12   1          0.01          5.17        22.53 o
 -12  12   1          4.84         31.64        24.10 o
 -10  12   1          3.78         25.71        24.60 o
  -8  12   1         13.26         50.68        23.54 o
  -6  12   1          4.01         -8.97        12.44 o
  -4  12   1          0.59          3.08        13.56 o
  -2  12   1          0.04          3.34        13.66 o
   0  12   1          3.79         23.47        13.86 o
   2  12   1          4.77          5.31        13.37 o
   4  12   1          0.79         10.65        13.78 o
   6  12   1         30.86         46.50        14.65 o
   8  12   1          2.93          9.91        15.73 o
  10  12   1          0.94         -7.52        15.25 o
  12  12   1          1.18        -12.89        18.48 o
  14  12   1          6.77         -8.36        32.01 o
 -44   0   2          4.12         12.05        30.24 o
 -42   0   2          7.07         57.17        30.82 o
 -40   0   2         15.05         27.12        27.48 o
 -38   0   2        196.74        183.58        26.36 o
 -36   0   2          0.59          4.94        16.24 o
 -34   0   2          1.26        -12.43        12.43 o
 -32   0   2         20.82         13.19        12.65 o
 -30   0   2        284.42        273.73        23.45 o
 -28   0   2         78.69        106.00        14.92 o
 -26   0   2       1086.17       1116.25        46.55 o
 -24   0   2       2119.25       2011.45        65.15 o
 -22   0   2       2216.99       2182.55        58.93 o
 -20   0   2        447.38        408.85        18.35 o
 -18   0   2       4229.58       4433.00       115.55 o
 -16   0   2      27518.31      28046.75       651.06 o
 -14   0   2       2769.65       2677.93        67.05 o
 -12   0   2      14741.55      15617.47       363.79 o
 -10   0   2      18985.33      19455.85       451.18 o
  -8   0   2     132609.80     132231.62      2891.35 o
  -6   0   2      34842.86      34953.09       730.05 o
  -4   0   2      11541.13      11382.46       237.79 o
  -2   0   2       9933.88      10151.15       222.94 o
   0   0   2       4357.01       4296.47        95.04 o
   2   0   2       8920.51       8486.00       157.77 o
   4   0   2      85151.45      81935.50      1706.53 o
   6   0   2      11365.78      12355.67       272.25 o
   8   0   2      12940.27      13178.85       290.65 o
  10   0   2       1453.93       1649.87        39.73 o
  12   0   2        214.84        221.81         9.96 o
  14   0   2       1034.98       1041.41        28.00 o
  16   0   2      10513.20      11365.22       253.79 o
  18   0   2       4742.96       4732.17       110.17 o
  20   0   2         94.60         98.51         9.00 o
  22   0   2        779.49        792.16        29.28 o
  24   0   2       1886.12       1876.33        58.08 o
  26   0   2         19.47          6.57         8.00 o
  28   0   2         56.82         55.93        12.75 o
  30   0   2        845.77        851.94        42.85 o
  32   0   2        229.84        191.28        31.03 o
  34   0   2        113.76        112.16        19.92 o
  36   0   2        113.25        147.50        26.30 o
  38   0   2          7.91          2.84        18.43 o
  40   0   2         47.67         33.45        22.62 o
  42   0   2         37.33         12.64        25.95 o
 -43   1   2          0.18          5.72        14.35 o
 -41   1   2          0.09         10.32        12.78 o
 -39   1   2         10.98         -6.03        12.84 o
 -37   1   2          2.38         16.05        13.09 o
 -35   1   2          4.69          2.56        10.10 o
 -33   1   2        176.52        176.84        16.16 o
 -31   1   2         42.90         27.13         9.25 o
 -29   1   2         94.15         91.98        11.15 o
 -27   1   2        777.10        807.44        26.35 o
 -25   1   2         58.84         75.13         8.21 o
 -23   1   2        346.07        348.43        13.78 o
 -21   1   2       2842.14       3079.04        58.20 o
 -19   1   2       3341.94       3273.87        60.23 o
 -17   1   2       1291.37       1151.34        25.43 o
 -15   1   2       1731.00       1560.66        31.00 o
 -13   1   2      26283.10      28465.58       454.52 o
 -11   1   2       5915.52       5888.01        96.72 o
  -9   1   2      18102.16      18345.73       293.15 o
  -7   1   2      13860.62      13907.96       216.23 o
  -5   1   2      62321.54      61342.43       924.10 o
  -3   1   2       1897.25       1965.05        31.07 o
  -1   1   2      20162.41      19684.73       297.43 o
   1   1   2         28.00         18.97         1.17 o
   3   1   2       5596.79       5253.23        77.06 o
   5   1   2      14469.61      13976.95       207.61 o
   7   1   2       2332.26       2255.84        36.57 o
   9   1   2       1496.33       1411.64        24.03 o
  11   1   2       1450.54       1384.03        24.07 o
  13   1   2       3007.85       2986.97        50.01 o
  15   1   2         54.30         53.18         4.40 o
  17   1   2        394.86        376.36        13.73 o
  19   1   2        159.02        156.11         6.90 o
  21   1   2       1164.38       1182.32        24.78 o
  23   1   2        499.89        481.76        16.51 o
  25   1   2         85.21         85.92         8.79 o
  27   1   2        597.07        595.51        22.15 o
  29   1   2        799.68        773.20        27.25 o
  31   1   2         24.11          8.60         7.65 o
  33   1   2          2.14         -0.49         9.14 o
  35   1   2         43.76         43.29        11.41 o
  37   1   2         15.44         27.54        13.31 o
  39   1   2          0.84          6.19        18.13 o
  41   1   2          8.73          8.97        17.00 o
  43   1   2          5.37         58.45        31.66 o
 -42   2   2          1.22          0.05        14.81 o
 -40   2   2         59.12         83.39        16.28 o
 -38   2   2         45.02         52.64        15.11 o
 -36   2   2        153.68        174.29        18.45 o
 -34   2   2          8.52          7.66         9.90 o
 -32   2   2         56.99         64.24        12.44 o
 -30   2   2         79.66         54.52        10.17 o
 -28   2   2        943.97       1054.76        31.86 o
 -26   2   2         83.54        121.70        10.24 o
 -24   2   2        263.50        246.77        12.82 o
 -22   2   2        365.98        352.56        13.83 o
 -20   2   2        947.44        897.19        21.58 o
 -18   2   2          3.77          1.13         3.57 o
 -16   2   2       2686.27       3197.59        57.44 o
 -14   2   2        417.19        549.63        14.24 o
 -12   2   2        598.05        569.53        13.18 o
 -10   2   2         72.61         49.55         3.88 o
  -8   2   2         78.25         78.62         3.50 o
  -6   2   2       2079.31       1998.58        32.95 o
  -4   2   2       3725.92       3577.76        52.84 o
  -2   2   2        831.20        794.72        12.67 o
   0   2   2       4837.35       4797.62        69.94 o
   2   2   2       3102.52       2948.33        43.02 o
   4   2   2        135.81        136.48         4.68 o
   6   2   2        657.07        631.22        11.84 o
   8   2   2        484.73        461.09        10.10 o
  10   2   2        568.96        508.26        11.57 o
  12   2   2       3304.59       3361.75        57.47 o
  14   2   2          1.80         12.20         3.40 o
  16   2   2          8.07          8.12         3.31 o
  18   2   2        319.13        297.41        10.96 o
  20   2   2          3.89         -0.94         3.70 o
  22   2   2         12.77          9.58         4.76 o
  24   2   2         38.51         46.77         6.65 o
  26   2   2          0.31         -0.22         5.90 o
  28   2   2        215.85        213.43        15.03 o
  30   2   2         11.33          4.95         8.11 o
  32   2   2          3.59         -8.26         8.96 o
  34   2   2          0.87         -7.97         7.97 o
  36   2   2          1.61          2.11        11.33 o
  38   2   2          4.53          4.98        12.31 o
  40   2   2          3.14        -13.43        13.43 o
  42   2   2          1.44         16.07        16.44 o
 -43   3   2         35.89         53.86        23.54 o
 -41   3   2          3.42         30.91        15.84 o
 -39   3   2          6.21         10.29        14.90 o
 -37   3   2         48.26         52.26        14.64 o
 -35   3   2          4.74         16.79        11.51 o
 -33   3   2          7.19         -7.55         8.64 o
 -31   3   2         21.21         24.43         9.92 o
 -29   3   2        117.94         84.02        12.10 o
 -27   3   2         44.83         25.94         7.27 o
 -25   3   2        984.54       1071.60        29.19 o
 -23   3   2        152.17        139.65         9.58 o
 -21   3   2         13.47         21.55         5.33 o
 -19   3   2        337.03        380.95        13.91 o
 -17   3   2        978.19       1137.60        24.40 o
 -15   3   2         52.97         56.55         4.81 o
 -13   3   2        504.56        536.98        13.77 o
 -11   3   2        599.32        590.67        13.79 o
  -9   3   2        261.88        292.69         9.53 o
  -7   3   2       1518.25       1455.92        24.30 o
  -5   3   2       1627.85       1705.89        26.36 o
  -3   3   2        176.97        194.46         6.28 o
  -1   3   2      11633.25      11633.66       157.71 o
   1   3   2       2298.15       2173.22        32.68 o
   3   3   2       3699.57       3666.37        52.03 o
   5   3   2         25.47         23.37         2.79 o
   7   3   2         88.26         87.04         4.63 o
   9   3   2       1268.33       1220.06        22.57 o
  11   3   2        752.71        779.35        15.55 o
  13   3   2        158.17        142.31         6.29 o
  15   3   2        143.20        152.83         6.90 o
  17   3   2        313.08        303.72        11.33 o
  19   3   2        130.50        116.04        10.11 o
  21   3   2         46.69         45.97         5.95 o
  23   3   2         94.12         77.45         9.55 o
  25   3   2         42.36         32.58         7.40 o
  27   3   2         51.88         45.72         9.26 o
  29   3   2        528.66        513.11        23.21 o
  31   3   2         86.72         92.09        13.63 o
  33   3   2         29.46         22.25        11.83 o
  35   3   2          0.98          6.64        11.29 o
  37   3   2          9.19         -2.87        12.05 o
  39   3   2         37.26         34.47        21.82 o
  41   3   2          1.92         15.39        16.22 o
 -42   4   2         53.51         95.72        23.60 o
 -40   4   2          0.02         -3.07        13.71 o
 -38   4   2          7.40          7.46        15.82 o
 -36   4   2         32.81         36.48        14.59 o
 -34   4   2         36.75         52.44        12.71 o
 -32   4   2        203.02        188.94        19.77 o
 -30   4   2        565.01        528.00        26.48 o
 -28   4   2         35.21         18.79         9.20 o
 -26   4   2        288.55        266.08        15.61 o
 -24   4   2        131.73        173.21        13.53 o
 -22   4   2         12.85          4.90         5.31 o
 -20   4   2        361.48        366.04        15.07 o
 -18   4   2         44.84         37.32         5.80 o
 -16   4   2         50.81         41.62         5.07 o
 -14   4   2        364.71        364.02        12.45 o
 -12   4   2        768.58        772.76        18.58 o
 -10   4   2       1557.59       1696.74        30.93 o
  -8   4   2       2575.00       2808.74        45.52 o
  -6   4   2        449.94        395.04        10.84 o
  -4   4   2       2992.42       3282.32        48.94 o
  -2   4   2       4859.16       4935.78        71.13 o
   0   4   2       4612.48       4937.76        68.65 o
   2   4   2       1122.00       1302.76        22.33 o
   4   4   2       1758.15       1649.20        26.57 o
   6   4   2        941.80        991.26        17.87 o
   8   4   2         72.57         49.86         4.42 o
  10   4   2        190.43        200.95         8.35 o
  12   4   2       1097.18       1077.21        27.95 o
  14   4   2        462.52        399.82        12.42 o
  16   4   2        102.83        106.57         6.91 o
  18   4   2       1005.39        984.38        24.37 o
  20   4   2          0.01         -4.44         4.44 o
  22   4   2          3.30          2.94         5.71 o
  24   4   2         41.10         25.68         7.01 o
  26   4   2         21.95         23.65         7.73 o
  28   4   2        778.83        849.45        31.46 o
  30   4   2        134.62        129.44        17.96 o
  32   4   2          3.44          5.85        10.68 o
  34   4   2         10.15         16.03        11.99 o
  36   4   2         16.83          7.05        12.67 o
  38   4   2          7.10          0.90        12.44 o
  40   4   2         34.33         40.83        17.45 o
 -39   5   2          8.58        -15.97        22.70 o
 -37   5   2         10.80          6.19        13.39 o
 -35   5   2         10.95         21.93        15.65 o
 -33   5   2          0.13          2.02        11.99 o
 -31   5   2         26.87         20.85        11.17 o
 -29   5   2          9.30          7.27         9.32 o
 -27   5   2          6.61         -2.36         7.24 o
 -25   5   2        125.56         98.13        10.98 o
 -23   5   2          5.27         -6.07         6.07 o
 -21   5   2         93.75         77.39         9.50 o
 -19   5   2        450.63        466.64        20.04 o
 -17   5   2        740.40        834.36        23.09 o
 -15   5   2          8.28          9.02         4.30 o
 -13   5   2        283.50        274.54        11.64 o
 -11   5   2        977.86        993.57        21.51 o
  -9   5   2       4704.86       5105.08        81.90 o
  -7   5   2        539.08        557.25        14.44 o
  -5   5   2          2.78         -1.67         2.78 o
  -3   5   2        286.49        315.43        10.27 o
  -1   5   2        624.71        568.07        13.69 o
   1   5   2         25.89         17.64         3.45 o
   3   5   2          0.07         -2.90         2.90 o
   5   5   2       3452.20       3757.30        56.26 o
   7   5   2         48.83         49.78         4.15 o
   9   5   2         64.16         35.18         4.68 o
  11   5   2         66.04         75.92         6.46 o
  13   5   2       1074.87       1014.73        23.41 o
  15   5   2        155.80        142.70         8.37 o
  17   5   2          8.02          9.97         5.61 o
  19   5   2       1160.38       1290.10        39.37 o
  21   5   2        407.08        469.41        20.11 o
  23   5   2       1265.32       1405.84        47.80 o
  25   5   2        620.09        728.00        32.94 o
  27   5   2         11.41         25.12         9.35 o
  29   5   2        326.26        336.59        21.01 o
  31   5   2         23.83         31.60        11.78 o
  33   5   2         57.01         42.69        13.37 o
  35   5   2         15.70         16.07        13.23 o
  37   5   2         17.60          7.50        14.88 o
  39   5   2         14.17         37.36        17.19 o
 -38   6   2          0.43         12.32        19.13 o
 -36   6   2         18.64         29.55        16.47 o
 -34   6   2         15.86         -6.62        16.53 o
 -32   6   2          0.04          2.95        12.71 o
 -30   6   2          0.20          1.07         9.11 o
 -28   6   2          4.20         -1.87         8.97 o
 -26   6   2        207.97        237.35        17.69 o
 -24   6   2        340.71        323.88        19.34 o
 -22   6   2        182.13        201.93        14.18 o
 -20   6   2        296.26        311.78        16.94 o
 -18   6   2        113.26         91.52        10.24 o
 -16   6   2         21.05         17.84         6.53 o
 -14   6   2       1466.72       1487.76        31.60 o
 -12   6   2         10.93         10.84         4.76 o
 -10   6   2          9.16         12.79         4.79 o
  -8   6   2        103.59         92.90         6.95 o
  -6   6   2         56.96         50.99         5.27 o
  -4   6   2         15.10         14.59         3.98 o
  -2   6   2        596.00        656.78        16.81 o
   0   6   2         59.10         49.71         4.94 o
   2   6   2         57.12         46.19         4.87 o
   4   6   2         28.27         23.83         4.19 o
   6   6   2       1115.60       1111.79        21.46 o
   8   6   2        796.91        843.51        20.43 o
  10   6   2        343.65        301.17        12.15 o
  12   6   2        150.48        136.25         9.30 o
  14   6   2          5.21         14.21         5.99 o
  16   6   2         41.65         45.01         7.62 o
  18   6   2       3123.16       3243.72        65.45 o
  20   6   2         40.52         43.91         9.17 o
  22   6   2        448.84        504.94        23.32 o
  24   6   2        727.97        808.41        31.40 o
  26   6   2        323.26        317.17        20.72 o
  28   6   2          0.51         -8.57         8.57 o
  30   6   2          3.74         19.30        11.05 o
  32   6   2          2.54          0.15        12.89 o
  34   6   2         68.75         53.27        15.48 o
  36   6   2          1.80        -11.59        11.59 o
  38   6   2          7.75        -20.32        20.32 o
 -37   7   2          5.48         26.75        23.41 o
 -35   7   2         23.26         28.13        14.88 o
 -33   7   2          8.51         15.96        12.93 o
 -31   7   2         17.00         -9.19        14.23 o
 -29   7   2          0.10          1.80        11.07 o
 -27   7   2         48.81         50.87        11.52 o
 -25   7   2         61.74         40.70        10.67 o
 -23   7   2         11.30         10.73         8.41 o
 -21   7   2          6.11          5.11         8.30 o
 -19   7   2         79.97         57.17         9.40 o
 -17   7   2        338.57        380.80        18.65 o
 -15   7   2       1271.81       1395.65        33.16 o
 -13   7   2        286.11        287.19        13.36 o
 -11   7   2         85.82         90.66         8.39 o
  -9   7   2          2.90          2.29         5.05 o
  -7   7   2         11.07         -1.45         4.56 o
  -5   7   2        692.45        730.47        20.23 o
  -3   7   2        119.99        105.31         7.35 o
  -1   7   2        186.48        186.45         9.18 o
   1   7   2        493.36        544.15        15.29 o
   3   7   2        138.76        110.63         7.49 o
   5   7   2         56.13         49.16         6.32 o
   7   7   2        189.58        198.30        10.56 o
   9   7   2        133.26        136.78         9.48 o
  11   7   2        233.54        216.81        11.68 o
  13   7   2        115.04         88.62        10.04 o
  15   7   2         12.95          2.29         6.77 o
  17   7   2        101.58         73.73        10.34 o
  19   7   2         25.43         10.02         8.05 o
  21   7   2         57.48         45.58         9.85 o
  23   7   2          6.33          1.70         9.11 o
  25   7   2          1.84         13.03         9.83 o
  27   7   2          7.76        -10.13        10.13 o
  29   7   2         13.40         -2.51        11.14 o
  31   7   2          2.43         -8.05        12.13 o
  33   7   2         13.84         10.84        14.27 o
  35   7   2         12.42          7.16        14.59 o
 -34   8   2          0.00          7.87        15.77 o
 -32   8   2          7.48         -9.66        12.88 o
 -30   8   2          4.48         -0.37        12.02 o
 -28   8   2          5.85          9.38        12.72 o
 -26   8   2         57.78         50.02        12.84 o
 -24   8   2         71.58         58.47        13.51 o
 -22   8   2         12.14          1.67         8.92 o
 -20   8   2         13.78          8.04         9.52 o
 -18   8   2        125.90        147.95        14.79 o
 -16   8   2        340.37        382.05        19.72 o
 -14   8   2        505.06        488.54        20.13 o
 -12   8   2         23.89         38.24         6.56 o
 -10   8   2        273.52        317.05        14.85 o
  -8   8   2        102.83        119.86         8.92 o
  -6   8   2        844.30        765.84        22.38 o
  -4   8   2        217.41        231.62        11.36 o
  -2   8   2         15.41         -5.03         5.03 o
   0   8   2         21.22         10.59         5.30 o
   2   8   2        569.58        537.73        17.29 o
   4   8   2         98.12         88.12         8.12 o
   6   8   2         95.80        104.17         8.94 o
   8   8   2         74.36         64.81         7.83 o
  10   8   2         30.59         28.60         6.65 o
  12   8   2         32.78         29.37         6.88 o
  14   8   2          8.55          3.48         6.85 o
  16   8   2         38.32         31.24         8.89 o
  18   8   2          2.22          2.39         8.86 o
  20   8   2         29.74         24.21        11.08 o
  22   8   2          0.11          9.56        10.79 o
  24   8   2          3.21         21.73        11.11 o
  26   8   2          2.81         -3.06        10.60 o
  28   8   2          4.85         -5.51        12.92 o
  30   8   2          4.78        -12.16        13.01 o
  32   8   2          2.66         -9.05        14.16 o
 -31   9   2          4.06         21.27        17.78 o
 -29   9   2          3.77         10.58        13.89 o
 -27   9   2         15.75         38.41        14.56 o
 -25   9   2          2.34          0.37        11.29 o
 -23   9   2         94.39         87.86        15.57 o
 -21   9   2          4.44         -0.38        11.06 o
 -19   9   2        111.55         98.40        14.16 o
 -17   9   2          0.02          1.61         9.74 o
 -15   9   2          0.72         -7.67         7.67 o
 -13   9   2         12.70         25.90         8.11 o
 -11   9   2        147.70        153.78        11.32 o
  -9   9   2        113.71         90.67         9.31 o
  -7   9   2        120.98        126.29         9.80 o
  -5   9   2         19.32         27.09         6.76 o
  -3   9   2         78.28         69.57         9.52 o
  -1   9   2         48.51         26.97         7.89 o
   1   9   2        176.16        161.12        13.34 o
   3   9   2         97.04         75.76        10.91 o
   5   9   2         31.98         32.02         7.50 o
   7   9   2          6.77         10.42         6.66 o
   9   9   2        168.54        173.72        11.19 o
  11   9   2          1.86          9.34         6.68 o
  13   9   2          0.53         -6.64         7.59 o
  15   9   2         41.63         30.73        10.42 o
  17   9   2        120.47        123.37        14.35 o
  19   9   2         16.27         25.02        10.73 o
  21   9   2         30.99         29.76        11.53 o
  23   9   2         13.86         31.86        12.19 o
  25   9   2         15.92         40.11        14.17 o
  27   9   2         56.45         83.83        17.97 o
  29   9   2          0.43          8.87        16.05 o
 -28  10   2          1.97         -2.05        36.32 o
 -26  10   2          9.20         34.32        14.43 o
 -24  10   2         17.98         17.44        13.13 o
 -22  10   2         29.18          6.05        11.66 o
 -20  10   2         11.80         12.65        11.54 o
 -18  10   2          8.79         12.70        10.20 o
 -16  10   2         19.70         19.21         9.62 o
 -14  10   2        111.88        106.12        13.37 o
 -12  10   2        104.19        107.55        12.87 o
 -10  10   2          9.61         11.27         8.05 o
  -8  10   2          6.32         10.39         7.63 o
  -6  10   2         50.44         56.44        10.31 o
  -4  10   2          2.75          6.29         8.07 o
  -2  10   2          2.55         -0.98         7.91 o
   0  10   2         48.51         38.61        10.00 o
   2  10   2         23.32          7.07         8.69 o
   4  10   2         54.49         62.63        10.52 o
   6  10   2          1.62          1.95         7.82 o
   8  10   2         10.34         31.92         9.43 o
  10  10   2         78.04        102.87        12.29 o
  12  10   2         20.15         24.86         9.67 o
  14  10   2         34.40         44.60        13.18 o
  16  10   2          2.43         -0.62        11.24 o
  18  10   2          1.73         15.77        12.35 o
  20  10   2          0.36         -0.24        15.35 o
  22  10   2         24.66         40.04        17.45 o
  24  10   2         11.54          1.03        14.53 o
  26  10   2         15.90         -2.69        15.83 o
 -23  11   2          2.71         -7.01        17.66 o
 -21  11   2          0.95         15.97        13.38 o
 -19  11   2          9.64         -7.84        11.85 o
 -17  11   2          0.41         -2.01        13.82 o
 -15  11   2         10.60          4.35        12.85 o
 -13  11   2         13.07         15.90        13.29 o
 -11  11   2          0.46         -7.45         9.82 o
  -9  11   2          2.68          3.01        10.31 o
  -7  11   2          5.30          7.01        10.14 o
  -5  11   2         25.23         18.11        10.30 o
  -3  11   2          7.18         -2.39         9.42 o
  -1  11   2         13.27         13.72        11.19 o
   1  11   2         11.00         28.28        12.13 o
   3  11   2         19.95         20.42        11.40 o
   5  11   2         10.23         29.94        12.04 o
   7  11   2         28.18         19.97        10.30 o
   9  11   2         11.22         -9.68         9.68 o
  11  11   2         43.78         48.47        15.60 o
  13  11   2         10.94         -5.93        11.99 o
  15  11   2          3.72          3.57        12.74 o
  17  11   2         73.39        117.86        18.71 o
  19  11   2         17.56         -5.59        12.55 o
  21  11   2          9.55         -0.64        19.12 o
 -14  12   2          5.40         18.89        24.66 o
 -12  12   2          0.09         47.98        22.86 o
 -10  12   2          3.33          9.72        23.59 o
  -8  12   2          8.16         11.97        21.96 o
  -6  12   2          1.78         -4.94        13.81 o
  -4  12   2          1.51         -9.03        14.07 o
  -2  12   2          3.17          8.99        14.58 o
   0  12   2         29.30         38.06        15.58 o
   2  12   2          0.33         15.35        14.76 o
   4  12   2         27.95         52.09        14.71 o
   6  12   2          1.07        -14.01        14.01 o
   8  12   2          0.77         10.03        15.20 o
  10  12   2          0.94        -15.58        15.58 o
  12  12   2          9.80         12.84        16.63 o
  14  12   2          0.31        -18.21        18.21 o
 -43   1   3         30.83         30.00        17.78 o
 -41   1   3         18.68         23.12        14.68 o
 -39   1   3          0.17          2.06        10.56 o
 -37   1   3          9.46         15.62        10.92 o
 -35   1   3         34.77         25.12        11.33 o
 -33   1   3          8.70         14.76         9.84 o
 -31   1   3         23.43         15.52         7.88 o
 -29   1   3       3011.53       3009.22        66.93 o
 -27   1   3          1.51         19.31         7.80 o
 -25   1   3       3151.71       3307.25        66.13 o
 -23   1   3        422.18        382.24        14.66 o
 -21   1   3          0.49          9.98         5.72 o
 -19   1   3        991.18        918.38        21.65 o
 -17   1   3      12126.98      12565.29       215.99 o
 -15   1   3      15429.08      15691.96       267.92 o
 -13   1   3       7886.18       8401.15       140.92 o
 -11   1   3        188.90        210.35         7.28 o
  -9   1   3      56173.98      57751.59       851.52 o
  -7   1   3      58309.05      58509.09       882.36 o
  -5   1   3       3778.31       3629.51        56.79 o
  -3   1   3       4547.20       4411.11        69.93 o
  -1   1   3      22927.33      22200.76       328.24 o
   1   1   3     121595.67     113784.24      1637.73 o
   3   1   3     122649.45     113955.29      1679.82 o
   5   1   3      10541.62      10748.74       156.91 o
   7   1   3        563.48        621.33        11.60 o
   9   1   3         23.83         19.45         2.53 o
  11   1   3       5109.73       4999.32        82.79 o
  13   1   3       5643.90       5760.12        92.72 o
  15   1   3        623.33        595.87        14.48 o
  17   1   3        984.55       1117.09        22.24 o
  19   1   3        171.96        190.08         8.83 o
  21   1   3         65.32         54.46         5.99 o
  23   1   3       1476.93       1521.36        32.14 o
  25   1   3        225.58        231.35        12.49 o
  27   1   3         56.49         53.59         7.86 o
  29   1   3        389.57        443.43        20.07 o
  31   1   3          2.72         -1.96         8.19 o
  33   1   3        110.25         85.50        13.46 o
  35   1   3         34.44         24.98        12.19 o
  37   1   3          4.72          7.61        12.62 o
  39   1   3         16.52         18.13        15.83 o
  41   1   3          0.54          9.53        17.07 o
 -42   2   3         13.90         23.21        12.21 o
 -40   2   3          8.22         -3.59        19.56 o
 -38   2   3          4.49         21.67        13.89 o
 -36   2   3          8.92          2.75        11.14 o
 -34   2   3          0.37         11.22        10.01 o
 -32   2   3          1.57         -7.60         7.60 o
 -30   2   3         13.89          3.96         7.25 o
 -28   2   3        587.78        619.61        23.69 o
 -26   2   3       2130.50       2156.69        47.65 o
 -24   2   3       1955.26       1943.25        41.92 o
 -22   2   3        251.44        245.69        11.51 o
 -20   2   3        858.75        847.73        21.23 o
 -18   2   3          2.06         -1.54         3.73 o
 -16   2   3       2946.47       3208.52        59.20 o
 -14   2   3         17.01          1.11         3.59 o
 -12   2   3       3303.28       3552.21        60.12 o
 -10   2   3       2255.97       2319.71        38.16 o
  -8   2   3       2997.73       2872.10        45.39 o
  -6   2   3        230.70        187.80         5.91 o
  -4   2   3       3798.65       3570.49        53.96 o
  -2   2   3       1037.62        924.95        15.35 o
   0   2   3     105594.12     100399.41      1478.34 o
   2   2   3        172.98        155.39         4.81 o
   4   2   3       1585.19       1436.17        23.91 o
   6   2   3       3551.66       3616.63        56.28 o
   8   2   3        699.33        759.93        14.02 o
  10   2   3        487.28        470.27        10.74 o
  12   2   3         25.41         14.69         2.91 o
  14   2   3        314.64        330.45        10.71 o
  16   2   3        503.27        530.52        14.29 o
  18   2   3          0.31          0.47         3.52 o
  20   2   3         58.32         49.37         5.92 o
  22   2   3         24.00         19.25         5.18 o
  24   2   3        270.88        271.77        13.11 o
  26   2   3        427.55        437.27        19.25 o
  28   2   3        165.02        161.47        12.73 o
  30   2   3        218.63        205.51        14.94 o
  32   2   3          5.99          9.03         8.91 o
  34   2   3         38.29         13.06        11.49 o
  36   2   3         26.97         19.70        13.12 o
  38   2   3          1.63         -6.06        12.57 o
  40   2   3          4.78          1.33        13.75 o
  42   2   3          7.15         -3.45        18.91 o
 -43   3   3          2.04         21.85        21.63 o
 -41   3   3          6.14         61.93        15.53 o
 -39   3   3         68.04         81.98        16.10 o
 -37   3   3          4.71         31.03        13.24 o
 -35   3   3          0.62         -5.23        10.37 o
 -33   3   3          7.06         11.45        10.43 o
 -31   3   3         13.87          9.25         8.57 o
 -29   3   3          1.93         -7.19         7.19 o
 -27   3   3        361.76        316.80        16.66 o
 -25   3   3        572.00        556.12        21.65 o
 -23   3   3        555.92        562.31        21.10 o
 -21   3   3        650.30        686.60        20.52 o
 -19   3   3       1526.38       1467.42        30.53 o
 -17   3   3       1542.73       1599.74        31.12 o
 -15   3   3        757.50        826.77        17.85 o
 -13   3   3      12296.29      13275.33       214.89 o
 -11   3   3          0.26         -2.57         2.73 o
  -9   3   3       1443.66       1376.33        25.17 o
  -7   3   3       1508.22       1524.86        25.64 o
  -5   3   3          3.70          4.91         1.87 o
  -3   3   3         85.68         65.38         3.56 o
  -1   3   3      10018.07      10105.03       149.00 o
   1   3   3       4296.32       4217.94        63.01 o
   3   3   3       1291.58       1254.23        20.71 o
   5   3   3        767.40        635.51        13.35 o
   7   3   3       1064.09       1048.81        19.99 o
   9   3   3        452.01        416.31        11.51 o
  11   3   3        198.28        169.31         6.36 o
  13   3   3        261.41        232.24         7.77 o
  15   3   3        429.42        466.56        14.24 o
  17   3   3         69.25         47.63         5.26 o
  19   3   3        961.24        981.97        22.53 o
  21   3   3        705.15        727.01        21.93 o
  23   3   3        136.71        151.57        10.72 o
  25   3   3        338.10        334.65        16.41 o
  27   3   3          3.09         -6.07         6.07 o
  29   3   3        136.55        149.06        14.38 o
  31   3   3         51.31         55.26        12.64 o
  33   3   3          0.24         -6.87        11.73 o
  35   3   3         29.87         10.68        12.39 o
  37   3   3          3.95        -12.35        12.35 o
  39   3   3          5.42          0.89        14.28 o
  41   3   3         13.98         33.12        16.05 o
 -42   4   3         29.69         32.58        19.44 o
 -40   4   3         74.68         92.49        18.51 o
 -38   4   3          8.97          9.82        14.13 o
 -36   4   3         14.28          3.22        10.72 o
 -34   4   3         26.45         35.90        12.08 o
 -32   4   3          5.11          3.32         9.51 o
 -30   4   3         45.34         15.41         9.33 o
 -28   4   3          3.81         -8.13         9.86 o
 -26   4   3         30.86         11.41         7.73 o
 -24   4   3        195.98        178.22        12.24 o
 -22   4   3          8.54         -1.50         5.43 o
 -20   4   3          0.48         -4.35         4.35 o
 -18   4   3        258.95        276.63        12.69 o
 -16   4   3        511.93        568.90        16.79 o
 -14   4   3          1.27          0.85         3.39 o
 -12   4   3       2411.06       2687.26        50.08 o
 -10   4   3         96.28         79.32         5.35 o
  -8   4   3       3582.03       3689.51        59.48 o
  -6   4   3      11166.11      12432.66       183.37 o
  -4   4   3        569.38        613.27        13.07 o
  -2   4   3       2084.51       2071.44        32.22 o
   0   4   3         33.29         30.63         3.63 o
   2   4   3      10838.01      11721.58       173.64 o
   4   4   3       6806.08       7300.24       105.27 o
   6   4   3         60.94         60.40         4.67 o
   8   4   3         15.72          6.70         3.07 o
  10   4   3       3366.50       3429.81        58.90 o
  12   4   3       2279.43       2287.13        41.28 o
  14   4   3       2584.27       2625.73        48.22 o
  16   4   3        986.28       1011.39        24.40 o
  18   4   3       1104.39       1145.66        27.57 o
  20   4   3         26.80          9.51         5.44 o
  22   4   3         37.58         31.26         8.40 o
  24   4   3         19.09         -2.19         7.00 o
  26   4   3         33.58         11.37         8.44 o
  28   4   3        254.28        224.28        17.97 o
  30   4   3         37.41         21.37        10.11 o
  32   4   3         57.29         28.50        12.10 o
  34   4   3          3.94        -11.45        11.45 o
  36   4   3          6.18        -10.99        12.46 o
  38   4   3          0.89         17.43        14.20 o
  40   4   3         11.08         21.27        17.50 o
 -39   5   3          5.55          0.89        15.61 o
 -37   5   3         17.77         19.27        15.28 o
 -35   5   3          4.24         -7.95        11.46 o
 -33   5   3         10.31         24.17        12.47 o
 -31   5   3         71.79         39.31        12.52 o
 -29   5   3        111.65         91.13        14.40 o
 -27   5   3        145.32         89.79        11.69 o
 -25   5   3         71.98         43.07         9.73 o
 -23   5   3        468.18        498.33        21.59 o
 -21   5   3         43.35         33.43         7.48 o
 -19   5   3          2.40          1.59         5.05 o
 -17   5   3          7.42         -1.52         5.11 o
 -15   5   3        493.71        537.20        16.86 o
 -13   5   3       1214.31       1265.00        26.42 o
 -11   5   3        387.77        403.60        13.69 o
  -9   5   3        992.51        996.59        21.46 o
  -7   5   3        580.66        593.03        15.14 o
  -5   5   3        305.83        284.25         9.16 o
  -3   5   3         62.34        103.64         6.00 o
  -1   5   3         72.97         53.50         4.42 o
   1   5   3         27.35          6.86         3.05 o
   3   5   3        751.20        709.94        15.79 o
   5   5   3        248.54        320.61        10.16 o
   7   5   3          9.89         14.86         3.66 o
   9   5   3          2.56          9.33         3.62 o
  11   5   3         89.31         83.36         6.59 o
  13   5   3        183.74        192.31        10.13 o
  15   5   3       2179.36       2241.69        47.82 o
  17   5   3       2483.16       2538.18        58.32 o
  19   5   3       1268.55       1293.58        31.83 o
  21   5   3         34.04         36.70         8.34 o
  23   5   3          3.88         -2.48         7.18 o
  25   5   3        824.12        916.65        32.51 o
  27   5   3          0.04         -4.29         8.07 o
  29   5   3         13.18         27.40        10.39 o
  31   5   3        105.65        123.46        16.27 o
  33   5   3         54.35         57.55        14.91 o
  35   5   3         54.31         43.21        15.73 o
  37   5   3         16.04         14.91        13.56 o
  39   5   3          0.79        -12.29        15.08 o
 -38   6   3          0.07          3.58        17.50 o
 -36   6   3          0.26        -14.96        19.67 o
 -34   6   3          3.09        -11.07        11.07 o
 -32   6   3         17.87         15.51        11.70 o
 -30   6   3         52.65         51.48        12.68 o
 -28   6   3          0.20         -5.90         9.86 o
 -26   6   3        152.03        120.38        13.30 o
 -24   6   3          2.01         15.48         7.92 o
 -22   6   3          9.87         11.64         7.81 o
 -20   6   3        399.04        445.46        22.78 o
 -18   6   3        118.33        129.35        11.08 o
 -16   6   3          2.32         -5.61         5.61 o
 -14   6   3        962.02        979.38        24.48 o
 -12   6   3         59.64         55.88         6.31 o
 -10   6   3        441.45        486.03        16.13 o
  -8   6   3        232.27        194.28         9.38 o
  -6   6   3         30.53         26.21         4.20 o
  -4   6   3        173.32        168.83         7.81 o
  -2   6   3        268.55        333.24        11.29 o
   0   6   3        755.10        794.82        17.77 o
   2   6   3        109.53        122.76         7.27 o
   4   6   3       1664.31       1661.33        28.70 o
   6   6   3       2503.13       2420.63        41.28 o
   8   6   3          1.27          8.82         4.21 o
  10   6   3          0.00          2.55         4.45 o
  12   6   3       1735.69       1732.81        33.70 o
  14   6   3       1599.02       1663.84        38.17 o
  16   6   3          0.04          9.84         6.60 o
  18   6   3         43.98         22.82         7.93 o
  20   6   3        680.46        681.72        26.58 o
  22   6   3       1042.92       1110.43        36.01 o
  24   6   3          0.36         20.38         8.39 o
  26   6   3          6.38         16.82         9.63 o
  28   6   3         27.25         42.17        11.93 o
  30   6   3         90.79         85.57        13.79 o
  32   6   3          6.15         -1.64        12.60 o
  34   6   3          0.52          4.57        13.64 o
  36   6   3          0.50        -13.55        15.68 o
 -37   7   3          8.41          1.46        20.53 o
 -35   7   3          3.38         -5.14        14.92 o
 -33   7   3          3.73         -0.94        13.37 o
 -31   7   3          5.62        -10.09        12.26 o
 -29   7   3          0.09          9.91        11.49 o
 -27   7   3          4.90          6.54        10.10 o
 -25   7   3          0.01         -7.99         7.99 o
 -23   7   3        165.46        142.50        14.86 o
 -21   7   3         30.66         14.72         9.17 o
 -19   7   3          0.12         -2.94         6.62 o
 -17   7   3          6.66         -5.11         6.45 o
 -15   7   3         29.63         16.93         6.98 o
 -13   7   3        397.95        392.40        15.88 o
 -11   7   3        482.49        550.23        19.34 o
  -9   7   3        743.00        809.12        22.17 o
  -7   7   3        437.13        421.39        15.42 o
  -5   7   3        134.79        146.69         8.58 o
  -3   7   3         18.00         11.59         4.41 o
  -1   7   3        297.38        365.37        13.52 o
   1   7   3        309.27        342.67        12.57 o
   3   7   3        113.85        109.50         8.11 o
   5   7   3        281.51        252.17        11.25 o
   7   7   3          0.12         -4.46         4.86 o
   9   7   3         42.48         22.58         5.98 o
  11   7   3        210.42        203.83        11.95 o
  13   7   3          1.06          4.03         6.65 o
  15   7   3        397.40        366.34        18.91 o
  17   7   3         28.78         29.29         8.97 o
  19   7   3         64.71         59.29        11.08 o
  21   7   3        117.65        103.70        12.89 o
  23   7   3         90.23        114.49        15.06 o
  25   7   3        164.68        180.13        18.63 o
  27   7   3          3.55         22.80        10.88 o
  29   7   3          1.82          3.63        11.74 o
  31   7   3         32.81         31.58        14.32 o
  33   7   3          3.11          5.98        14.05 o
  35   7   3         11.31         24.87        18.38 o
 -34   8   3          0.43        -11.00        15.72 o
 -32   8   3         12.35          7.51        13.69 o
 -30   8   3          6.16          3.57        11.56 o
 -28   8   3         13.92         31.96        14.15 o
 -26   8   3          0.23        -10.36        10.36 o
 -24   8   3         25.78         25.91        11.63 o
 -22   8   3          2.65         16.20        10.74 o
 -20   8   3        236.72        261.77        18.72 o
 -18   8   3        258.95        267.92        23.63 o
 -16   8   3        114.93        104.16        12.85 o
 -14   8   3        708.33        821.54        29.26 o
 -12   8   3        368.21        399.55        18.40 o
 -10   8   3        162.99        142.34        11.03 o
  -8   8   3        471.55        457.72        17.63 o
  -6   8   3       1173.78       1302.17        30.32 o
  -4   8   3          1.85          7.29         5.82 o
  -2   8   3        160.89        112.73         9.10 o
   0   8   3        112.39         71.86         8.48 o
   2   8   3         48.41         30.29         6.61 o
   4   8   3          2.64          9.04         5.53 o
   6   8   3         68.02         48.32         7.80 o
   8   8   3         62.26         39.84         7.29 o
  10   8   3        159.93        163.91        12.79 o
  12   8   3         14.83         21.75         8.57 o
  14   8   3        249.66        269.50        22.17 o
  16   8   3         42.49         23.77         9.53 o
  18   8   3         12.23         20.01         9.54 o
  20   8   3         53.68         53.13        11.31 o
  22   8   3        222.12        243.84        19.29 o
  24   8   3         39.70         44.01        12.53 o
  26   8   3         12.24         11.01        11.72 o
  28   8   3         33.42         39.37        13.59 o
  30   8   3         34.03         52.49        16.27 o
  32   8   3          5.01         15.50        15.62 o
 -31   9   3          6.38         18.13        17.32 o
 -29   9   3          2.32         17.25        14.66 o
 -27   9   3          8.38         -0.49        12.16 o
 -25   9   3         34.12         42.68        13.38 o
 -23   9   3         19.80         30.22        14.09 o
 -21   9   3          0.43          1.35        10.41 o
 -19   9   3          2.49         -5.86         8.92 o
 -17   9   3          0.39         -7.70         9.14 o
 -15   9   3        171.89        157.03        13.66 o
 -13   9   3        332.27        337.13        18.48 o
 -11   9   3         16.83         10.55         6.90 o
  -9   9   3         93.99        126.77        10.07 o
  -7   9   3        271.15        300.75        14.71 o
  -5   9   3          6.03          2.88         7.47 o
  -3   9   3         32.95          4.79         7.80 o
  -1   9   3         46.38         27.36         8.03 o
   1   9   3         14.54         34.02         9.55 o
   3   9   3          4.65          3.05         7.44 o
   5   9   3         29.16         23.00         8.35 o
   7   9   3         18.78         24.60         8.15 o
   9   9   3         24.45          3.23         7.86 o
  11   9   3         37.64         50.62        10.00 o
  13   9   3         56.45         52.65        11.19 o
  15   9   3         97.58        109.25        14.38 o
  17   9   3         27.24         32.88        11.43 o
  19   9   3         18.85         17.27        10.04 o
  21   9   3          1.66         -4.44        10.14 o
  23   9   3          7.31         16.55        12.13 o
  25   9   3         14.30         11.72        12.74 o
  27   9   3          0.37         23.40        14.19 o
  29   9   3         11.20        -10.29        12.56 o
 -28  10   3          7.40        -21.65        21.65 o
 -26  10   3          5.02        -17.40        17.40 o
 -24  10   3          2.32         29.94        15.85 o
 -22  10   3          4.65        -13.22        13.22 o
 -20  10   3          7.63         -4.74        12.01 o
 -18  10   3          1.59         -6.89        11.07 o
 -16  10   3          6.48          3.45        10.47 o
 -14  10   3         10.48         10.31        10.40 o
 -12  10   3         17.32         30.77         9.43 o
 -10  10   3         52.80         59.49        10.97 o
  -8  10   3         14.00         13.01         8.63 o
  -6  10   3         44.60         41.66         9.57 o
  -4  10   3          3.14         -2.75         8.53 o
  -2  10   3          1.05         -0.89         8.56 o
   0  10   3         82.88         60.76        11.57 o
   2  10   3          0.09          5.02         7.63 o
   4  10   3          0.83         -4.85         8.40 o
   6  10   3          0.00         -7.60         7.60 o
   8  10   3         21.33         17.66         8.89 o
  10  10   3         75.14         80.60        12.08 o
  12  10   3          0.09          2.74         9.68 o
  14  10   3         18.68         18.29        10.46 o
  16  10   3        190.06        242.36        22.92 o
  18  10   3          0.49         -3.13        10.31 o
  20  10   3         11.84          2.40        13.06 o
  22  10   3          2.87          2.12        20.32 o
  24  10   3         20.50         26.74        20.12 o
  26  10   3          7.27         12.86        23.31 o
 -23  11   3          3.40         -8.16        21.36 o
 -21  11   3          0.12        -14.65        14.65 o
 -19  11   3          0.62        -13.05        13.05 o
 -17  11   3          0.63         -3.28        13.71 o
 -15  11   3         10.43          5.67        13.17 o
 -13  11   3         13.31         13.35        12.90 o
 -11  11   3          0.49         19.22        10.48 o
  -9  11   3          2.00          9.39        10.20 o
  -7  11   3         18.96         25.46        10.85 o
  -5  11   3          0.02          4.87         9.12 o
  -3  11   3          0.03         -2.03        10.47 o
  -1  11   3         11.41         14.89        10.10 o
   1  11   3         96.01        114.06        16.28 o
   3  11   3         40.09         20.50        13.43 o
   5  11   3          3.63          5.04         9.79 o
   7  11   3          0.44         11.22        11.60 o
   9  11   3          0.98         -3.74        11.39 o
  11  11   3          1.52          4.83        11.37 o
  13  11   3         57.13         53.41        16.20 o
  15  11   3          7.65         -3.07        12.81 o
  17  11   3         21.96         14.75        15.57 o
  19  11   3         10.91         -5.47        15.58 o
  21  11   3          2.34        -16.13        16.13 o
 -14  12   3          0.13         53.13        27.73 o
 -12  12   3         38.07         92.04        28.05 o
 -10  12   3          0.49         11.48        17.24 o
  -8  12   3          0.09        -16.31        20.17 o
  -6  12   3         11.51         18.92        15.72 o
  -4  12   3         46.85         39.62        15.64 o
  -2  12   3         10.71         12.35        16.14 o
   0  12   3          5.74         -2.53        14.00 o
   2  12   3         12.58         11.50        15.10 o
   4  12   3         12.13         30.30        11.96 o
   6  12   3          6.86         -1.36        11.40 o
   8  12   3          0.24         13.59        14.49 o
  10  12   3         36.82         51.92        16.32 o
  12  12   3          4.94         -3.85        14.42 o
  14  12   3          1.94         10.16        26.66 o
 -44   0   4          0.16          5.19        26.63 o
 -42   0   4        124.97        175.11        36.90 o
 -40   0   4          6.19         37.24        21.01 o
 -38   0   4         97.64        129.15        25.78 o
 -36   0   4         54.49         60.80        25.99 o
 -34   0   4         23.86         17.16        12.77 o
 -32   0   4         75.87         39.82        15.17 o
 -30   0   4          4.31        -10.52        10.52 o
 -28   0   4       2012.05       2162.32        78.22 o
 -26   0   4       3408.64       3340.43        94.82 o
 -24   0   4         23.32         13.26         7.85 o
 -22   0   4         15.40          5.87         5.92 o
 -20   0   4         80.20        135.55        12.69 o
 -18   0   4        400.72        368.30        16.83 o
 -16   0   4       5512.29       5738.64       138.89 o
 -14   0   4       1749.90       1729.69        42.96 o
 -12   0   4       1113.55        968.37        25.77 o
 -10   0   4        979.80        915.10        23.02 o
  -8   0   4       3277.91       2867.13        63.04 o
  -6   0   4       5627.66       5443.93       121.87 o
  -4   0   4      15260.51      15317.43       337.18 o
  -2   0   4      15818.21      15417.65       309.19 o
   0   0   4      64886.36      62747.20      1372.02 o
   2   0   4       1758.42       1821.90        40.67 o
   4   0   4      80109.80      77006.35      1477.44 o
   6   0   4          0.94          2.44         2.60 o
   8   0   4         79.59         97.44         6.18 o
  10   0   4        971.04        953.54        25.38 o
  12   0   4        198.09        200.99        10.35 o
  14   0   4         16.18         20.86         4.56 o
  16   0   4       2806.20       2754.30        65.89 o
  18   0   4       2004.78       2064.19        51.80 o
  20   0   4        129.18        150.85        12.44 o
  22   0   4        397.23        416.51        21.59 o
  24   0   4        100.44         85.93        11.62 o
  26   0   4        269.04        244.75        18.04 o
  28   0   4         51.40          9.36        12.77 o
  30   0   4        724.99        741.69        37.38 o
  32   0   4         23.34         45.69        16.42 o
  34   0   4         24.64        -13.20        16.28 o
  36   0   4         33.77          4.87        17.57 o
  38   0   4          0.04         -6.52        18.34 o
  40   0   4          0.08         16.41        26.84 o
  42   0   4         22.14         26.76        35.72 o
 -43   1   4          0.25         -2.41        12.82 o
 -41   1   4         30.33         12.33        13.47 o
 -39   1   4          4.34         20.96        12.83 o
 -37   1   4         10.73          7.91        12.06 o
 -35   1   4         55.22         47.68        11.48 o
 -33   1   4          0.45         -7.60         7.60 o
 -31   1   4         27.83         20.34         8.65 o
 -29   1   4        375.14        388.91        18.43 o
 -27   1   4        111.37        127.46        11.68 o
 -25   1   4       2297.88       2441.56        51.14 o
 -23   1   4        159.85        151.55        10.70 o
 -21   1   4       4321.87       4402.61        80.05 o
 -19   1   4       3559.54       3559.28        63.75 o
 -17   1   4        102.79        100.11         6.22 o
 -15   1   4        159.27        179.81         7.94 o
 -13   1   4      12130.78      12553.90       188.09 o
 -11   1   4       7615.87       7982.34       123.41 o
  -9   1   4        182.93        192.28         6.09 o
  -7   1   4          0.01          0.15         1.58 o
  -5   1   4       5231.74       5300.77        86.40 o
  -3   1   4       1873.74       1883.06        29.75 o
  -1   1   4       4062.63       3761.89        57.35 o
   1   1   4      25380.75      25202.04       372.67 o
   3   1   4      11413.07      11282.35       168.39 o
   5   1   4       1111.26        996.48        16.45 o
   7   1   4       6478.45       6861.45       103.89 o
   9   1   4         17.93         17.82         2.32 o
  11   1   4       5256.40       5564.91        87.33 o
  13   1   4          3.37          7.79         3.16 o
  15   1   4        575.22        616.35        14.87 o
  17   1   4          9.15         15.47         3.89 o
  19   1   4        986.06       1036.08        21.86 o
  21   1   4         56.85         61.47         6.27 o
  23   1   4         97.95         75.80         7.33 o
  25   1   4        189.33        179.80        13.57 o
  27   1   4          3.89         -2.93         5.85 o
  29   1   4        220.93        222.99        14.68 o
  31   1   4          6.52         18.33         9.57 o
  33   1   4         14.33         -2.11        10.73 o
  35   1   4          1.08         -5.27        11.71 o
  37   1   4          1.71         -6.30        12.22 o
  39   1   4         11.84         29.19        15.73 o
  41   1   4          2.01          0.60        19.04 o
 -42   2   4         21.39         33.93        14.73 o
 -40   2   4          0.77         -0.72        11.67 o
 -38   2   4        121.51        137.42        18.65 o
 -36   2   4         81.05         62.38        23.33 o
 -34   2   4        185.22        193.85        18.57 o
 -32   2   4        172.04        153.39        16.19 o
 -30   2   4        412.22        458.52        21.71 o
 -28   2   4          3.84         -3.78         7.23 o
 -26   2   4       3076.80       3317.53        66.83 o
 -24   2   4       3879.71       3932.81        74.31 o
 -22   2   4        628.70        721.52        20.11 o
 -20   2   4       1020.64       1062.80        24.04 o
 -18   2   4       1774.11       1806.36        35.40 o
 -16   2   4       6563.17       7102.04       117.79 o
 -14   2   4       1575.15       1460.01        27.25 o
 -12   2   4       9646.04      10466.11       165.57 o
 -10   2   4      10677.27      11373.70       179.32 o
  -8   2   4       1599.42       1688.78        28.75 o
  -6   2   4        142.38        136.13         4.52 o
  -4   2   4       4241.75       4211.91        66.29 o
  -2   2   4       9757.55       9404.97       144.40 o
   0   2   4      11075.71      10835.80       184.98 o
   2   2   4       2316.36       2206.41        36.09 o
   4   2   4      13976.71      14166.36       206.58 o
   6   2   4          4.29          3.36         1.70 o
   8   2   4       6913.99       6834.77       102.08 o
  10   2   4        122.01        134.17         7.11 o
  12   2   4        147.60        161.52         6.80 o
  14   2   4       2341.00       2262.02        41.08 o
  16   2   4        804.98        778.71        18.25 o
  18   2   4        104.69        112.49         6.94 o
  20   2   4        114.72        116.84         8.00 o
  22   2   4        344.21        303.17        12.50 o
  24   2   4        275.01        238.18        13.03 o
  26   2   4        163.01        162.81        14.26 o
  28   2   4         35.92         27.59         7.94 o
  30   2   4         30.78         24.57        10.43 o
  32   2   4          0.70          1.90         9.89 o
  34   2   4          2.69         -6.87         9.77 o
  36   2   4         10.47         -8.33        10.09 o
  38   2   4          0.36          2.52        11.39 o
  40   2   4          4.17         21.83        16.43 o
 -43   3   4          2.17         12.56        16.70 o
 -41   3   4          5.31         14.47        13.45 o
 -39   3   4         35.52         54.13        14.24 o
 -37   3   4          0.13          5.94        11.96 o
 -35   3   4          3.81          0.40        10.57 o
 -33   3   4        112.78         93.25        15.05 o
 -31   3   4        270.35        275.55        19.77 o
 -29   3   4         35.82         10.81         7.70 o
 -27   3   4         98.19         66.53        10.68 o
 -25   3   4        176.42        152.75        13.06 o
 -23   3   4        600.28        609.29        21.99 o
 -21   3   4       1135.11       1160.14        26.93 o
 -19   3   4          0.77         -2.52         3.66 o
 -17   3   4         37.34         31.09         4.46 o
 -15   3   4       2334.08       2304.89        41.85 o
 -13   3   4       4603.84       5037.77        82.76 o
 -11   3   4       6603.98       6860.06       110.54 o
  -9   3   4       1285.90       1394.22        25.09 o
  -7   3   4        328.17        282.12         7.67 o
  -5   3   4       1428.89       1370.86        23.35 o
  -3   3   4       1813.32       1762.23        28.32 o
  -1   3   4      10767.88      10948.56       154.52 o
   1   3   4       3897.96       3917.47        60.17 o
   3   3   4       6546.54       6513.82        97.50 o
   5   3   4        176.67        187.58         6.26 o
   7   3   4        258.32        267.60         8.44 o
   9   3   4        449.59        426.03        11.66 o
  11   3   4        588.50        522.08        12.95 o
  13   3   4        160.21        175.41         6.89 o
  15   3   4        661.89        655.56        17.04 o
  17   3   4        179.68        156.10         8.46 o
  19   3   4        185.84        221.91        11.08 o
  21   3   4        165.73        169.96        10.07 o
  23   3   4         27.63          9.97         5.91 o
  25   3   4        414.39        410.24        18.88 o
  27   3   4          2.45         -7.54         7.54 o
  29   3   4          0.85          2.70         8.74 o
  31   3   4          0.06         -8.60         8.60 o
  33   3   4          4.44          5.08        11.40 o
  35   3   4         12.01          7.33        11.64 o
  37   3   4          0.63        -12.88        12.88 o
  39   3   4         13.42          7.99        13.94 o
  41   3   4          2.88          2.75        20.26 o
 -42   4   4          0.01         56.82        18.09 o
 -40   4   4         51.37         58.86        17.88 o
 -38   4   4          0.92         -5.58        11.00 o
 -36   4   4          0.86         12.01        12.43 o
 -34   4   4          4.46          7.43        10.03 o
 -32   4   4         27.11          6.74        10.08 o
 -30   4   4         41.00         19.34        10.15 o
 -28   4   4          0.43          2.30         8.59 o
 -26   4   4        123.87         80.02        11.10 o
 -24   4   4          8.46         -5.38         6.22 o
 -22   4   4         18.47         -1.51         5.51 o
 -20   4   4         79.67         67.20         7.52 o
 -18   4   4        345.76        399.76        15.27 o
 -16   4   4        544.92        571.31        15.88 o
 -14   4   4          4.94          4.10         3.76 o
 -12   4   4       1945.63       2037.10        38.53 o
 -10   4   4        827.99        774.44        16.78 o
  -8   4   4        128.41        122.19         6.57 o
  -6   4   4        479.09        429.74        11.01 o
  -4   4   4       1492.34       1533.03        26.66 o
  -2   4   4          2.71         -2.55         2.55 o
   0   4   4       8646.56       8978.09       131.16 o
   2   4   4       2410.53       2875.36        47.22 o
   4   4   4       4804.53       5104.98        76.57 o
   6   4   4       1501.25       1448.28        26.29 o
   8   4   4         35.29         38.60         4.30 o
  10   4   4          7.25         -3.06         3.06 o
  12   4   4        123.68        101.24         7.27 o
  14   4   4        101.97         71.78         5.68 o
  16   4   4          1.04         -4.94         4.94 o
  18   4   4       1443.32       1461.55        35.16 o
  20   4   4         22.01         22.28         6.09 o
  22   4   4         43.10         42.31         7.96 o
  24   4   4         45.83         31.72         7.79 o
  26   4   4         43.61         34.75         8.74 o
  28   4   4         81.24         92.92        12.38 o
  30   4   4          1.33         10.46         9.61 o
  32   4   4         95.05         83.46        15.69 o
  34   4   4         19.09         13.08        11.71 o
  36   4   4          7.82         -9.09        13.46 o
  38   4   4         13.40         33.17        15.25 o
  40   4   4          0.22        -18.33        18.33 o
 -39   5   4          4.71         14.65        19.15 o
 -37   5   4          3.05         15.59        12.89 o
 -35   5   4         22.42         24.53        12.68 o
 -33   5   4          0.76         -7.79        10.11 o
 -31   5   4         52.63         28.31        11.90 o
 -29   5   4         69.64         42.64        10.41 o
 -27   5   4         45.72         52.24        10.75 o
 -25   5   4        428.42        402.09        20.87 o
 -23   5   4        106.97        105.53        11.75 o
 -21   5   4        332.89        319.67        15.84 o
 -19   5   4          3.67         -4.17         5.35 o
 -17   5   4        243.93        241.48        12.82 o
 -15   5   4        257.77        258.07        11.24 o
 -13   5   4        477.49        514.90        16.59 o
 -11   5   4         56.75         84.80         6.25 o
  -9   5   4        492.23        565.61        15.66 o
  -7   5   4        471.73        485.99        12.54 o
  -5   5   4        409.75        449.53        12.38 o
  -3   5   4       2889.02       3228.34        49.77 o
  -1   5   4        252.12        324.11        12.36 o
   1   5   4        526.53        534.48        14.09 o
   3   5   4          3.07         -2.81         2.81 o
   5   5   4        254.55        279.17         9.46 o
   7   5   4       1227.87       1245.07        24.19 o
   9   5   4          0.98          3.45         3.58 o
  11   5   4          8.48          1.33         3.68 o
  13   5   4         20.62         13.31         4.57 o
  15   5   4          0.21          2.50         4.94 o
  17   5   4        391.96        355.26        16.08 o
  19   5   4        104.89         99.43         9.92 o
  21   5   4        375.45        344.75        19.46 o
  23   5   4        213.34        183.40        13.82 o
  25   5   4         45.65         47.92         9.19 o
  27   5   4         37.42         41.86        10.71 o
  29   5   4         89.85         97.32        14.63 o
  31   5   4         75.80         51.92        13.33 o
  33   5   4         12.40         -0.28        12.96 o
  35   5   4          3.52          7.36        11.73 o
  37   5   4          8.13        -11.68        14.84 o
 -38   6   4          2.35          3.96        12.71 o
 -36   6   4         21.79         27.59        16.15 o
 -34   6   4         31.39         -2.87        10.35 o
 -32   6   4          0.08         -9.46         9.46 o
 -30   6   4        119.43        107.16        15.69 o
 -28   6   4          7.25         14.77        10.97 o
 -26   6   4         49.18         43.61         9.90 o
 -24   6   4        107.60        104.47        12.31 o
 -22   6   4        307.69        308.45        17.82 o
 -20   6   4         86.56         80.11        10.61 o
 -18   6   4        269.12        268.98        14.64 o
 -16   6   4        369.17        351.74        15.97 o
 -14   6   4       1730.95       1719.00        35.93 o
 -12   6   4        472.64        463.85        15.98 o
 -10   6   4          1.07         -0.32         4.13 o
  -8   6   4        224.39        219.55         9.95 o
  -6   6   4         16.38         10.95         3.76 o
  -4   6   4        462.45        505.85        14.23 o
  -2   6   4        596.49        659.14        17.04 o
   0   6   4        550.79        565.74        15.50 o
   2   6   4        505.04        442.54        14.01 o
   4   6   4        576.71        531.87        15.01 o
   6   6   4        298.71        304.62        11.67 o
   8   6   4        760.87        727.10        19.92 o
  10   6   4       2270.88       2165.10        39.77 o
  12   6   4        395.93        352.71        14.17 o
  14   6   4         79.89         89.13        10.12 o
  16   6   4       2344.65       2375.94        68.86 o
  18   6   4          1.33         -3.57         7.05 o
  20   6   4        456.15        475.85        22.02 o
  22   6   4        340.53        332.05        20.43 o
  24   6   4         13.39         25.57         9.33 o
  26   6   4          8.23         18.38        10.19 o
  28   6   4        253.91        268.03        21.93 o
  30   6   4          5.02         41.08        13.26 o
  32   6   4         69.39         79.28        16.63 o
  34   6   4         28.92         31.98        14.42 o
  36   6   4          0.31         23.82        16.10 o
 -37   7   4          8.86         31.55        19.14 o
 -35   7   4          3.98         -0.70        11.97 o
 -33   7   4          2.05         31.58        16.81 o
 -31   7   4         23.71         39.47        12.78 o
 -29   7   4          3.50          0.64         9.63 o
 -27   7   4        196.62        197.54        18.36 o
 -25   7   4          0.41         -0.16         9.42 o
 -23   7   4        103.04         79.14        12.85 o
 -21   7   4          4.33         -0.38         8.16 o
 -19   7   4          4.52         -0.65         7.39 o
 -17   7   4        187.73        197.08        14.57 o
 -15   7   4          0.04         -5.21         6.59 o
 -13   7   4       1213.22       1305.64        32.26 o
 -11   7   4       3190.15       3342.00        58.37 o
  -9   7   4        204.46        218.95        11.13 o
  -7   7   4          0.35         -4.59         4.59 o
  -5   7   4          8.49         -1.83         4.19 o
  -3   7   4         89.69         59.35         6.10 o
  -1   7   4         87.41         91.72         7.44 o
   1   7   4        741.80        766.75        20.32 o
   3   7   4       1502.21       1485.07        30.23 o
   5   7   4        224.82        187.67        10.11 o
   7   7   4        255.08        299.47        13.14 o
   9   7   4        541.88        552.31        19.28 o
  11   7   4        422.89        435.98        19.65 o
  13   7   4       1059.86       1024.98        36.69 o
  15   7   4          7.17          5.01         8.15 o
  17   7   4        183.79        155.27        15.13 o
  19   7   4        187.40        179.10        15.20 o
  21   7   4         50.93         64.83        11.96 o
  23   7   4         43.51         48.61        11.09 o
  25   7   4         20.55         53.56        11.46 o
  27   7   4          0.60         -5.32         9.66 o
  29   7   4          1.09          6.58        12.31 o
  31   7   4          1.71         -8.64        14.37 o
  33   7   4         25.42          7.98        15.07 o
  35   7   4          2.39        -12.80        20.49 o
 -34   8   4          3.65          4.62        14.29 o
 -32   8   4          7.47         -2.20        12.84 o
 -30   8   4          1.77          3.68        13.28 o
 -28   8   4          0.01         -1.54        11.78 o
 -26   8   4         31.64         24.14        12.67 o
 -24   8   4         36.76          9.13        10.96 o
 -22   8   4         86.40         56.36        11.23 o
 -20   8   4          0.13         -7.43         7.89 o
 -18   8   4        329.89        344.89        20.56 o
 -16   8   4        554.33        598.72        25.88 o
 -14   8   4          6.01          7.10         7.17 o
 -12   8   4         11.68         14.47         7.11 o
 -10   8   4       1098.84       1180.96        30.90 o
  -8   8   4        258.87        254.04        13.21 o
  -6   8   4        438.35        417.69        16.85 o
  -4   8   4         28.02         21.01         6.46 o
  -2   8   4        934.89        896.80        28.71 o
   0   8   4        381.92        404.32        20.23 o
   2   8   4         15.86         -5.99         5.99 o
   4   8   4          0.43         -5.52         5.52 o
   6   8   4         80.34         85.56         9.15 o
   8   8   4         39.88         31.84         9.06 o
  10   8   4         90.34        102.65        11.62 o
  12   8   4         15.57         12.30         8.14 o
  14   8   4         54.71         45.01        13.28 o
  16   8   4          0.41          8.95         9.42 o
  18   8   4        192.83        230.16        19.75 o
  20   8   4          0.31         23.88         9.18 o
  22   8   4         31.91         46.36        12.05 o
  24   8   4          5.55         32.64        10.52 o
  26   8   4         57.19         67.82        13.75 o
  28   8   4          8.78         37.70        14.39 o
  30   8   4         18.98         48.40        15.32 o
  32   8   4          3.11         33.79        19.05 o
 -31   9   4          0.21        -14.38        14.38 o
 -29   9   4          2.32         14.43        12.89 o
 -27   9   4          2.41          8.39        12.24 o
 -25   9   4         16.85         -3.42        10.26 o
 -23   9   4         13.80          4.12        11.36 o
 -21   9   4          0.00         22.06        11.27 o
 -19   9   4        142.30        141.75        15.59 o
 -17   9   4          5.66         -0.13         9.61 o
 -15   9   4         32.36         38.64        10.17 o
 -13   9   4         12.90         12.99         8.88 o
 -11   9   4        111.65        134.87        13.05 o
  -9   9   4         12.52         11.83         7.53 o
  -7   9   4        339.75        341.57        18.23 o
  -5   9   4        167.86        181.38        15.95 o
  -3   9   4         35.25         19.97         8.33 o
  -1   9   4          0.11         -4.82         7.70 o
   1   9   4        222.77        215.46        15.51 o
   3   9   4         91.61         80.26        10.65 o
   5   9   4         81.49         62.13        11.79 o
   7   9   4         15.99          4.27         7.89 o
   9   9   4         32.32         39.68         8.38 o
  11   9   4          5.47         -0.76         7.42 o
  13   9   4          0.74         -7.62         7.62 o
  15   9   4         16.36         25.00         9.17 o
  17   9   4         12.63         14.90        10.33 o
  19   9   4          3.13         30.60        12.05 o
  21   9   4         18.59         31.54        16.17 o
  23   9   4          6.79          3.77        11.51 o
  25   9   4          0.18          6.45        13.51 o
  27   9   4          3.19          4.56        14.59 o
  29   9   4          2.97        -16.18        16.18 o
 -26  10   4         35.42         31.68        16.85 o
 -24  10   4          0.07          9.51        15.43 o
 -22  10   4          1.60         -0.79        13.21 o
 -20  10   4         36.04         16.56        12.89 o
 -18  10   4         31.20         15.25        11.78 o
 -16  10   4         22.54         30.06        11.18 o
 -14  10   4         30.41         39.22        10.78 o
 -12  10   4         57.11         53.79        11.67 o
 -10  10   4         63.03         59.03        11.31 o
  -8  10   4          6.54         17.52         9.51 o
  -6  10   4          1.21         -7.98         7.98 o
  -4  10   4          6.70         -7.11         9.21 o
  -2  10   4          7.19         -3.28         9.41 o
   0  10   4         35.70         26.74        11.33 o
   2  10   4          3.18          5.44         9.08 o
   4  10   4          8.22         -8.45         8.45 o
   6  10   4         88.86         82.37        13.16 o
   8  10   4         18.26         17.98        10.31 o
  10  10   4          3.53         10.94        10.55 o
  12  10   4         39.68         72.44        13.26 o
  14  10   4         26.02         23.29        10.84 o
  16  10   4         13.71         22.88        16.20 o
  18  10   4          7.27         14.63        12.10 o
  20  10   4         11.52          1.66        14.57 o
  22  10   4          3.59          5.75        12.42 o
  24  10   4         21.42         36.85        16.03 o
 -21  11   4          1.56         28.77        15.75 o
 -19  11   4          1.40        -12.24        12.24 o
 -17  11   4          9.19         18.20        14.05 o
 -15  11   4          0.24         24.40        13.95 o
 -13  11   4          5.82        -12.13        12.13 o
 -11  11   4         13.79         13.63        10.22 o
  -9  11   4          0.33          1.16        12.12 o
  -7  11   4          0.29          0.17         9.68 o
  -5  11   4         32.61         35.52        12.76 o
  -3  11   4         22.01         20.30        10.65 o
  -1  11   4         32.95         44.72        13.97 o
   1  11   4         31.29         40.32        12.49 o
   3  11   4         29.94         14.79        11.55 o
   5  11   4          7.51         14.81        10.09 o
   7  11   4         15.72         27.35        11.36 o
   9  11   4         59.02         58.54        13.17 o
  11  11   4          2.42         -8.72        12.60 o
  13  11   4         18.76         34.92        15.61 o
  15  11   4         32.99         44.29        17.53 o
  17  11   4         19.63         42.97        14.94 o
  19  11   4          8.14          7.71        13.92 o
 -14  12   4         11.54         28.07        20.61 o
 -12  12   4         10.79         18.22        17.77 o
 -10  12   4         26.09         50.94        17.41 o
  -8  12   4          6.69         18.01        16.31 o
  -6  12   4          0.16         -1.76        14.81 o
  -4  12   4          0.33         -4.89        15.38 o
  -2  12   4          2.52          1.54        13.03 o
   0  12   4          0.00         18.42        15.26 o
   2  12   4          0.32          0.65        13.40 o
   4  12   4          4.51         15.58        12.56 o
   6  12   4          0.40         -8.05        12.57 o
   8  12   4          7.11         11.47        14.77 o
  10  12   4          5.03         -8.02        15.58 o
  12  12   4          5.67         10.56        18.04 o
 -43   1   5         14.73         -5.93        14.20 o
 -41   1   5         34.57         13.19        14.37 o
 -39   1   5         20.32         31.11        12.53 o
 -37   1   5         12.24         12.56        10.59 o
 -35   1   5         12.99         25.76        11.30 o
 -33   1   5         58.01         48.92        11.10 o
 -31   1   5         40.08         26.91         8.50 o
 -29   1   5        311.93        284.34        15.20 o
 -27   1   5        217.13        210.90        12.78 o
 -25   1   5       3667.52       3714.27        69.38 o
 -23   1   5        226.99        199.37         9.70 o
 -21   1   5         42.63         43.79         5.35 o
 -19   1   5         90.74        135.12         7.94 o
 -17   1   5        542.59        531.03        14.32 o
 -15   1   5       1216.37       1303.54        23.90 o
 -13   1   5        837.55        925.43        17.40 o
 -11   1   5        141.41        173.78         7.74 o
  -9   1   5         13.64          0.04         2.05 o
  -7   1   5        588.14        514.73        11.19 o
  -5   1   5        444.51        446.66         9.56 o
  -3   1   5      25741.39      25702.94       380.73 o
  -1   1   5      23974.69      23845.27       353.35 o
   1   1   5       8736.42       8686.66       130.27 o
   3   1   5       1408.20       1455.50        22.30 o
   5   1   5        879.45        869.80        14.58 o
   7   1   5       2510.39       2337.55        37.64 o
   9   1   5       3636.59       3679.77        57.79 o
  11   1   5        720.64        759.33        15.58 o
  13   1   5       3412.89       3503.97        59.66 o
  15   1   5       3917.58       4134.54        74.69 o
  17   1   5       1773.57       1800.47        34.04 o
  19   1   5         24.28         24.32         4.61 o
  21   1   5         17.91          4.63         4.17 o
  23   1   5          1.91          5.52         5.48 o
  25   1   5        155.03        120.35         9.23 o
  27   1   5        118.85        123.87        10.65 o
  29   1   5          7.83         -2.29         7.28 o
  31   1   5        148.45        109.02        15.77 o
  33   1   5         66.43         35.88        12.18 o
  35   1   5         10.42         -4.29        12.04 o
  37   1   5          4.89         13.20        13.98 o
  39   1   5          0.02        -12.83        12.83 o
  41   1   5          3.31         29.98        18.67 o
 -42   2   5          6.22         14.04        12.97 o
 -40   2   5         10.09          3.21        13.35 o
 -38   2   5         40.73         45.86        14.28 o
 -36   2   5        144.69        101.81        16.58 o
 -34   2   5          4.88         17.32        11.28 o
 -32   2   5        377.66        413.12        23.76 o
 -30   2   5        998.16       1070.89        35.64 o
 -28   2   5        842.24        866.46        29.36 o
 -26   2   5       2172.73       2365.45        48.04 o
 -24   2   5         20.30         41.72         6.59 o
 -22   2   5       1669.25       1626.01        31.82 o
 -20   2   5       1086.97       1161.08        24.17 o
 -18   2   5        396.99        443.96        13.52 o
 -16   2   5       3778.73       3785.90        63.73 o
 -14   2   5       1308.91       1247.69        23.82 o
 -12   2   5          0.79          0.05         2.56 o
 -10   2   5         85.28        106.60         4.95 o
  -8   2   5        276.42        351.72         9.33 o
  -6   2   5        709.49        706.66        12.80 o
  -4   2   5       3413.94       3496.40        58.72 o
  -2   2   5        349.75        394.24         9.03 o
   0   2   5      33744.13      34034.86       557.34 o
   2   2   5        667.06        761.33        14.01 o
   4   2   5        374.31        354.74         8.82 o
   6   2   5         72.23         75.86         4.11 o
   8   2   5        749.46        844.56        16.47 o
  10   2   5       3851.98       3861.68        63.76 o
  12   2   5       5138.99       5333.83        89.17 o
  14   2   5         86.19         92.82         5.84 o
  16   2   5       3379.21       3525.32        61.50 o
  18   2   5       3679.39       3704.04        64.92 o
  20   2   5        867.47        804.73        20.33 o
  22   2   5        492.55        493.25        18.14 o
  24   2   5         37.27         24.72         7.11 o
  26   2   5          7.40          5.06         7.15 o
  28   2   5         47.39         31.25         9.06 o
  30   2   5         74.07         49.66        10.79 o
  32   2   5          4.46          7.55        10.54 o
  34   2   5         40.09         29.95        12.74 o
  36   2   5         19.50         16.09        12.52 o
  38   2   5          1.57         16.26        14.07 o
  40   2   5          2.21         28.05        20.05 o
 -43   3   5         23.50        -11.29        18.73 o
 -41   3   5          2.00         15.57        14.62 o
 -39   3   5          4.49         21.12        13.66 o
 -37   3   5          0.67          1.74        11.27 o
 -35   3   5         16.31         33.66        12.96 o
 -33   3   5          8.48          5.41        10.97 o
 -31   3   5        149.21        133.24        14.36 o
 -29   3   5         10.52          4.20         7.78 o
 -27   3   5         58.76         31.03         8.48 o
 -25   3   5        209.56        217.85        14.09 o
 -23   3   5        198.14        191.05        12.02 o
 -21   3   5        367.31        384.21        14.94 o
 -19   3   5       2023.76       2084.96        39.88 o
 -17   3   5          1.58          1.39         3.32 o
 -15   3   5          9.29          2.62         3.02 o
 -13   3   5         20.18          8.47         3.03 o
 -11   3   5       3367.35       3260.01        56.83 o
  -9   3   5       6546.58       7009.51       110.03 o
  -7   3   5       1022.24        867.97        16.11 o
  -5   3   5        396.50        420.44         9.95 o
  -3   3   5        862.37        895.38        17.81 o
  -1   3   5      11989.35      12639.76       189.72 o
   1   3   5         92.74         67.99         4.30 o
   3   3   5        440.83        400.75         9.90 o
   5   3   5      20091.98      21879.88       326.08 o
   7   3   5        470.79        497.21        11.38 o
   9   3   5         76.31         84.94         4.66 o
  11   3   5        164.83        189.44         6.72 o
  13   3   5       3689.59       4115.56        67.19 o
  15   3   5        171.59        175.69         8.48 o
  17   3   5       2013.57       2076.84        51.58 o
  19   3   5         34.55         21.97         5.30 o
  21   3   5        458.46        466.29        17.42 o
  23   3   5          0.13         -6.00         6.00 o
  25   3   5          1.99         -3.86         7.37 o
  27   3   5         64.19         49.83         9.95 o
  29   3   5         48.91         36.83         9.77 o
  31   3   5         13.58         11.44         9.49 o
  33   3   5          4.22          4.04        10.95 o
  35   3   5          4.93         -5.20        10.88 o
  37   3   5          0.67        -12.26        12.26 o
  39   3   5          1.34        -13.68        13.68 o
 -42   4   5          0.00         31.92        19.88 o
 -40   4   5          1.46         -6.60        13.57 o
 -38   4   5          4.73         15.92        18.01 o
 -36   4   5          0.47         -2.05        12.72 o
 -34   4   5          0.21         -8.99         8.99 o
 -32   4   5         12.47         13.43        10.33 o
 -30   4   5          5.78         -0.53         8.00 o
 -28   4   5          0.03         -8.59         8.59 o
 -26   4   5         38.29         21.32         7.86 o
 -24   4   5        229.98        189.31        12.84 o
 -22   4   5        377.55        405.63        17.29 o
 -20   4   5         15.32          8.19         4.98 o
 -18   4   5        871.22        917.71        23.77 o
 -16   4   5         11.26          4.82         3.99 o
 -14   4   5       1846.37       1978.58        37.91 o
 -12   4   5        927.85        879.66        20.88 o
 -10   4   5       1574.71       1656.35        30.41 o
  -8   4   5        846.90        767.36        15.80 o
  -6   4   5        763.02        659.59        14.68 o
  -4   4   5       1191.70       1140.65        21.26 o
  -2   4   5       2896.85       3017.42        49.11 o
   0   4   5        981.78        845.35        16.53 o
   2   4   5        151.41        120.84         5.91 o
   4   4   5        201.73        153.35         6.56 o
   6   4   5       2034.41       2337.55        39.57 o
   8   4   5        213.05        267.97         9.34 o
  10   4   5         46.53         43.81         4.74 o
  12   4   5        227.00        226.60         9.46 o
  14   4   5          3.40         -3.85         3.85 o
  16   4   5        239.55        241.77        11.83 o
  18   4   5        678.26        654.89        21.89 o
  20   4   5         37.26         16.17         6.63 o
  22   4   5        278.43        255.33        14.87 o
  24   4   5          4.19         -0.63         6.94 o
  26   4   5         14.15         19.81         8.34 o
  28   4   5         22.85         21.13        10.29 o
  30   4   5         26.67         10.89         9.78 o
  32   4   5         14.80          9.79        12.03 o
  34   4   5          0.32         -3.24        11.87 o
  36   4   5          6.60          0.00        12.91 o
  38   4   5          7.29        -14.48        14.48 o
 -39   5   5          2.84         -0.91        14.07 o
 -37   5   5         36.86         41.91        14.22 o
 -35   5   5          0.12         -3.80        10.69 o
 -33   5   5          0.34         -7.97         8.88 o
 -31   5   5         16.81          6.15        10.72 o
 -29   5   5         32.84         27.73         9.70 o
 -27   5   5         29.56         25.73         8.25 o
 -25   5   5         65.65         66.05        11.71 o
 -23   5   5         16.70         17.76         7.58 o
 -21   5   5          8.36          0.86         5.56 o
 -19   5   5         43.19         29.38         6.88 o
 -17   5   5         31.21         26.53         5.95 o
 -15   5   5        481.59        485.03        16.23 o
 -13   5   5         81.83         91.90         7.26 o
 -11   5   5          5.33         -0.90         3.53 o
  -9   5   5        126.87        122.01         6.85 o
  -7   5   5          2.70          8.42         3.20 o
  -5   5   5        287.91        329.19        10.60 o
  -3   5   5        534.58        540.89        14.07 o
  -1   5   5        112.99        120.19         6.18 o
   1   5   5        351.16        326.35        10.40 o
   3   5   5         22.93         19.28         3.59 o
   5   5   5        341.73        373.45        11.38 o
   7   5   5         14.58          7.45         3.81 o
   9   5   5         26.91         26.84         4.37 o
  11   5   5         91.58         76.09         6.56 o
  13   5   5         13.31         10.92         4.62 o
  15   5   5        256.92        221.84        12.59 o
  17   5   5          5.48         -0.14         5.75 o
  19   5   5        209.36        201.92        16.19 o
  21   5   5        903.79        918.14        32.16 o
  23   5   5         67.96         36.58         8.82 o
  25   5   5         33.49         53.58        10.14 o
  27   5   5         98.74        122.81        13.97 o
  29   5   5        144.65        101.81        14.11 o
  31   5   5         73.05         68.84        15.61 o
  33   5   5          1.85          0.65        13.32 o
  35   5   5         46.84         50.88        16.98 o
  37   5   5          5.38         16.63        16.24 o
 -38   6   5          0.79        -15.11        15.11 o
 -36   6   5          4.86        -13.68        13.68 o
 -34   6   5         12.67         13.17        11.94 o
 -32   6   5          0.95         31.40        12.24 o
 -30   6   5         40.54         43.49        12.66 o
 -28   6   5         47.17         24.05        10.04 o
 -26   6   5         49.29         28.14         9.36 o
 -24   6   5        150.52        127.64        13.88 o
 -22   6   5          0.07         -7.28         7.28 o
 -20   6   5         41.14         32.10         8.58 o
 -18   6   5         64.51         61.69         9.18 o
 -16   6   5        210.16        226.68        13.11 o
 -14   6   5          6.13          8.28         4.97 o
 -12   6   5          3.08          5.05         4.68 o
 -10   6   5        445.18        429.03        14.89 o
  -8   6   5        571.52        562.31        18.05 o
  -6   6   5          8.52          1.31         3.69 o
  -4   6   5         59.80         48.40         5.46 o
  -2   6   5       1367.71       1323.53        24.96 o
   0   6   5        310.55        275.20        10.36 o
   2   6   5        217.34        224.19         9.14 o
   4   6   5       1198.53       1171.09        24.64 o
   6   6   5        664.87        651.60        18.52 o
   8   6   5       1062.60       1055.01        24.70 o
  10   6   5         78.37         77.93         7.50 o
  12   6   5        325.76        301.22        14.15 o
  14   6   5       1050.70       1083.43        31.31 o
  16   6   5        377.46        421.37        24.48 o
  18   6   5         63.47         53.30        10.29 o
  20   6   5        202.85        177.13        17.68 o
  22   6   5         56.63         54.29        12.33 o
  24   6   5        197.02        214.41        18.41 o
  26   6   5         25.44         43.49        11.64 o
  28   6   5         51.72         50.23        11.76 o
  30   6   5          0.39         -4.07        11.89 o
  32   6   5          9.45         19.22        15.44 o
  34   6   5          2.88         10.88        12.84 o
  36   6   5          0.78          9.61        18.37 o
 -37   7   5          3.61         21.37        25.62 o
 -35   7   5          2.33         24.09        16.58 o
 -33   7   5         32.58         16.75        14.00 o
 -31   7   5          6.41          2.23        10.66 o
 -29   7   5          1.34         -2.75        10.72 o
 -27   7   5          0.34         -3.00         9.55 o
 -25   7   5          9.66         -1.45        10.14 o
 -23   7   5          3.13         -6.19         7.75 o
 -21   7   5         54.68         26.84         9.61 o
 -19   7   5        153.21        139.94        14.86 o
 -17   7   5          5.51         -2.06         8.05 o
 -15   7   5         25.63         12.49         6.95 o
 -13   7   5        361.19        313.44        16.45 o
 -11   7   5        109.50        114.37        10.53 o
  -9   7   5        222.63        263.28        12.88 o
  -7   7   5          0.77         -4.48         5.76 o
  -5   7   5         35.48         38.75         6.49 o
  -3   7   5        426.76        508.99        19.52 o
  -1   7   5       2196.51       2286.59        43.22 o
   1   7   5        411.93        368.47        15.23 o
   3   7   5          5.30          4.31         5.19 o
   5   7   5         29.68         26.92         6.64 o
   7   7   5        507.96        508.63        20.13 o
   9   7   5        234.08        228.45        13.98 o
  11   7   5        486.08        574.15        26.08 o
  13   7   5         30.26         32.75         8.57 o
  15   7   5        119.31        122.94        13.04 o
  17   7   5          0.66         15.46         8.40 o
  19   7   5         52.36         78.16        13.45 o
  21   7   5        253.49        362.73        25.19 o
  23   7   5        141.31        116.27        14.55 o
  25   7   5          8.80         34.62        10.68 o
  27   7   5        136.28        153.99        17.28 o
  29   7   5         23.90         25.25        13.51 o
  31   7   5          7.94         -9.87        15.89 o
  33   7   5          4.77         -5.05        13.94 o
 -34   8   5          0.05         -7.80        14.34 o
 -32   8   5          5.85          6.77        12.26 o
 -30   8   5          0.16        -11.38        11.38 o
 -28   8   5          1.05         -4.96         9.98 o
 -26   8   5         39.73         19.51        11.64 o
 -24   8   5          6.80          3.87         9.54 o
 -22   8   5         14.20         22.48        11.08 o
 -20   8   5         42.76         47.60        11.49 o
 -18   8   5          5.27         -4.79         8.43 o
 -16   8   5        160.69        125.44        13.63 o
 -14   8   5        285.20        312.88        18.83 o
 -12   8   5          1.34          7.51         7.76 o
 -10   8   5        527.54        579.64        24.72 o
  -8   8   5        360.93        395.61        18.87 o
  -6   8   5         49.72         50.92         9.12 o
  -4   8   5         20.97         14.16         7.97 o
  -2   8   5        348.03        402.01        20.39 o
   0   8   5          1.10         -6.41         6.41 o
   2   8   5         93.55        108.86        11.09 o
   4   8   5          0.02         -6.06         6.06 o
   6   8   5          0.23         -4.65         6.62 o
   8   8   5        219.98        207.31        15.29 o
  10   8   5         96.68         88.41        13.10 o
  12   8   5         54.80         51.24        10.33 o
  14   8   5        125.26        109.63        13.89 o
  16   8   5          4.31         16.18         9.89 o
  18   8   5        178.62        183.33        17.27 o
  20   8   5          0.19         13.97        10.04 o
  22   8   5         91.83        127.29        15.09 o
  24   8   5        166.86        182.52        17.87 o
  26   8   5         13.78         21.36        12.64 o
  28   8   5         14.27         60.28        14.77 o
  30   8   5          0.81         19.69        14.38 o
 -31   9   5          1.11          0.25        16.07 o
 -29   9   5          2.63         -9.43        14.09 o
 -27   9   5          4.66         30.93        15.01 o
 -25   9   5          6.98          4.45        11.67 o
 -23   9   5          1.51         18.87        13.58 o
 -21   9   5          9.02         12.27        12.52 o
 -19   9   5          0.89        -10.23        10.23 o
 -17   9   5          1.78         -9.88         9.88 o
 -15   9   5        167.79        184.72        20.59 o
 -13   9   5        205.38        226.95        18.03 o
 -11   9   5          0.83          0.80         7.98 o
  -9   9   5        174.57        184.20        15.07 o
  -7   9   5         59.78         47.84        11.07 o
  -5   9   5          8.71         -3.63         8.64 o
  -3   9   5         22.34         34.14         9.65 o
  -1   9   5          4.07          5.98         8.15 o
   1   9   5        137.23        129.32        13.85 o
   3   9   5          4.09         17.65         8.83 o
   5   9   5          0.14         -6.90         6.90 o
   7   9   5        110.60         84.22        14.14 o
   9   9   5         11.47         -1.04         8.63 o
  11   9   5         82.89         86.57        12.16 o
  13   9   5          7.28         27.05        11.47 o
  15   9   5         29.87         29.40        10.86 o
  17   9   5         28.23         12.77        11.42 o
  19   9   5         19.50          7.46        11.64 o
  21   9   5          8.31          0.79        12.49 o
  23   9   5         16.31         23.64        12.36 o
  25   9   5          0.34         -3.97        12.60 o
  27   9   5          0.31          5.22        16.65 o
 -26  10   5          0.20         -1.60        15.83 o
 -24  10   5          2.25          2.58        13.34 o
 -22  10   5          0.41         -4.09        12.00 o
 -20  10   5          6.84         -3.12        12.57 o
 -18  10   5          2.84          7.91        12.28 o
 -16  10   5         14.29          8.84        10.74 o
 -14  10   5          0.11         14.33        10.70 o
 -12  10   5          9.91          9.30         9.47 o
 -10  10   5          0.00         -4.53        11.98 o
  -8  10   5          0.21         -9.74         9.74 o
  -6  10   5          0.56         -3.41        10.05 o
  -4  10   5          2.73         -6.05         9.48 o
  -2  10   5         68.33         79.72        15.19 o
   0  10   5          0.16         -1.76         8.72 o
   2  10   5          0.05          6.28         8.91 o
   4  10   5         22.37         -0.10        10.11 o
   6  10   5          0.57          3.29         8.96 o
   8  10   5          8.83          2.42         9.98 o
  10  10   5          6.19          3.08        10.93 o
  12  10   5         24.55         42.57        11.67 o
  14  10   5         28.04         30.50        13.06 o
  16  10   5          0.17         -4.30        11.68 o
  18  10   5          0.00         28.35        12.47 o
  20  10   5         68.10         72.44        15.81 o
  22  10   5          9.93          9.84        16.13 o
  24  10   5         10.69          1.50        13.41 o
 -21  11   5          0.61        -12.60        14.80 o
 -19  11   5          2.24         10.81        12.85 o
 -17  11   5          4.18         -7.76        13.45 o
 -15  11   5          0.22         20.05        12.70 o
 -13  11   5          8.68         18.24        11.60 o
 -11  11   5          6.30         28.38        12.19 o
  -9  11   5          3.92          4.53        12.29 o
  -7  11   5          6.07          0.54        10.42 o
  -5  11   5         19.49         22.86        14.66 o
  -3  11   5         67.72         53.02        16.50 o
  -1  11   5          0.47         -8.40         9.21 o
   1  11   5          5.23         25.33        12.72 o
   3  11   5         69.93         69.70        14.70 o
   5  11   5         51.93         26.33        12.28 o
   7  11   5          7.17         22.28        12.14 o
   9  11   5          2.47        -12.80        13.10 o
  11  11   5         18.44         12.20        12.44 o
  13  11   5          4.08         -3.15        11.27 o
  15  11   5          0.55          1.55        11.92 o
  17  11   5          4.17          8.87        14.31 o
  19  11   5          3.30          9.66        13.82 o
 -14  12   5          5.68        -17.84        17.84 o
 -12  12   5         78.90         95.64        18.80 o
 -10  12   5          1.72         16.73        12.56 o
  -8  12   5         13.58         31.20        13.74 o
  -6  12   5          1.50         28.18        14.06 o
  -4  12   5         17.50         31.92        14.32 o
  -2  12   5         11.22         27.86        15.73 o
   0  12   5         36.64         34.27        14.99 o
   2  12   5          0.34        -14.52        14.52 o
   4  12   5         25.11         19.71        16.74 o
   6  12   5          3.28         26.59        16.74 o
   8  12   5          1.82          0.58        14.92 o
  10  12   5         23.04         13.51        17.61 o
  12  12   5          9.99        -30.80        30.80 o
 -44   0   6          0.06         17.64        31.00 o
 -42   0   6         30.03         34.37        39.98 o
 -40   0   6          5.17        -11.73        16.47 o
 -38   0   6         32.65         60.13        22.74 o
 -36   0   6         70.68         52.76        20.90 o
 -34   0   6         37.03         33.08        15.89 o
 -32   0   6        143.14        103.85        20.77 o
 -30   0   6         34.85         29.35        11.94 o
 -28   0   6        682.81        654.30        32.58 o
 -26   0   6       6955.18       7164.29       178.14 o
 -24   0   6        234.45        193.04        19.23 o
 -22   0   6        105.27         88.19        10.79 o
 -20   0   6         35.83         24.11         6.19 o
 -18   0   6        280.34        255.81        13.38 o
 -16   0   6        965.00        947.76        27.39 o
 -14   0   6          0.01         -2.47         3.72 o
 -12   0   6       1722.54       1779.96        42.37 o
 -10   0   6        241.11        236.30        11.19 o
  -8   0   6         17.82         21.54         6.39 o
  -6   0   6       3841.78       3919.65        89.87 o
  -4   0   6       1557.70       1480.25        32.95 o
  -2   0   6       9695.99       9568.55       202.68 o
   0   0   6      17212.12      17412.32       383.87 o
   2   0   6       4894.49       4753.34       102.89 o
   4   0   6      11426.58      11339.13       220.70 o
   6   0   6       2281.29       2196.89        48.08 o
   8   0   6       2967.46       2986.27        64.41 o
  10   0   6        577.34        622.66        18.84 o
  12   0   6       1940.19       1920.58        50.82 o
  14   0   6        246.05        291.81        15.03 o
  16   0   6        114.46         98.38         9.11 o
  18   0   6        149.43        154.07        10.63 o
  20   0   6        693.90        662.94        28.51 o
  22   0   6        418.53        438.37        22.69 o
  24   0   6        201.93        175.79        15.00 o
  26   0   6        165.53        149.23        14.80 o
  28   0   6         39.81         11.08        12.80 o
  30   0   6         99.29         87.30        16.74 o
  32   0   6         63.15         55.54        30.55 o
  34   0   6         11.87         21.19        18.68 o
  36   0   6         45.75         60.61        32.88 o
  38   0   6          2.11        -14.23        17.61 o
  40   0   6         18.73         54.95        26.17 o
 -43   1   6         10.15         -4.66        15.72 o
 -41   1   6          8.85         50.28        15.68 o
 -39   1   6          2.71         22.56        16.01 o
 -37   1   6         39.68         17.54        10.98 o
 -35   1   6          2.52          8.15        10.67 o
 -33   1   6         19.88          9.97         9.05 o
 -31   1   6         82.89         47.13         9.93 o
 -29   1   6        577.98        553.44        21.63 o
 -27   1   6         17.02         28.39         8.44 o
 -25   1   6       1812.53       1949.66        40.71 o
 -23   1   6          7.03          6.49         4.67 o
 -21   1   6        314.58        296.64        11.47 o
 -19   1   6         20.00         27.65         4.01 o
 -17   1   6        424.65        452.37        12.79 o
 -15   1   6        695.49        779.94        16.86 o
 -13   1   6        717.32        820.99        16.90 o
 -11   1   6        806.97        721.80        15.11 o
  -9   1   6       2100.83       2224.90        38.69 o
  -7   1   6       2215.33       2149.51        37.12 o
  -5   1   6        718.67        707.73        13.15 o
  -3   1   6        774.45        754.57        13.76 o
  -1   1   6       5396.30       5137.73        78.51 o
   1   1   6      18194.01      18443.22       274.06 o
   3   1   6      18680.86      18215.76       259.31 o
   5   1   6        266.30        208.15         6.25 o
   7   1   6       1942.52       1990.23        32.04 o
   9   1   6        597.46        579.95        12.31 o
  11   1   6        212.88        173.43         7.11 o
  13   1   6        625.61        589.67        14.58 o
  15   1   6        177.63        151.68         7.24 o
  17   1   6       1325.71       1310.63        29.00 o
  19   1   6        177.92        178.04         9.15 o
  21   1   6         68.15         49.56         6.60 o
  23   1   6        658.99        683.48        21.09 o
  25   1   6          9.92          5.67         6.20 o
  27   1   6         26.93         11.74         7.45 o
  29   1   6        162.37        151.26        13.96 o
  31   1   6          1.08         -6.71         9.41 o
  33   1   6         19.86         28.12        12.64 o
  35   1   6          1.04         -1.51        12.49 o
  37   1   6          0.67         -6.07        14.07 o
  39   1   6          1.02         -6.02        16.19 o
 -42   2   6          7.84         13.53        12.68 o
 -40   2   6         71.38         71.23        16.09 o
 -38   2   6         58.03         56.65        14.96 o
 -36   2   6        109.31         97.76        15.07 o
 -34   2   6        601.59        588.88        30.79 o
 -32   2   6        248.11        234.09        17.24 o
 -30   2   6         86.62        113.70        12.36 o
 -28   2   6        766.96        753.24        30.14 o
 -26   2   6        910.16        984.08        28.46 o
 -24   2   6        312.14        303.62        12.98 o
 -22   2   6        367.50        359.18        14.21 o
 -20   2   6         19.38         16.08         4.43 o
 -18   2   6       1369.26       1432.90        28.80 o
 -16   2   6        136.92        116.73         6.15 o
 -14   2   6        558.79        601.29        14.62 o
 -12   2   6       2550.58       2799.07        46.47 o
 -10   2   6       3269.24       3502.23        58.46 o
  -8   2   6       6590.76       6973.49       114.97 o
  -6   2   6        549.19        533.53        12.24 o
  -4   2   6       1438.09       1227.94        23.02 o
  -2   2   6       2360.48       2405.47        39.36 o
   0   2   6          9.27          4.72         2.92 o
   2   2   6      13952.12      14852.09       238.77 o
   4   2   6        998.29        839.14        15.42 o
   6   2   6       2841.99       2808.19        47.59 o
   8   2   6       3024.41       3389.58        55.23 o
  10   2   6        610.26        602.30        13.78 o
  12   2   6        841.52        818.83        17.31 o
  14   2   6         31.01         34.17         4.13 o
  16   2   6         24.78         15.40         4.06 o
  18   2   6        853.86        828.31        20.64 o
  20   2   6        327.21        311.87        12.48 o
  22   2   6         92.91        107.73         9.35 o
  24   2   6          6.86          3.47         6.46 o
  26   2   6         68.99         52.39        13.33 o
  28   2   6         62.31         57.55        10.08 o
  30   2   6         14.55         18.94         9.55 o
  32   2   6          0.17         -5.96        10.70 o
  34   2   6          0.00         15.92        12.26 o
  36   2   6         55.79         60.42        15.11 o
  38   2   6          0.19         20.94        15.67 o
  40   2   6          1.03        -13.16        16.04 o
 -43   3   6          0.13         -0.71        18.32 o
 -41   3   6         64.01         45.38        16.04 o
 -39   3   6         34.57         25.15        14.17 o
 -37   3   6        102.73         65.08        15.00 o
 -35   3   6          4.62         16.83        10.77 o
 -33   3   6         32.64         38.77        11.34 o
 -31   3   6        220.14        167.55        14.37 o
 -29   3   6        206.44        184.69        14.87 o
 -27   3   6          0.53         -6.23         6.23 o
 -25   3   6        178.71        170.61        11.42 o
 -23   3   6        151.80        161.69        11.04 o
 -21   3   6         29.69         37.03         6.05 o
 -19   3   6          3.82          1.21         4.02 o
 -17   3   6        200.05        219.06         9.54 o
 -15   3   6         14.32         12.67         3.42 o
 -13   3   6       1960.48       1995.97        39.52 o
 -11   3   6        336.68        351.38        11.16 o
  -9   3   6         32.36         26.55         3.01 o
  -7   3   6        759.73        731.80        16.01 o
  -5   3   6       1500.04       1384.26        25.02 o
  -3   3   6       1954.57       1924.71        35.01 o
  -1   3   6       1670.31       1610.59        31.16 o
   1   3   6       4824.86       5094.44        90.24 o
   3   3   6      20847.28      20749.35       309.49 o
   5   3   6       1494.88       1679.90        29.84 o
   7   3   6       2030.57       2006.81        35.98 o
   9   3   6       1443.60       1515.47        27.50 o
  11   3   6         20.81         10.92         3.45 o
  13   3   6          0.72          0.78         2.45 o
  15   3   6        105.96        105.28         6.62 o
  17   3   6       4049.53       4071.57        78.32 o
  19   3   6        391.06        352.66        15.37 o
  21   3   6         99.51        104.55         9.46 o
  23   3   6         47.36         27.60         6.95 o
  25   3   6        108.09        111.64        11.38 o
  27   3   6         24.95         21.96         8.35 o
  29   3   6         12.46         11.79         8.58 o
  31   3   6         29.06         30.89        10.41 o
  33   3   6         11.06          7.55        11.77 o
  35   3   6          7.36         -0.15        11.50 o
  37   3   6          0.50         13.39        13.11 o
  39   3   6         21.07         23.06        17.67 o
 -42   4   6          0.01         49.75        22.27 o
 -40   4   6         39.13         23.02        14.85 o
 -38   4   6          3.79         -5.20        11.57 o
 -36   4   6         23.14         34.88        12.69 o
 -34   4   6          0.06         -8.09         8.75 o
 -32   4   6         46.69         40.89        11.84 o
 -30   4   6          3.89         -4.94         8.22 o
 -28   4   6         17.91         16.36         8.13 o
 -26   4   6        758.20        721.19        26.49 o
 -24   4   6          0.04         -4.93         4.93 o
 -22   4   6        182.66        146.16        10.78 o
 -20   4   6         50.21         35.41         6.56 o
 -18   4   6         20.13         17.15         5.38 o
 -16   4   6        119.48        129.65         7.90 o
 -14   4   6        172.67        193.15         9.06 o
 -12   4   6        125.21        152.19         8.64 o
 -10   4   6        593.99        660.46        15.28 o
  -8   4   6          5.05          0.00         2.36 o
  -6   4   6          1.03          1.97         2.14 o
  -4   4   6          7.99          4.74         3.58 o
  -2   4   6       2159.43       2193.13        37.94 o
   0   4   6       4298.97       4272.44        67.98 o
   2   4   6        378.91        399.71        10.24 o
   4   4   6       1082.39       1050.56        20.23 o
   6   4   6       1255.54       1281.94        24.81 o
   8   4   6        123.23        116.75         6.14 o
  10   4   6        141.91        181.63         7.89 o
  12   4   6         22.00         29.35         4.31 o
  14   4   6         40.56         22.44         5.51 o
  16   4   6        213.05        195.47        11.60 o
  18   4   6        681.87        729.38        26.77 o
  20   4   6        187.81        190.14        14.78 o
  22   4   6        339.23        300.96        19.20 o
  24   4   6          0.53         -4.00         6.89 o
  26   4   6          0.04         -7.78         7.78 o
  28   4   6         19.80         18.56        11.03 o
  30   4   6          1.49        -10.86        10.86 o
  32   4   6         29.06         18.60        12.50 o
  34   4   6          5.62          0.20        11.83 o
  36   4   6          8.78         11.12        14.20 o
  38   4   6          0.02        -14.38        14.38 o
 -39   5   6         12.11         28.73        14.41 o
 -37   5   6          0.77          9.63        15.30 o
 -35   5   6         17.99         20.76        11.76 o
 -33   5   6          0.02          3.09        11.63 o
 -31   5   6         46.03         13.47        10.82 o
 -29   5   6         87.00         59.13        12.44 o
 -27   5   6        166.96        142.22        13.10 o
 -25   5   6        514.63        466.12        21.77 o
 -23   5   6         46.58         39.62         8.17 o
 -21   5   6         23.09          5.70         5.86 o
 -19   5   6         50.73         41.17         7.14 o
 -17   5   6        139.71        128.61         9.91 o
 -15   5   6        224.72        195.81        10.45 o
 -13   5   6        541.56        504.01        15.95 o
 -11   5   6          2.79         -0.18         3.54 o
  -9   5   6        185.20        186.62         8.09 o
  -7   5   6        151.09        167.79         7.62 o
  -5   5   6        479.27        433.42        16.48 o
  -3   5   6       1502.65       1490.51        27.32 o
  -1   5   6        275.96        201.11         7.62 o
   1   5   6        788.27        863.71        17.84 o
   3   5   6         60.68         54.32         5.32 o
   5   5   6        440.48        406.07        12.02 o
   7   5   6          6.91          7.76         3.59 o
   9   5   6         89.65         74.47         5.76 o
  11   5   6          1.29          0.83         4.41 o
  13   5   6        492.86        471.77        18.65 o
  15   5   6       1022.70       1019.75        32.66 o
  17   5   6        282.64        304.13        18.33 o
  19   5   6         36.67         35.04         7.44 o
  21   5   6        340.75        334.05        19.85 o
  23   5   6        133.27        124.26        13.19 o
  25   5   6         26.58         26.56         9.85 o
  27   5   6         48.95         43.02        13.60 o
  29   5   6         37.42         23.69        13.15 o
  31   5   6          4.02          5.86        12.74 o
  33   5   6          2.72         -4.53        13.51 o
  35   5   6          0.26         16.21        15.75 o
  37   5   6          0.01         -5.97        16.35 o
 -38   6   6         94.09        138.67        21.15 o
 -36   6   6          1.50         25.75        13.93 o
 -34   6   6         14.31         20.44        12.00 o
 -32   6   6         82.54         92.87        15.92 o
 -30   6   6        207.22        174.92        17.88 o
 -28   6   6          0.99         -4.31         8.30 o
 -26   6   6         12.39         19.61         9.26 o
 -24   6   6        191.30        188.31        15.83 o
 -22   6   6        123.36        106.60        12.53 o
 -20   6   6        190.92        189.44        14.33 o
 -18   6   6         11.65         -8.51         8.51 o
 -16   6   6        376.02        374.59        19.59 o
 -14   6   6        430.14        399.37        17.58 o
 -12   6   6        388.65        373.05        19.78 o
 -10   6   6         16.27          5.73         4.67 o
  -8   6   6        611.07        636.27        19.64 o
  -6   6   6        322.32        340.62        13.36 o
  -4   6   6         21.69         34.04         4.99 o
  -2   6   6        109.34         84.17         6.21 o
   0   6   6        615.39        630.07        15.90 o
   2   6   6        486.16        431.17        13.30 o
   4   6   6        590.49        515.35        17.70 o
   6   6   6          4.59          5.55         4.97 o
   8   6   6        181.85        165.37        10.90 o
  10   6   6        845.09        818.77        27.30 o
  12   6   6        206.74        159.42        12.83 o
  14   6   6          2.10          2.81         7.44 o
  16   6   6         12.12         15.64         8.34 o
  18   6   6        634.82        685.91        28.14 o
  20   6   6          4.41          8.90        11.43 o
  22   6   6        138.80        108.92        15.42 o
  24   6   6          4.15          7.68         9.11 o
  26   6   6         26.81         47.92        11.71 o
  28   6   6        188.21        223.57        21.34 o
  30   6   6         20.12         31.17        13.85 o
  32   6   6         59.46         62.80        15.44 o
  34   6   6          9.03         -1.06        19.88 o
 -37   7   6          2.48         -2.54        21.92 o
 -35   7   6         97.39         58.64        16.33 o
 -33   7   6         34.58         29.44        14.24 o
 -31   7   6          0.05         -3.78        11.75 o
 -29   7   6         28.71         40.40        12.49 o
 -27   7   6         48.50         43.25        12.21 o
 -25   7   6        134.33        112.14        14.32 o
 -23   7   6        103.77         80.74        12.44 o
 -21   7   6         15.29         -0.07         8.90 o
 -19   7   6        108.66         68.10        10.82 o
 -17   7   6         78.99         39.84         9.43 o
 -15   7   6        151.37        110.58        12.03 o
 -13   7   6          6.41          2.49         6.55 o
 -11   7   6       1794.15       2074.33        48.49 o
  -9   7   6          4.00         14.47         6.47 o
  -7   7   6       1671.23       1620.83        36.57 o
  -5   7   6       1165.89       1301.23        34.16 o
  -3   7   6       1734.58       1593.84        37.50 o
  -1   7   6        134.55        139.66        11.18 o
   1   7   6         46.40         31.65         7.90 o
   3   7   6        756.60        801.69        26.10 o
   5   7   6       3471.47       3489.92        72.10 o
   7   7   6       1626.12       1630.62        40.20 o
   9   7   6         30.74         37.58         8.40 o
  11   7   6        160.20        163.20        13.69 o
  13   7   6       1586.44       1663.26        43.68 o
  15   7   6        775.12        890.45        45.11 o
  17   7   6        157.45        166.81        15.09 o
  19   7   6         49.62         49.92        11.25 o
  21   7   6          4.25         23.23        10.56 o
  23   7   6         21.39         21.58        10.37 o
  25   7   6         11.14         35.16        14.23 o
  27   7   6         98.68        128.20        16.35 o
  29   7   6          1.28         28.40        12.04 o
  31   7   6          4.43         11.33        15.75 o
  33   7   6          3.91         14.37        15.85 o
 -34   8   6          1.80          1.50        26.20 o
 -32   8   6          0.71        -10.08        13.01 o
 -30   8   6          6.91         26.60        13.03 o
 -28   8   6         11.99         -8.30        10.15 o
 -26   8   6          7.29          8.83        10.18 o
 -24   8   6          1.88         -7.76        10.58 o
 -22   8   6          0.03          2.30        10.91 o
 -20   8   6        151.55        143.18        15.06 o
 -18   8   6        173.29        124.82        15.46 o
 -16   8   6         63.31         83.57        12.24 o
 -14   8   6         30.91         43.49        11.94 o
 -12   8   6       1087.30       1124.32        38.44 o
 -10   8   6          1.59         12.01         8.56 o
  -8   8   6        225.36        191.71        15.47 o
  -6   8   6        397.86        431.22        20.96 o
  -4   8   6        647.67        629.96        26.39 o
  -2   8   6          0.72         -4.02         8.02 o
   0   8   6        524.33        574.40        24.07 o
   2   8   6         56.02         49.01         9.79 o
   4   8   6        244.20        226.72        15.53 o
   6   8   6         51.22         40.19         9.04 o
   8   8   6        104.89         59.87        10.34 o
  10   8   6         42.88         23.52         8.70 o
  12   8   6        131.90         97.29        12.92 o
  14   8   6          2.01         -5.90         8.02 o
  16   8   6         34.43         39.95        11.87 o
  18   8   6          0.18         -9.38         9.38 o
  20   8   6         91.11        102.93        15.09 o
  22   8   6         56.35         55.34        12.82 o
  24   8   6          0.08         17.45        11.90 o
  26   8   6          1.57         20.50        12.53 o
  28   8   6         67.43         80.48        16.06 o
  30   8   6          9.67         29.39        13.74 o
 -31   9   6          0.00         -9.63        19.99 o
 -29   9   6         10.67         24.76        19.25 o
 -27   9   6         14.36         -4.66        13.63 o
 -25   9   6         18.15          6.79        13.19 o
 -23   9   6         17.37         -2.15        12.56 o
 -21   9   6          1.13         -7.96        11.60 o
 -19   9   6          9.49          0.83        11.18 o
 -17   9   6         19.64         14.35        10.64 o
 -15   9   6         56.29         47.10        16.44 o
 -13   9   6          0.12         -2.76         9.43 o
 -11   9   6         35.70         50.47        11.84 o
  -9   9   6         46.58         41.43        10.42 o
  -7   9   6        140.12        122.68        14.51 o
  -5   9   6          8.87         -8.82         8.82 o
  -3   9   6        195.07        224.24        17.54 o
  -1   9   6        184.81        181.75        16.01 o
   1   9   6          7.13         -5.88         7.47 o
   3   9   6          0.39         -7.95         7.95 o
   5   9   6          4.77          1.94         8.38 o
   7   9   6         53.10         37.79        11.31 o
   9   9   6         32.97         24.66        10.25 o
  11   9   6          4.56          2.65         9.16 o
  13   9   6          0.25         14.01        10.06 o
  15   9   6         24.24         34.56        12.37 o
  17   9   6          2.93         11.68        11.65 o
  19   9   6          4.90          0.03        11.31 o
  21   9   6         12.56         11.25        11.30 o
  23   9   6         26.27         40.36        13.08 o
  25   9   6         27.55         38.34        14.99 o
  27   9   6          0.34          1.75        14.03 o
 -26  10   6         11.22         16.62        14.69 o
 -24  10   6          1.71          3.80        14.59 o
 -22  10   6         24.26         13.85        13.75 o
 -20  10   6          3.88          5.60        11.15 o
 -18  10   6         40.52         56.93        13.75 o
 -16  10   6         36.25         13.37        11.79 o
 -14  10   6         23.45         26.67        11.69 o
 -12  10   6        113.19        131.50        17.21 o
 -10  10   6        169.99        190.32        20.19 o
  -8  10   6          0.19         -9.84         9.84 o
  -6  10   6         16.88          5.48         8.98 o
  -4  10   6          7.31         12.33        11.44 o
  -2  10   6          1.52         -5.92         9.93 o
   0  10   6         68.22         89.90        14.21 o
   2  10   6          3.26          8.92        10.59 o
   4  10   6         38.04         17.45         9.69 o
   6  10   6         36.43         34.68        10.71 o
   8  10   6         10.23         34.13        13.09 o
  10  10   6         14.29         13.21        10.62 o
  12  10   6         11.75         17.09        11.27 o
  14  10   6         16.62         20.05        12.50 o
  16  10   6          2.04         -5.75        11.92 o
  18  10   6          2.55          8.67        11.00 o
  20  10   6          0.00         18.62        14.24 o
  22  10   6         17.70         10.05        12.29 o
  24  10   6          4.14        -14.47        20.61 o
 -21  11   6          9.46         23.58        17.10 o
 -19  11   6         48.67         59.61        16.11 o
 -17  11   6          0.37         15.80        14.12 o
 -15  11   6         11.08          5.51        15.40 o
 -13  11   6         18.23         12.87        13.52 o
 -11  11   6         12.28         41.11        16.76 o
  -9  11   6          0.68          3.89        12.72 o
  -7  11   6          1.26          8.11        12.61 o
  -5  11   6         19.10         17.79        12.57 o
  -3  11   6          2.68          9.52        11.11 o
  -1  11   6         30.15         33.20        13.26 o
   1  11   6          1.70         -8.66        10.30 o
   3  11   6          1.96          6.97        11.99 o
   5  11   6          2.21         20.87        12.26 o
   7  11   6         12.94         24.79        11.46 o
   9  11   6          1.21          1.59        12.72 o
  11  11   6          0.26          6.67        12.61 o
  13  11   6          0.18         17.34        13.48 o
  15  11   6          0.78          2.87        12.13 o
  17  11   6          4.52        -12.32        12.32 o
 -12  12   6          0.27         28.98        15.54 o
 -10  12   6          6.30         33.36        13.34 o
  -8  12   6          9.02         35.50        14.47 o
  -6  12   6         26.95         38.57        15.86 o
  -4  12   6          0.05         11.82        13.91 o
  -2  12   6          3.28          0.54        11.90 o
   0  12   6          1.64          9.67        13.10 o
   2  12   6          1.75         15.32        13.83 o
   4  12   6          0.59         -6.15        12.54 o
   6  12   6          0.22          6.80        13.28 o
   8  12   6         11.36          9.18        14.84 o
  10  12   6          0.38         12.69        19.23 o
 -43   1   7          1.19         37.44        15.82 o
 -41   1   7         56.19         57.43        16.92 o
 -39   1   7        137.29        166.44        20.93 o
 -37   1   7          9.39          3.03         9.77 o
 -35   1   7         18.41         25.04        11.77 o
 -33   1   7         48.13         51.02        11.56 o
 -31   1   7         30.29         38.87         9.77 o
 -29   1   7         45.48         32.42         7.50 o
 -27   1   7         22.45          9.63         6.92 o
 -25   1   7       9614.77      10128.59       179.07 o
 -23   1   7       1289.83       1230.69        27.26 o
 -21   1   7         19.91         14.21         4.61 o
 -19   1   7        392.41        342.93        11.54 o
 -17   1   7        629.01        624.34        16.38 o
 -15   1   7         50.58         47.37         4.51 o
 -13   1   7        468.78        458.79        12.29 o
 -11   1   7       3799.89       3804.30        66.19 o
  -9   1   7      10161.40      10751.08       169.76 o
  -7   1   7        990.65       1086.71        20.63 o
  -5   1   7        133.08        143.35         5.25 o
  -3   1   7        209.30        194.32         6.20 o
  -1   1   7       1994.61       1950.37        32.60 o
   1   1   7        734.18        709.04        13.69 o
   3   1   7        795.14        751.81        14.17 o
   5   1   7          6.91          5.28         2.21 o
   7   1   7        184.76        201.54         6.70 o
   9   1   7        686.30        673.57        14.27 o
  11   1   7         52.07         44.48         4.09 o
  13   1   7        192.40        215.84         8.76 o
  15   1   7         23.65         19.27         3.52 o
  17   1   7         27.95         35.56         5.27 o
  19   1   7        461.69        435.29        14.77 o
  21   1   7         96.60         71.28         7.50 o
  23   1   7         30.15         19.99         6.86 o
  25   1   7          4.35         -5.78         5.78 o
  27   1   7         18.44         14.95         8.34 o
  29   1   7          3.81         -1.59         8.40 o
  31   1   7          1.32         -8.80         9.69 o
  33   1   7         82.75         62.48        13.98 o
  35   1   7         23.43         26.26        22.05 o
  37   1   7          9.10          3.84        15.90 o
  39   1   7          5.69         34.04        19.09 o
 -42   2   7         38.12         44.99        17.25 o
 -40   2   7          2.99         20.83        13.76 o
 -38   2   7         20.43         21.90        13.62 o
 -36   2   7         22.32          2.61        11.51 o
 -34   2   7        111.46        106.25        14.49 o
 -32   2   7        136.13        151.67        15.26 o
 -30   2   7          0.04         -2.21         7.44 o
 -28   2   7         20.68         15.64         8.46 o
 -26   2   7        987.42        982.66        30.55 o
 -24   2   7         35.37          3.34         6.02 o
 -22   2   7        454.58        437.57        16.31 o
 -20   2   7          6.30         -1.82         4.00 o
 -18   2   7        786.27        802.33        19.66 o
 -16   2   7        107.79         87.51         5.73 o
 -14   2   7       3187.59       3232.49        55.10 o
 -12   2   7         52.19         37.34         4.28 o
 -10   2   7        391.26        388.58        11.49 o
  -8   2   7       2405.52       2363.79        43.07 o
  -6   2   7       6899.45       6877.48       107.17 o
  -4   2   7        179.34        154.23         5.39 o
  -2   2   7        653.50        619.72        12.51 o
   0   2   7      15991.24      16862.34       278.70 o
   2   2   7       7982.41       8154.44       126.48 o
   4   2   7      37978.36      39952.55       620.30 o
   6   2   7        221.31        195.13         7.89 o
   8   2   7       4918.01       5194.65        80.97 o
  10   2   7       2085.59       2253.90        39.51 o
  12   2   7        814.17        903.97        18.90 o
  14   2   7        128.23        109.79         5.96 o
  16   2   7        741.55        739.32        19.82 o
  18   2   7        126.17         94.74         7.49 o
  20   2   7        169.24        143.81         9.63 o
  22   2   7          5.50         -5.35         5.35 o
  24   2   7          2.20         -4.89         7.89 o
  26   2   7        203.98        196.56        15.46 o
  28   2   7          9.92         15.87         8.92 o
  30   2   7        357.66        410.35        22.51 o
  32   2   7          0.10          2.19        11.57 o
  34   2   7          5.64         16.14        12.41 o
  36   2   7         20.81         34.89        14.14 o
  38   2   7         20.23         47.37        18.74 o
 -43   3   7         13.50         13.56        47.89 o
 -41   3   7        116.74        100.66        18.95 o
 -39   3   7         14.26         30.97        14.31 o
 -37   3   7         13.06         16.67        11.82 o
 -35   3   7        105.47         94.18        15.27 o
 -33   3   7        369.39        392.21        26.26 o
 -31   3   7         23.32         11.28         8.52 o
 -29   3   7        154.18        126.25        13.04 o
 -27   3   7         16.25          8.82         7.66 o
 -25   3   7         48.83         42.61         7.85 o
 -23   3   7         57.09         42.72         7.26 o
 -21   3   7         57.77         48.51         6.98 o
 -19   3   7         85.75         72.44         7.43 o
 -17   3   7          1.03         -1.65         3.71 o
 -15   3   7         70.46         65.33         5.01 o
 -13   3   7          0.02          4.40         3.32 o
 -11   3   7       4020.18       4226.85        72.82 o
  -9   3   7       1866.81       2077.32        37.98 o
  -7   3   7        929.27       1023.92        20.92 o
  -5   3   7       1546.59       1432.82        26.87 o
  -3   3   7       7552.78       8312.07       136.68 o
  -1   3   7       4029.94       4179.68        73.48 o
   1   3   7       5551.23       6017.07       106.28 o
   3   3   7      10520.90      11099.33       181.31 o
   5   3   7        223.47        177.40         6.71 o
   7   3   7        245.12        351.33        11.43 o
   9   3   7        908.02       1095.71        21.70 o
  11   3   7        272.72        306.06        10.45 o
  13   3   7        189.88        209.02        10.09 o
  15   3   7       2207.38       2212.92        62.26 o
  17   3   7         13.89         10.12         5.43 o
  19   3   7        263.70        269.87        13.73 o
  21   3   7        568.38        528.64        20.29 o
  23   3   7         24.93         10.53         7.95 o
  25   3   7         30.93         19.22         8.71 o
  27   3   7          7.77          7.83         9.32 o
  29   3   7        149.01        129.72        13.88 o
  31   3   7         23.92         22.58        10.68 o
  33   3   7          0.05          8.20        11.60 o
  35   3   7          2.69         -6.90        11.45 o
  37   3   7          2.96         33.06        18.09 o
  39   3   7          3.21         38.67        22.66 o
 -42   4   7         12.56         54.88        47.65 o
 -40   4   7          0.03         17.98        15.66 o
 -38   4   7         56.51         42.62        14.25 o
 -36   4   7         27.05         14.96        11.36 o
 -34   4   7          1.98         29.64        11.12 o
 -32   4   7          0.17         -4.25         9.03 o
 -30   4   7          6.34          0.85        10.18 o
 -28   4   7         59.16         79.34        10.64 o
 -26   4   7         40.76         20.02         8.51 o
 -24   4   7        202.42        154.18        11.68 o
 -22   4   7         24.67         10.26         6.36 o
 -20   4   7          0.58         -5.03         5.03 o
 -18   4   7         57.97         56.85         6.94 o
 -16   4   7         77.62         72.79         7.26 o
 -14   4   7         79.20         99.52         7.30 o
 -12   4   7        273.55        320.28        11.07 o
 -10   4   7       1127.96       1224.99        23.81 o
  -8   4   7       1029.39       1138.74        22.51 o
  -6   4   7        657.50        707.51        16.12 o
  -4   4   7        131.91         84.49         5.28 o
  -2   4   7        497.33        490.81        13.95 o
   0   4   7       3467.22       3576.50        66.46 o
   2   4   7       2422.84       2404.01        45.56 o
   4   4   7        116.26        103.52         5.11 o
   6   4   7        364.35        328.70         9.47 o
   8   4   7         57.33         43.42         4.49 o
  10   4   7        502.85        558.35        16.22 o
  12   4   7        554.82        616.19        17.65 o
  14   4   7        183.44        196.39        13.32 o
  16   4   7        450.48        463.21        18.15 o
  18   4   7        388.38        348.83        17.79 o
  20   4   7        284.58        264.05        14.06 o
  22   4   7        675.50        720.39        25.38 o
  24   4   7         22.06         27.14         8.98 o
  26   4   7         17.68         -2.00         9.11 o
  28   4   7          3.81         10.60        11.34 o
  30   4   7          2.22          3.96        11.68 o
  32   4   7          0.05        -11.93        11.93 o
  34   4   7         26.53         19.28        14.85 o
  36   4   7          0.67         -4.01        16.09 o
  38   4   7          0.21         17.48        26.22 o
 -39   5   7         34.19         27.46        16.34 o
 -37   5   7         20.03         27.09        13.07 o
 -35   5   7          2.67         -3.36        13.59 o
 -33   5   7         20.59         18.77        10.53 o
 -31   5   7          1.46         -5.31        10.01 o
 -29   5   7         33.92         27.23        11.78 o
 -27   5   7          6.71         -5.15         8.45 o
 -25   5   7        242.52        239.97        16.85 o
 -23   5   7         15.31         12.23         7.44 o
 -21   5   7        115.34        103.42        10.42 o
 -19   5   7         37.12         13.22         6.50 o
 -17   5   7         60.01         52.33         7.95 o
 -15   5   7          6.69         -1.38         5.05 o
 -13   5   7       1473.03       1444.25        32.96 o
 -11   5   7       2594.25       2607.28        46.33 o
  -9   5   7        377.42        366.24        12.45 o
  -7   5   7        742.92        742.26        18.92 o
  -5   5   7          0.21         -3.13         3.13 o
  -3   5   7        100.73         74.59         5.53 o
  -1   5   7        164.72        207.35         8.12 o
   1   5   7          4.45          6.56         2.78 o
   3   5   7        502.40        528.14        13.77 o
   5   5   7        471.77        429.81        13.50 o
   7   5   7          3.90         -1.37         3.88 o
   9   5   7          3.15         -0.24         4.24 o
  11   5   7        173.48        162.49        11.69 o
  13   5   7        102.57         68.06         7.99 o
  15   5   7         13.80          2.04         6.29 o
  17   5   7        123.42         93.97        10.74 o
  19   5   7        149.05        135.41        12.40 o
  21   5   7        352.71        401.20        21.42 o
  23   5   7         64.95         32.36        10.75 o
  25   5   7         15.21         22.04         9.27 o
  27   5   7          2.17         -7.72         9.71 o
  29   5   7         48.37         66.59        16.57 o
  31   5   7         63.35         69.19        15.45 o
  33   5   7          7.63          3.68        14.83 o
  35   5   7         31.56         37.94        16.85 o
 -38   6   7          1.35         23.52        16.22 o
 -36   6   7          6.81         10.47        17.02 o
 -34   6   7          0.53         19.59        14.51 o
 -32   6   7          0.11          2.30        14.35 o
 -30   6   7          0.43         -7.94        11.32 o
 -28   6   7         10.83         17.77        10.14 o
 -26   6   7        240.73        241.25        19.24 o
 -24   6   7        132.39         83.90        11.74 o
 -22   6   7          9.97          9.38         7.49 o
 -20   6   7         91.68         57.74         9.71 o
 -18   6   7         34.04         24.85         7.78 o
 -16   6   7         29.80         13.27         7.34 o
 -14   6   7          0.57         -5.43         5.43 o
 -12   6   7        387.01        408.13        17.26 o
 -10   6   7        240.75        270.84        13.56 o
  -8   6   7        773.03        799.68        23.23 o
  -6   6   7         26.00         20.28         7.57 o
  -4   6   7        119.81         86.99         8.66 o
  -2   6   7        203.46        162.39         9.87 o
   0   6   7        418.12        458.28        16.44 o
   2   6   7         47.92         45.52         6.97 o
   4   6   7        817.50        891.22        26.81 o
   6   6   7        332.35        366.50        16.48 o
   8   6   7         57.78         36.27         7.54 o
  10   6   7        167.55        145.44        11.46 o
  12   6   7        135.49        146.73        12.39 o
  14   6   7          1.91         -6.51         6.62 o
  16   6   7          4.90         -1.20         8.25 o
  18   6   7        118.25        104.56        12.54 o
  20   6   7          0.02         -1.17         8.19 o
  22   6   7          2.62          3.90         9.48 o
  24   6   7          1.90         18.02        10.12 o
  26   6   7         20.26         14.38        10.70 o
  28   6   7         35.22         40.95        14.60 o
  30   6   7          2.69         11.79        12.14 o
  32   6   7          2.56         10.79        13.96 o
  34   6   7          8.73         40.11        16.91 o
 -35   7   7          4.51         20.97        15.12 o
 -33   7   7         16.33         23.06        12.92 o
 -31   7   7         13.77         11.43        11.97 o
 -29   7   7          5.80         -9.75        10.55 o
 -27   7   7         22.17         22.47        13.15 o
 -25   7   7          0.29         13.69         9.78 o
 -23   7   7         29.54         30.73        10.60 o
 -21   7   7          1.36          1.09         8.40 o
 -19   7   7         16.56         -2.26         7.62 o
 -17   7   7        120.85        142.09        13.77 o
 -15   7   7        450.73        500.70        22.51 o
 -13   7   7        154.26        122.73        11.57 o
 -11   7   7        574.41        671.63        26.30 o
  -9   7   7       1198.68       1235.84        37.62 o
  -7   7   7       2314.11       2490.47        59.19 o
  -5   7   7        239.00        262.81        15.83 o
  -3   7   7         52.93         25.76         8.45 o
  -1   7   7       1153.99       1167.28        33.95 o
   1   7   7        582.45        632.18        23.23 o
   3   7   7          3.47          0.01         7.31 o
   5   7   7        143.57        209.43        18.09 o
   7   7   7        849.83        799.55        28.59 o
   9   7   7          6.95         33.07         9.03 o
  11   7   7          2.52         21.52         8.90 o
  13   7   7        109.55        141.56        14.87 o
  15   7   7        167.76        196.17        18.10 o
  17   7   7         84.63         87.98        12.75 o
  19   7   7         29.69         41.21        11.54 o
  21   7   7         24.89         37.75        10.98 o
  23   7   7         19.33         18.20        11.04 o
  25   7   7          6.29         10.31        11.85 o
  27   7   7         11.21          5.22        10.70 o
  29   7   7         19.05         14.93        12.64 o
  31   7   7         12.21        -12.14        12.14 o
 -34   8   7          1.14         12.36        24.32 o
 -32   8   7          6.93         -7.17        16.03 o
 -30   8   7          1.06          0.91        13.07 o
 -28   8   7          3.02         14.44        14.57 o
 -26   8   7         19.67         -4.15        11.07 o
 -24   8   7          4.03         -0.75        11.92 o
 -22   8   7         51.05         77.19        15.97 o
 -20   8   7         33.28         32.81        12.64 o
 -18   8   7         15.78         17.05        10.64 o
 -16   8   7        232.39        264.44        19.65 o
 -14   8   7        146.89        153.06        16.12 o
 -12   8   7        703.54        761.24        30.97 o
 -10   8   7        332.35        350.59        20.42 o
  -8   8   7         40.78         44.85        10.09 o
  -6   8   7        118.51        107.39        12.69 o
  -4   8   7       1350.50       1451.64        43.06 o
  -2   8   7        541.38        584.18        25.78 o
   0   8   7          9.48         14.42         8.03 o
   2   8   7        322.20        328.54        19.04 o
   4   8   7        223.09        167.52        14.45 o
   6   8   7         97.75         85.09        11.51 o
   8   8   7          0.00         -0.73         8.38 o
  10   8   7          0.11         -8.01         8.01 o
  12   8   7          3.24         10.35         8.95 o
  14   8   7         15.31          1.27         9.83 o
  16   8   7         87.38         95.85        14.66 o
  18   8   7        103.12        142.85        17.35 o
  20   8   7          7.72          2.32         9.76 o
  22   8   7         76.91        108.33        17.10 o
  24   8   7         21.31         37.54        13.07 o
  26   8   7          9.38         23.95        13.53 o
  28   8   7          0.02         -3.06        11.30 o
  30   8   7         10.58        -16.27        21.00 o
 -31   9   7          2.53         27.67        54.93 o
 -29   9   7          6.99         -7.85        15.06 o
 -27   9   7          6.77         -3.23        14.51 o
 -25   9   7          0.76          1.66        12.00 o
 -23   9   7          0.01         20.53        13.79 o
 -21   9   7          6.80         -2.25        12.40 o
 -19   9   7         54.50         49.09        13.08 o
 -17   9   7         41.94         73.45        13.22 o
 -15   9   7          1.73         15.38        10.28 o
 -13   9   7          2.58         10.70        10.47 o
 -11   9   7         12.08         11.82        10.56 o
  -9   9   7        120.44         94.73        14.31 o
  -7   9   7         26.02         26.62        12.07 o
  -5   9   7          1.10         -8.92         8.92 o
  -3   9   7         13.74          3.46         9.84 o
  -1   9   7         12.56          3.91         8.56 o
   1   9   7         49.16         36.89        11.08 o
   3   9   7         42.34         23.38        10.27 o
   5   9   7         14.08         -3.37         9.81 o
   7   9   7         11.90          6.04        10.92 o
   9   9   7         54.82         38.72        11.48 o
  11   9   7          0.96         14.73        10.00 o
  13   9   7         10.87          3.57         9.66 o
  15   9   7        126.69         91.37        14.30 o
  17   9   7         81.73         70.73        15.24 o
  19   9   7         20.24         17.57        14.11 o
  21   9   7          0.74          2.28        12.30 o
  23   9   7         30.69         17.68        12.28 o
  25   9   7          2.20        -12.03        17.06 o
  27   9   7          0.34        -12.52        19.79 o
 -26  10   7          6.53          7.09        15.56 o
 -24  10   7          2.36          5.28        13.27 o
 -22  10   7          6.83         22.55        14.29 o
 -20  10   7          1.64          0.08        13.39 o
 -18  10   7          1.73          1.06        12.42 o
 -16  10   7         22.81         27.60        12.39 o
 -14  10   7         15.56         36.64        12.76 o
 -12  10   7         47.78         59.81        14.39 o
 -10  10   7         25.62         39.85        14.27 o
  -8  10   7          1.68          5.26        12.01 o
  -6  10   7         25.56         12.38        11.12 o
  -4  10   7         19.67         29.09        12.82 o
  -2  10   7         25.43          9.04        10.34 o
   0  10   7          1.18         10.25        11.23 o
   2  10   7          1.61         -3.76        10.53 o
   4  10   7         20.66          8.99        11.08 o
   6  10   7          0.87          2.75        10.17 o
   8  10   7          3.23         -7.24        10.47 o
  10  10   7          0.35          5.92        10.95 o
  12  10   7          1.70         16.65        10.32 o
  14  10   7          4.34          7.59        11.64 o
  16  10   7         10.26         -5.21        12.60 o
  18  10   7          0.01         10.96        12.22 o
  20  10   7         10.48         10.24        13.82 o
  22  10   7          3.61         -8.68        12.59 o
 -21  11   7         20.80         32.34        20.08 o
 -19  11   7          0.62         -2.62        16.73 o
 -17  11   7         17.26         25.62        15.90 o
 -15  11   7          5.48          7.98        14.81 o
 -13  11   7          0.61          3.23        14.17 o
 -11  11   7          0.12         22.32        12.73 o
  -9  11   7          3.03          9.35        12.60 o
  -7  11   7         11.08         11.84        15.18 o
  -5  11   7          6.69        -11.15        12.11 o
  -3  11   7         58.24         64.16        15.11 o
  -1  11   7         10.45         19.83        13.22 o
   1  11   7         40.46         37.23        12.88 o
   3  11   7         12.08          0.35        12.31 o
   5  11   7          4.55         10.69        12.92 o
   7  11   7         33.61         32.44        13.28 o
   9  11   7          0.02          2.52        11.71 o
  11  11   7          0.06         -1.66        11.94 o
  13  11   7          5.24        -11.59        11.59 o
  15  11   7          0.88         23.17        13.54 o
  17  11   7          0.28        -16.66        16.66 o
 -12  12   7          0.84        -11.42        15.23 o
 -10  12   7         83.82         74.37        21.54 o
  -8  12   7         39.52         95.36        19.10 o
  -6  12   7         10.95          3.83        14.46 o
  -4  12   7          3.36        -13.87        13.87 o
  -2  12   7          3.01         -3.30        13.96 o
   0  12   7          2.99         -0.05        12.03 o
   2  12   7          9.17          4.22        16.15 o
   4  12   7         20.04         45.54        16.65 o
   6  12   7         28.85         23.95        13.26 o
   8  12   7          9.68         17.71        16.80 o
 -44   0   8          0.11        -16.17        44.86 o
 -42   0   8         12.23          4.45        21.47 o
 -40   0   8          3.00          5.99        25.92 o
 -38   0   8         36.79         48.16        19.98 o
 -36   0   8         25.73         12.77        19.14 o
 -34   0   8        101.20        128.43        24.61 o
 -32   0   8        214.64        213.21        25.78 o
 -30   0   8          1.25         -1.82        10.30 o
 -28   0   8        250.01        279.25        20.67 o
 -26   0   8       1013.49       1004.70        40.58 o
 -24   0   8       1096.87       1044.13        39.60 o
 -22   0   8       3516.87       3489.17        91.86 o
 -20   0   8         46.14         28.66        10.22 o
 -18   0   8         62.38         49.80         7.04 o
 -16   0   8       3196.81       3361.79        85.69 o
 -14   0   8       1244.80       1368.68        41.45 o
 -12   0   8        103.68         69.81         7.01 o
 -10   0   8        823.94        935.38        26.18 o
  -8   0   8          3.39          1.64         3.09 o
  -6   0   8       1568.20       1554.83        35.55 o
  -4   0   8        685.71        617.36        17.69 o
  -2   0   8       2863.92       2850.43        67.42 o
   0   0   8       6958.05       6860.46       155.11 o
   2   0   8      20799.98      22076.19       464.86 o
   4   0   8      15926.44      16383.20       318.52 o
   6   0   8        536.08        492.83        15.19 o
   8   0   8       1193.22       1129.98        28.30 o
  10   0   8       3196.78       3127.91        75.01 o
  12   0   8         12.84         17.99         5.16 o
  14   0   8        321.07        347.60        17.21 o
  16   0   8          0.41          5.91         4.64 o
  18   0   8       2259.50       2354.89        68.29 o
  20   0   8        244.54        237.63        17.44 o
  22   0   8        540.19        531.09        27.42 o
  24   0   8         26.50         13.56        10.69 o
  26   0   8         36.29         47.74        13.43 o
  28   0   8          3.80         -9.28         9.28 o
  30   0   8          4.25        -12.53        12.53 o
  32   0   8         21.57        -17.35        17.35 o
  34   0   8          5.99         -2.79        17.16 o
  36   0   8         17.03         12.73        23.78 o
  38   0   8          0.94         31.39        23.64 o
 -43   1   8          2.20         -3.41        14.62 o
 -41   1   8          0.04         -2.22        12.07 o
 -39   1   8         35.43         37.25        14.16 o
 -37   1   8          2.19          7.30        11.50 o
 -35   1   8         50.13         50.60        12.70 o
 -33   1   8          0.01          3.61        10.25 o
 -31   1   8          0.19         11.44         7.97 o
 -29   1   8         29.62         15.68         7.41 o
 -27   1   8        129.69         98.75        11.59 o
 -25   1   8         53.67         72.02        10.25 o
 -23   1   8         23.09         25.43         6.36 o
 -21   1   8        349.17        339.04        13.73 o
 -19   1   8         39.24         51.36         5.40 o
 -17   1   8        121.43        134.81         7.12 o
 -15   1   8        364.73        408.29        13.33 o
 -13   1   8          5.01          5.46         3.16 o
 -11   1   8         83.09         87.20         5.61 o
  -9   1   8       8380.50       9186.10       149.50 o
  -7   1   8       4029.92       3929.30        61.68 o
  -5   1   8        133.52        146.28         5.62 o
  -3   1   8       3720.57       3571.54        57.48 o
  -1   1   8       2946.32       3303.53        54.70 o
   1   1   8        203.98        200.27         7.01 o
   3   1   8         75.70         36.15         3.38 o
   5   1   8       3457.10       3590.69        55.48 o
   7   1   8        319.16        348.40         9.58 o
   9   1   8         31.72         41.43         5.33 o
  11   1   8        640.31        617.15        14.49 o
  13   1   8         58.31         55.83         5.03 o
  15   1   8          0.58         -3.59         3.59 o
  17   1   8       1064.60       1081.30        25.26 o
  19   1   8         93.39         59.89         7.10 o
  21   1   8        263.27        287.84        15.10 o
  23   1   8        520.51        576.92        21.24 o
  25   1   8          2.93         -5.30         7.00 o
  27   1   8         30.82         38.73         9.16 o
  29   1   8          4.00          1.36         9.37 o
  31   1   8         20.74         22.09        11.89 o
  33   1   8         41.14         51.70        23.27 o
  35   1   8          0.01          0.78        14.37 o
  37   1   8          2.67          3.18        14.16 o
  39   1   8         12.27         19.39        19.15 o
 -42   2   8         54.13         55.87        20.51 o
 -40   2   8          7.61         29.29        13.53 o
 -38   2   8         27.48         39.28        12.24 o
 -36   2   8         17.31         12.81         9.67 o
 -34   2   8        168.53         94.68        13.99 o
 -32   2   8         48.10         42.17        11.97 o
 -30   2   8        178.96        149.92        13.82 o
 -28   2   8         81.80         75.40        10.05 o
 -26   2   8        188.58        177.96        13.00 o
 -24   2   8         18.52         -2.45         8.68 o
 -22   2   8        266.15        214.26        11.91 o
 -20   2   8        154.20        127.34         9.51 o
 -18   2   8         38.96         23.46         4.82 o
 -16   2   8       1066.62       1133.52        23.64 o
 -14   2   8        337.67        332.97        12.01 o
 -12   2   8       1489.07       1519.85        30.14 o
 -10   2   8         49.24         30.29         3.98 o
  -8   2   8        542.60        537.88        13.50 o
  -6   2   8        174.35        240.27         7.77 o
  -4   2   8       3209.40       3389.99        55.15 o
  -2   2   8       1711.87       1855.32        31.68 o
   0   2   8       1892.35       1802.27        30.56 o
   2   2   8       1017.05        863.37        18.51 o
   4   2   8       4582.91       4894.95        79.93 o
   6   2   8       3842.03       4149.60        67.02 o
   8   2   8        122.80        164.79         6.95 o
  10   2   8         14.31         16.06         3.35 o
  12   2   8        137.87        138.38         6.89 o
  14   2   8        401.66        456.86        15.05 o
  16   2   8        388.27        406.22        15.29 o
  18   2   8        722.62        735.78        22.23 o
  20   2   8          4.74          8.03         5.73 o
  22   2   8        368.45        360.50        17.63 o
  24   2   8         15.26         16.71         7.89 o
  26   2   8         92.81         92.91        11.41 o
  28   2   8        149.39        170.73        15.00 o
  30   2   8         89.48         82.45        12.53 o
  32   2   8          0.67          9.76        12.16 o
  34   2   8         34.23         24.04        13.49 o
  36   2   8         15.92         -0.53        13.02 o
  38   2   8         32.40         73.12        20.55 o
 -41   3   8          1.78          8.63        14.40 o
 -39   3   8         48.68         65.60        18.09 o
 -37   3   8        193.21        209.26        21.84 o
 -35   3   8         70.33         51.54        13.15 o
 -33   3   8          0.75         11.85        10.60 o
 -31   3   8        166.87        164.53        15.33 o
 -29   3   8         69.10         39.85        10.05 o
 -27   3   8          3.49         -6.26         6.26 o
 -25   3   8          3.63         -5.97         5.97 o
 -23   3   8        223.42        197.21        12.31 o
 -21   3   8        265.23        266.32        13.62 o
 -19   3   8          3.42          0.75         4.48 o
 -17   3   8        596.18        629.91        18.73 o
 -15   3   8         91.99         80.13         6.69 o
 -13   3   8       1877.47       1810.22        34.70 o
 -11   3   8        108.93        112.46         6.81 o
  -9   3   8       1491.40       1426.56        27.92 o
  -7   3   8       4142.53       4249.98        72.43 o
  -5   3   8       1320.16       1347.10        26.17 o
  -3   3   8       1728.16       1777.18        35.92 o
  -1   3   8       2396.98       2182.23        42.07 o
   1   3   8        908.45        927.78        21.05 o
   3   3   8       1286.85       1063.73        23.32 o
   5   3   8         52.16         51.10         3.84 o
   7   3   8        627.72        664.47        15.37 o
   9   3   8        731.02        658.25        16.05 o
  11   3   8          0.14         -2.91         3.22 o
  13   3   8        385.65        362.09        13.50 o
  15   3   8          0.22          0.34         4.69 o
  17   3   8        654.76        683.40        22.99 o
  19   3   8         10.05          3.04         5.71 o
  21   3   8       1005.93       1070.05        34.36 o
  23   3   8         21.32         23.24         7.94 o
  25   3   8        150.52        153.74        13.86 o
  27   3   8         13.43         16.97        10.24 o
  29   3   8          0.31          0.82         9.69 o
  31   3   8          1.50          8.49        10.40 o
  33   3   8         16.89         13.58        13.37 o
  35   3   8         58.91         57.46        18.71 o
  37   3   8          0.19        -13.64        13.64 o
 -40   4   8          0.39          4.89        14.56 o
 -38   4   8         31.46          9.10        12.81 o
 -36   4   8          3.87          5.95        11.97 o
 -34   4   8          2.25          6.99        11.08 o
 -32   4   8         15.36         12.64        11.05 o
 -30   4   8          9.75          0.18         9.00 o
 -28   4   8         17.22         17.85         9.25 o
 -26   4   8         11.72          8.51         7.47 o
 -24   4   8        178.06        160.08        12.38 o
 -22   4   8          1.84         -1.62         5.51 o
 -20   4   8         81.72         69.32         8.18 o
 -18   4   8        235.67        253.02        12.89 o
 -16   4   8          8.35         10.85         4.67 o
 -14   4   8         34.42         32.03         5.45 o
 -12   4   8        522.30        516.98        16.60 o
 -10   4   8        373.01        404.63        12.39 o
  -8   4   8        769.04        719.99        17.79 o
  -6   4   8        764.56        706.52        16.63 o
  -4   4   8         99.21        130.69         7.31 o
  -2   4   8         67.37         55.84         5.73 o
   0   4   8        619.98        546.70        15.97 o
   2   4   8        775.53        818.70        20.43 o
   4   4   8        951.46        855.64        20.84 o
   6   4   8       2281.12       2339.55        41.18 o
   8   4   8        874.02        943.40        21.22 o
  10   4   8         41.40         39.24         5.19 o
  12   4   8        102.99         91.39         7.75 o
  14   4   8        113.29         92.68         8.53 o
  16   4   8        383.65        395.35        17.89 o
  18   4   8         80.92         68.00         8.94 o
  20   4   8        113.73         91.20        10.72 o
  22   4   8       1024.91       1108.49        48.57 o
  24   4   8         17.54         19.48        11.19 o
  26   4   8         24.07         27.61        11.77 o
  28   4   8          9.14         14.21        10.56 o
  30   4   8         12.51          5.87        11.57 o
  32   4   8         10.49          8.86        12.50 o
  34   4   8          2.83         22.59        15.37 o
  36   4   8          0.22         11.66        15.10 o
 -39   5   8          4.56         13.54        19.40 o
 -37   5   8          2.14          2.03        14.88 o
 -35   5   8         10.38         16.73        12.07 o
 -33   5   8         34.45         23.47        13.38 o
 -31   5   8         10.72         11.77        10.45 o
 -29   5   8          0.03        -10.27        10.27 o
 -27   5   8        128.17        110.72        13.16 o
 -25   5   8          2.69          7.31         7.51 o
 -23   5   8        312.88        257.28        19.38 o
 -21   5   8        403.49        364.48        18.06 o
 -19   5   8          1.36         -5.79         5.79 o
 -17   5   8         25.71         14.93         6.46 o
 -15   5   8         11.03          7.41         5.66 o
 -13   5   8         29.31         31.10         6.29 o
 -11   5   8          0.59         15.40         6.07 o
  -9   5   8         37.07         27.97         4.97 o
  -7   5   8       1509.91       1441.44        29.25 o
  -5   5   8        100.03         73.52         5.77 o
  -3   5   8       1365.29       1352.45        29.03 o
  -1   5   8        737.88        699.03        21.92 o
   1   5   8        358.44        338.54        14.19 o
   3   5   8        363.21        323.19        12.56 o
   5   5   8        319.71        335.98        15.06 o
   7   5   8        139.25        182.92        11.27 o
   9   5   8        221.68        223.92        12.78 o
  11   5   8         98.53         73.54         9.11 o
  13   5   8         51.09         36.68         7.96 o
  15   5   8          1.34         -2.84         6.59 o
  17   5   8          7.94          2.29         6.94 o
  19   5   8          2.92         -6.99         6.99 o
  21   5   8        126.94        138.55        13.84 o
  23   5   8         19.18         13.22        10.83 o
  25   5   8          0.27         13.57         9.33 o
  27   5   8          1.02         -2.70        10.92 o
  29   5   8          3.69          2.70        11.45 o
  31   5   8          3.13         -3.23        13.12 o
  33   5   8          2.14         -0.52        12.80 o
  35   5   8          5.53         23.34        15.52 o
 -38   6   8          2.06          1.27        14.40 o
 -36   6   8         13.88          9.63        15.11 o
 -34   6   8         46.65         26.91        13.00 o
 -32   6   8          1.42          0.29        10.95 o
 -30   6   8         11.66          2.95        11.73 o
 -28   6   8        171.79        182.48        17.28 o
 -26   6   8          0.09          4.80         8.81 o
 -24   6   8         19.06         10.51        10.80 o
 -22   6   8          8.36          1.31         7.41 o
 -20   6   8        377.03        331.28        17.97 o
 -18   6   8         98.99         69.75        10.17 o
 -16   6   8         39.86         24.82         7.33 o
 -14   6   8         20.56          0.91         5.66 o
 -12   6   8         93.82         86.57         9.13 o
 -10   6   8        972.29       1021.32        32.80 o
  -8   6   8       3623.91       3863.47        83.16 o
  -6   6   8       2184.54       2157.74        48.03 o
  -4   6   8         17.52         28.74         6.85 o
  -2   6   8         41.74         69.36         7.93 o
   0   6   8        855.33        843.79        25.51 o
   2   6   8        995.02        939.20        29.86 o
   4   6   8        435.86        427.57        19.38 o
   6   6   8        366.96        356.33        17.78 o
   8   6   8        653.32        662.01        24.66 o
  10   6   8        274.29        278.47        16.21 o
  12   6   8        987.44       1011.52        34.90 o
  14   6   8          4.03          9.07         8.08 o
  16   6   8         26.37         12.14         8.50 o
  18   6   8         53.98         46.53        11.32 o
  20   6   8         34.28         25.23         9.37 o
  22   6   8          2.86          8.99         9.70 o
  24   6   8          4.02        -11.11        11.11 o
  26   6   8          5.98         23.10        13.29 o
  28   6   8         89.26         64.36        14.39 o
  30   6   8          0.45          1.80        12.41 o
  32   6   8          6.80          5.26        14.43 o
  34   6   8         20.96         15.68        21.17 o
 -35   7   8         20.39         15.16        12.99 o
 -33   7   8          6.99          7.47        12.25 o
 -31   7   8         74.00         64.66        14.50 o
 -29   7   8          0.02         -7.10         9.69 o
 -27   7   8         19.78         22.27        11.29 o
 -25   7   8         53.74         50.19        12.30 o
 -23   7   8          8.35          7.47         9.88 o
 -21   7   8         93.65         75.40        14.93 o
 -19   7   8         37.44         35.31        10.86 o
 -17   7   8         20.57         19.14        10.81 o
 -15   7   8         50.87         22.69         8.69 o
 -13   7   8        109.46         94.02        11.89 o
 -11   7   8        692.31        737.17        29.12 o
  -9   7   8          7.44          5.38         7.57 o
  -7   7   8       1576.62       1633.48        42.93 o
  -5   7   8       1205.65       1321.05        38.92 o
  -3   7   8       1654.98       1636.73        39.03 o
  -1   7   8       2068.69       2093.99        51.82 o
   1   7   8        245.55        207.98        14.95 o
   3   7   8        543.14        504.22        22.67 o
   5   7   8        288.25        305.37        19.64 o
   7   7   8        418.57        450.96        22.06 o
   9   7   8        776.93        747.19        29.43 o
  11   7   8         16.28         29.59         9.59 o
  13   7   8         31.56         24.95        12.02 o
  15   7   8         97.65        112.02        14.34 o
  17   7   8         26.44         25.06        10.80 o
  19   7   8         98.77        112.95        15.86 o
  21   7   8          0.01         10.92        12.09 o
  23   7   8         58.45         48.12        14.15 o
  25   7   8         14.78         23.54        14.37 o
  27   7   8          0.94         18.18        11.50 o
  29   7   8         33.48         58.08        18.27 o
  31   7   8         40.51         52.94        18.80 o
 -32   8   8          1.23          2.11        17.57 o
 -30   8   8          0.58        -13.61        14.21 o
 -28   8   8          0.05          5.19        13.00 o
 -26   8   8         49.29         44.87        14.18 o
 -24   8   8         80.90         75.70        16.03 o
 -22   8   8          0.84         11.50        11.58 o
 -20   8   8          4.48          1.61         8.90 o
 -18   8   8         86.19         62.71        13.11 o
 -16   8   8        407.49        474.15        26.72 o
 -14   8   8          0.50          5.18         9.53 o
 -12   8   8         38.87         74.86        12.41 o
 -10   8   8        848.25       1020.02        36.31 o
  -8   8   8        725.32        756.44        31.02 o
  -6   8   8         14.21         -2.83         7.98 o
  -4   8   8         26.02         24.40         9.35 o
  -2   8   8         74.27         70.08        11.95 o
   0   8   8        331.92        256.64        17.32 o
   2   8   8        194.37        208.03        16.34 o
   4   8   8        103.89         39.87         9.55 o
   6   8   8         80.90         64.71        10.53 o
   8   8   8        115.86         87.73        12.92 o
  10   8   8        356.31        382.52        24.24 o
  12   8   8         14.68         24.79        12.27 o
  14   8   8         20.49          2.36         9.76 o
  16   8   8          3.62          3.84        10.14 o
  18   8   8         11.82         29.35        11.21 o
  20   8   8          8.11         11.38        11.46 o
  22   8   8         51.38         63.40        14.80 o
  24   8   8         45.56         44.41        14.74 o
  26   8   8         19.63         17.45        13.82 o
  28   8   8         11.56          3.17        17.70 o
 -29   9   8          0.01          4.12        15.30 o
 -27   9   8          0.91          5.53        12.76 o
 -25   9   8          0.00         -4.41        14.43 o
 -23   9   8         52.60         47.29        13.88 o
 -21   9   8          0.50        -10.66        10.66 o
 -19   9   8         21.08         25.93        12.32 o
 -17   9   8         16.49         12.53         9.92 o
 -15   9   8         13.23          5.30        10.98 o
 -13   9   8          5.71          6.70        11.10 o
 -11   9   8         28.56         21.18        11.46 o
  -9   9   8          7.85          0.37         9.76 o
  -7   9   8          0.70         -9.39         9.39 o
  -5   9   8        130.49        146.93        15.72 o
  -3   9   8         53.02         42.39        11.91 o
  -1   9   8        135.93        114.35        17.67 o
   1   9   8        104.75        106.11        14.87 o
   3   9   8         35.77         53.72        13.02 o
   5   9   8          0.62         -8.57         8.75 o
   7   9   8         36.02         25.80        12.39 o
   9   9   8          2.83          4.60         9.64 o
  11   9   8         24.47         29.46        11.12 o
  13   9   8          0.84         -2.28        10.79 o
  15   9   8          0.06          2.71        10.59 o
  17   9   8          2.40          0.58        11.91 o
  19   9   8          2.42          7.66        10.89 o
  21   9   8         19.30         26.35        12.15 o
  23   9   8         14.83         13.86        11.65 o
  25   9   8          0.28         17.45        17.30 o
 -26  10   8          3.59        -16.61        16.61 o
 -24  10   8          5.64         -6.75        14.09 o
 -22  10   8         39.91          9.31        12.87 o
 -20  10   8         12.78         11.19        13.29 o
 -18  10   8          0.87         -3.56        12.88 o
 -16  10   8         28.83         27.20        13.31 o
 -14  10   8         45.28         21.65        13.26 o
 -12  10   8         82.44        124.50        17.78 o
 -10  10   8          1.96         13.18        11.04 o
  -8  10   8         14.30         14.06        12.37 o
  -6  10   8          0.53          0.94        11.76 o
  -4  10   8         14.64         -4.04        11.29 o
  -2  10   8         12.13         -2.91        10.80 o
   0  10   8          2.65         16.44        10.24 o
   2  10   8          5.58         -6.11        10.77 o
   4  10   8         39.45         20.48        11.49 o
   6  10   8          6.99         10.81        13.30 o
   8  10   8          7.58         13.11        12.03 o
  10  10   8         44.10         36.43        13.14 o
  12  10   8          8.64          0.07        11.85 o
  14  10   8          5.34          8.30        11.83 o
  16  10   8          0.88         -6.41        10.07 o
  18  10   8          2.32        -16.01        16.01 o
  20  10   8         14.14         18.56        13.55 o
 -19  11   8          0.00          4.27        14.05 o
 -17  11   8         11.09         -0.92        15.55 o
 -15  11   8         39.86         86.57        17.87 o
 -13  11   8         19.41         11.88        14.55 o
 -11  11   8          5.29          1.76        12.82 o
  -9  11   8         69.06         79.92        16.32 o
  -7  11   8         15.88         11.85        14.45 o
  -5  11   8          4.74          8.77        13.91 o
  -3  11   8          0.46          4.43        12.77 o
  -1  11   8          6.26         10.69        10.72 o
   1  11   8          4.63          3.05        10.97 o
   3  11   8          1.06          3.42        12.16 o
   5  11   8         15.49         26.00        20.13 o
   7  11   8         26.34         42.30        14.96 o
   9  11   8          4.20         54.64        15.37 o
  11  11   8          8.97         34.59        18.35 o
  13  11   8         32.72         37.79        16.22 o
  15  11   8          3.41          0.83        19.39 o
 -10  12   8          3.11         33.22        31.44 o
  -8  12   8          0.22          3.56        20.15 o
  -6  12   8         30.86         33.24        16.94 o
  -4  12   8          4.86        -14.42        14.42 o
  -2  12   8          9.77          9.64        14.40 o
   0  12   8          6.12         20.21        14.01 o
   2  12   8         29.69         52.55        18.78 o
   4  12   8          7.31          0.74        17.16 o
   6  12   8          0.01         17.74        23.87 o
 -43   1   9         11.56         -4.69        17.21 o
 -41   1   9          0.05         -4.46        12.61 o
 -39   1   9         19.90         20.94        13.72 o
 -37   1   9          7.76         22.08        12.90 o
 -35   1   9         83.76         58.82        17.49 o
 -33   1   9          1.18          1.38         8.30 o
 -31   1   9         97.86         95.87        13.00 o
 -29   1   9         84.57         66.25        10.59 o
 -27   1   9         13.89         18.94         7.40 o
 -25   1   9       1378.71       1429.73        35.58 o
 -23   1   9        572.19        534.79        24.78 o
 -21   1   9        366.57        344.24        14.62 o
 -19   1   9       1640.84       1709.12        33.56 o
 -17   1   9        410.65        422.21        13.91 o
 -15   1   9          3.90          6.08         3.37 o
 -13   1   9       2793.54       2827.66        51.37 o
 -11   1   9       2676.25       2755.92        48.40 o
  -9   1   9       6041.24       6427.78       106.48 o
  -7   1   9       5375.65       5301.60        82.11 o
  -5   1   9        311.48        333.36         9.56 o
  -3   1   9      13187.68      13753.06       206.29 o
  -1   1   9        980.44        968.86        18.97 o
   1   1   9        275.03        297.34         9.02 o
   3   1   9          0.95         -1.49         2.41 o
   5   1   9         68.38         66.72         4.23 o
   7   1   9        913.49        889.00        17.48 o
   9   1   9        577.04        630.62        15.10 o
  11   1   9        441.82        435.26        12.35 o
  13   1   9        458.91        479.59        14.33 o
  15   1   9        279.70        281.62        11.41 o
  17   1   9        126.94        112.97         8.53 o
  19   1   9          7.78          5.16         5.72 o
  21   1   9         71.35         72.97         9.00 o
  23   1   9         17.00         10.71         7.08 o
  25   1   9         21.02          1.21         8.59 o
  27   1   9        183.75        180.01        14.95 o
  29   1   9         50.26         61.49        11.87 o
  31   1   9         33.55         56.55        13.60 o
  33   1   9         11.66         24.75        17.22 o
  35   1   9         12.78         11.27        19.94 o
  37   1   9         37.59         42.79        16.73 o
 -42   2   9          1.21         20.30        16.49 o
 -40   2   9         28.57         30.60        14.84 o
 -38   2   9          2.99         23.09        11.75 o
 -36   2   9         46.82         76.15        18.46 o
 -34   2   9         33.62         40.46        11.51 o
 -32   2   9          8.54         -8.01         8.01 o
 -30   2   9        116.83        129.34        13.28 o
 -28   2   9          1.89          1.02         6.71 o
 -26   2   9       1673.59       1699.56        41.48 o
 -24   2   9          2.42         -5.71         5.71 o
 -22   2   9          3.49         -5.84         6.62 o
 -20   2   9        110.97         85.08         8.18 o
 -18   2   9          5.29          8.02         4.58 o
 -16   2   9          2.76         -2.59         3.60 o
 -14   2   9         78.21         71.23         6.36 o
 -12   2   9          3.85          0.00         3.68 o
 -10   2   9       1094.35       1086.04        22.88 o
  -8   2   9        965.26       1058.02        21.02 o
  -6   2   9       2480.66       2713.53        45.44 o
  -4   2   9         43.24         21.57         3.05 o
  -2   2   9        155.85        159.18         6.13 o
   0   2   9        213.10        148.39         5.30 o
   2   2   9       1425.34       1658.70        30.38 o
   4   2   9       6600.64       6604.94       106.45 o
   6   2   9         23.91         28.36         3.66 o
   8   2   9          1.49         -1.16         2.64 o
  10   2   9        480.34        521.16        14.12 o
  12   2   9         39.05         41.55         4.89 o
  14   2   9        462.22        411.96        15.22 o
  16   2   9        470.09        496.25        21.30 o
  18   2   9        180.78        169.74        11.76 o
  20   2   9        738.12        739.49        28.42 o
  22   2   9        220.94        231.66        14.33 o
  24   2   9        186.13        181.89        13.61 o
  26   2   9         19.50         -3.84         8.21 o
  28   2   9         18.05         21.89        10.34 o
  30   2   9         28.92         30.02        11.81 o
  32   2   9         40.79         37.21        13.56 o
  34   2   9          9.42         -1.24        16.30 o
  36   2   9          7.92         13.26        16.73 o
  38   2   9          0.74          6.86        32.54 o
 -41   3   9         14.44         13.37        14.65 o
 -39   3   9         59.48        100.64        20.28 o
 -37   3   9         14.44         46.31        15.10 o
 -35   3   9         15.58         11.60        11.15 o
 -33   3   9          8.25         -1.84        10.03 o
 -31   3   9          1.06         -0.38         7.92 o
 -29   3   9         10.74          2.00         8.87 o
 -27   3   9         63.63         47.07         9.06 o
 -25   3   9         61.84         28.88         7.91 o
 -23   3   9          2.00         -5.59         5.59 o
 -21   3   9         56.63         39.36         8.41 o
 -19   3   9         66.21         50.37         7.60 o
 -17   3   9       1375.82       1406.20        31.36 o
 -15   3   9         43.77         35.86         5.10 o
 -13   3   9          0.14         -3.69         3.69 o
 -11   3   9        614.76        678.51        18.15 o
  -9   3   9        599.94        622.10        14.79 o
  -7   3   9          1.93          1.45         2.51 o
  -5   3   9        527.94        497.68        14.21 o
  -3   3   9        870.60        962.93        22.64 o
  -1   3   9       1462.63       1528.69        31.32 o
   1   3   9          2.49          5.61         3.90 o
   3   3   9       3868.03       3739.11        67.24 o
   5   3   9        562.15        617.62        14.83 o
   7   3   9        254.36        260.25         8.98 o
   9   3   9        432.79        466.51        12.85 o
  11   3   9         68.79         65.78         6.18 o
  13   3   9         18.68         22.88         5.35 o
  15   3   9        964.17       1032.08        33.23 o
  17   3   9         64.35         61.65         7.79 o
  19   3   9         48.21         61.77         8.68 o
  21   3   9        997.20       1086.26        37.76 o
  23   3   9        205.92        181.28        14.43 o
  25   3   9          0.04          9.59        10.04 o
  27   3   9         13.67         -5.32         9.07 o
  29   3   9          3.63         13.63        12.87 o
  31   3   9          3.57         -0.29        12.50 o
  33   3   9         36.54         50.78        17.11 o
  35   3   9          1.20          8.14        12.57 o
  37   3   9          4.00         -8.33        20.68 o
 -40   4   9         27.65         15.75        16.22 o
 -38   4   9          3.35         16.11        19.04 o
 -36   4   9          3.21         -1.16        12.47 o
 -34   4   9         84.26         76.85        14.56 o
 -32   4   9        130.62        162.20        18.78 o
 -30   4   9          0.85         13.62         9.02 o
 -28   4   9         72.29         56.17        11.20 o
 -26   4   9         71.77         48.25         8.89 o
 -24   4   9        686.04        694.00        26.76 o
 -22   4   9         74.52         64.35         8.82 o
 -20   4   9          1.56         -2.21         5.45 o
 -18   4   9         27.73         20.47         6.23 o
 -16   4   9        804.62        821.88        25.17 o
 -14   4   9        113.65        106.26         9.27 o
 -12   4   9       1841.06       1855.93        38.31 o
 -10   4   9       1203.85       1157.65        25.29 o
  -8   4   9       1171.37       1119.76        24.25 o
  -6   4   9       2592.05       2388.56        42.49 o
  -4   4   9        934.72        943.81        23.96 o
  -2   4   9        330.28        275.93        11.95 o
   0   4   9        492.49        375.40        12.93 o
   2   4   9       1235.53       1129.54        27.14 o
   4   4   9        522.49        527.06        16.88 o
   6   4   9        789.10        852.48        22.66 o
   8   4   9         14.18          2.14         4.21 o
  10   4   9          9.45          7.89         5.28 o
  12   4   9         11.58          7.39         6.31 o
  14   4   9          0.87         -5.40         5.40 o
  16   4   9          9.97         19.10         7.39 o
  18   4   9          0.26         -4.23         6.42 o
  20   4   9         76.13         53.54        10.33 o
  22   4   9        185.58        176.42        16.51 o
  24   4   9         61.38         38.50        12.08 o
  26   4   9         20.97         10.16        11.99 o
  28   4   9         52.96         70.00        14.84 o
  30   4   9          0.91        -10.68        10.68 o
  32   4   9         27.56         33.31        14.46 o
  34   4   9          0.14         -4.62        12.41 o
  36   4   9          0.90         35.30        23.31 o
 -39   5   9         15.73         35.06        16.57 o
 -37   5   9         23.63         52.82        16.16 o
 -35   5   9         10.51         22.28        14.06 o
 -33   5   9         18.25         16.60        13.09 o
 -31   5   9          0.00         -9.76         9.76 o
 -29   5   9          0.90          3.53         9.80 o
 -27   5   9          2.15          4.43         8.03 o
 -25   5   9          1.74         14.70         8.65 o
 -23   5   9         17.41         20.58         7.75 o
 -21   5   9        297.64        265.91        16.81 o
 -19   5   9         12.04         13.05         7.28 o
 -17   5   9         35.95         28.33         7.08 o
 -15   5   9        187.19        164.68        11.82 o
 -13   5   9       1132.74       1118.75        29.41 o
 -11   5   9       2166.74       2321.07        57.81 o
  -9   5   9        351.09        379.26        15.14 o
  -7   5   9        546.34        640.47        21.13 o
  -5   5   9        442.46        391.32        14.95 o
  -3   5   9          1.58          8.76         6.05 o
  -1   5   9        804.68        839.32        25.49 o
   1   5   9       1035.05       1066.88        27.27 o
   3   5   9        849.74        808.38        24.32 o
   5   5   9         14.12          1.73         5.43 o
   7   5   9         28.26          3.73         6.52 o
   9   5   9        180.34        149.59        11.19 o
  11   5   9          2.63          2.94         6.35 o
  13   5   9          8.90          8.13         6.62 o
  15   5   9         75.76         72.11        10.46 o
  17   5   9          6.45         -3.54         7.33 o
  19   5   9          1.49         -2.63         7.16 o
  21   5   9          0.01         -8.08         8.08 o
  23   5   9          1.12         13.49         9.28 o
  25   5   9         79.49         80.02        16.14 o
  27   5   9          8.22          8.56        12.73 o
  29   5   9          1.81          7.51        12.40 o
  31   5   9         19.76         -1.24        14.02 o
  33   5   9          5.33         25.56        15.25 o
  35   5   9          0.09        -20.55        20.55 o
 -38   6   9          5.59         57.63        21.28 o
 -36   6   9         19.70         37.34        13.21 o
 -34   6   9         54.37         57.94        14.64 o
 -32   6   9         27.15         27.32        14.26 o
 -30   6   9          0.02          7.37        11.37 o
 -28   6   9         18.23         20.78        12.78 o
 -26   6   9         31.37         19.71        11.24 o
 -24   6   9         54.54         48.27        10.68 o
 -22   6   9         11.25          0.33         7.98 o
 -20   6   9         40.47         34.44         8.41 o
 -18   6   9        253.91        250.88        16.50 o
 -16   6   9          0.61         -7.35         7.35 o
 -14   6   9          7.91         14.14         9.25 o
 -12   6   9        506.57        551.00        24.11 o
 -10   6   9       1185.70       1254.60        36.69 o
  -8   6   9        232.88        288.14        16.91 o
  -6   6   9        421.37        499.70        26.44 o
  -4   6   9         37.72         57.58         8.98 o
  -2   6   9       2953.02       2982.51        65.94 o
   0   6   9        825.54        909.03        30.78 o
   2   6   9         69.78         64.44         9.46 o
   4   6   9        237.23        228.92        15.10 o
   6   6   9        391.30        370.04        18.30 o
   8   6   9        455.15        509.24        22.84 o
  10   6   9         29.78         33.50         8.50 o
  12   6   9         57.66         60.80        10.44 o
  14   6   9         53.37         46.53         9.88 o
  16   6   9         64.31         77.20        11.21 o
  18   6   9         38.85         19.79         9.53 o
  20   6   9          5.58         -0.36         9.03 o
  22   6   9        176.31        215.96        18.97 o
  24   6   9          1.00         -3.68        10.74 o
  26   6   9          0.39         -5.81        11.93 o
  28   6   9          0.18         12.46        12.73 o
  30   6   9          0.22         11.30        14.69 o
  32   6   9          9.15         -0.24        14.22 o
 -35   7   9         21.52         33.41        18.05 o
 -33   7   9          2.07        -12.72        14.80 o
 -31   7   9          0.01          6.99        15.78 o
 -29   7   9         12.29         11.94        13.57 o
 -27   7   9         19.04         21.41        12.64 o
 -25   7   9          4.36         -5.19        10.18 o
 -23   7   9         21.86         19.94        13.86 o
 -21   7   9        100.93         99.40        14.28 o
 -19   7   9          5.59         -2.82         9.06 o
 -17   7   9         17.04          7.50         9.79 o
 -15   7   9        244.82        247.81        18.00 o
 -13   7   9        377.51        317.72        19.96 o
 -11   7   9         86.56         64.62        11.21 o
  -9   7   9        101.73        112.03        13.71 o
  -7   7   9        166.95        138.62        14.02 o
  -5   7   9        698.54        772.58        29.77 o
  -3   7   9        232.80        181.76        20.73 o
  -1   7   9        126.04        137.36        13.68 o
   1   7   9          2.85         -4.69         6.37 o
   3   7   9         67.19         55.57         9.28 o
   5   7   9        108.31         79.61        11.63 o
   7   7   9         71.82         43.51         9.65 o
   9   7   9        137.86         91.21        11.93 o
  11   7   9          6.28         10.56         9.03 o
  13   7   9         96.09         79.73        14.53 o
  15   7   9          0.07          1.80         8.79 o
  17   7   9          0.17         -9.21        10.12 o
  19   7   9         22.36         19.80        11.83 o
  21   7   9          1.27         -1.60         9.27 o
  23   7   9         87.89        110.39        17.08 o
  25   7   9         26.44         14.91        13.02 o
  27   7   9         27.79         30.03        15.98 o
  29   7   9         33.15         37.18        16.77 o
  31   7   9         28.01          8.90        31.28 o
 -32   8   9          1.78         -7.82        16.63 o
 -30   8   9          0.66          2.97        12.93 o
 -28   8   9         29.25         36.86        15.28 o
 -26   8   9          1.52         19.88        13.58 o
 -24   8   9         52.99         34.01        13.83 o
 -22   8   9        188.30        219.47        21.08 o
 -20   8   9        270.01        311.12        22.04 o
 -18   8   9        125.88        129.51        15.70 o
 -16   8   9         51.90         54.30        12.64 o
 -14   8   9        244.23        295.53        21.55 o
 -12   8   9        580.63        633.20        30.88 o
 -10   8   9        477.34        549.04        26.56 o
  -8   8   9         37.98         46.57        11.63 o
  -6   8   9        164.28        176.07        16.86 o
  -4   8   9          0.34         -9.10         9.10 o
  -2   8   9         18.87         17.42        10.17 o
   0   8   9         15.69         13.73         8.39 o
   2   8   9        151.28        127.77        13.70 o
   4   8   9          0.29         -5.00         7.22 o
   6   8   9         27.93          3.31         9.83 o
   8   8   9         23.37         14.80        10.90 o
  10   8   9         12.85         -8.93         8.93 o
  12   8   9        142.28        143.09        17.18 o
  14   8   9         12.29         17.73        10.01 o
  16   8   9          0.02         -2.18        11.41 o
  18   8   9         11.90          5.33        12.09 o
  20   8   9         24.10         30.03        11.88 o
  22   8   9        172.04        234.04        23.08 o
  24   8   9          4.43         -2.57        13.20 o
  26   8   9         26.66         16.24        15.25 o
  28   8   9         65.05         55.30        25.67 o
 -29   9   9         16.10          1.58        14.38 o
 -27   9   9         10.28          5.77        18.21 o
 -25   9   9          5.24          2.27        11.57 o
 -23   9   9         17.77          3.79        12.88 o
 -21   9   9         18.92         31.94        13.53 o
 -19   9   9         31.55         31.33        13.23 o
 -17   9   9        103.35        105.93        16.11 o
 -15   9   9         22.12         25.59        12.44 o
 -13   9   9          7.48         16.65        12.69 o
 -11   9   9        153.01        184.64        21.77 o
  -9   9   9          6.76        -10.09        10.09 o
  -7   9   9         10.57          0.00        11.10 o
  -5   9   9         67.48         42.07        12.03 o
  -3   9   9         23.93         24.59        10.72 o
  -1   9   9          6.69          5.56        10.01 o
   1   9   9         49.13         41.82        12.26 o
   3   9   9         49.67         28.24        11.61 o
   5   9   9          0.00         -9.80         9.80 o
   7   9   9         31.65         46.43        12.67 o
   9   9   9          0.60         -3.36        10.29 o
  11   9   9          6.64         -4.63        10.29 o
  13   9   9          0.29          8.85        12.06 o
  15   9   9         11.70         14.42        11.62 o
  17   9   9         13.86         21.06        13.27 o
  19   9   9          9.10         35.84        14.18 o
  21   9   9         41.24         50.58        15.20 o
  23   9   9          0.11         18.78        12.60 o
  25   9   9          6.56        -22.77        52.95 o
 -24  10   9          0.49         10.12        15.42 o
 -22  10   9          3.09          0.48        14.83 o
 -20  10   9          0.59         19.58        14.88 o
 -18  10   9          4.30         -1.04        14.51 o
 -16  10   9          3.95          6.73        13.88 o
 -14  10   9          0.71          5.74        11.92 o
 -12  10   9         84.72        102.38        17.61 o
 -10  10   9         27.49         14.10        12.80 o
  -8  10   9         45.09         50.46        14.13 o
  -6  10   9         23.11         47.01        15.76 o
  -4  10   9          3.24         18.89        11.37 o
  -2  10   9          9.69          8.85        12.71 o
   0  10   9          3.21          8.28        13.00 o
   2  10   9         16.78          2.68        16.35 o
   4  10   9         15.52          6.62        12.41 o
   6  10   9          0.03         -9.87         9.87 o
   8  10   9          2.82         -9.96         9.96 o
  10  10   9          3.85         12.53        12.65 o
  12  10   9         20.68         12.65        13.68 o
  14  10   9          4.33         -0.27        14.56 o
  16  10   9         25.62         13.54        12.51 o
  18  10   9          1.44         -0.88        13.55 o
  20  10   9          2.19        -13.49        18.96 o
 -19  11   9          2.17         14.99        25.30 o
 -17  11   9          1.68        -15.11        15.11 o
 -15  11   9          0.64        -13.00        13.00 o
 -13  11   9         20.39         21.85        15.41 o
 -11  11   9          2.42        -11.36        11.36 o
  -9  11   9          0.66         -6.12        14.40 o
  -7  11   9          1.54         15.48        15.18 o
  -5  11   9          3.89         23.96        14.23 o
  -3  11   9         28.78         16.99        13.71 o
  -1  11   9          0.24         -2.79        13.28 o
   1  11   9          0.97          2.99        13.77 o
   3  11   9         11.08         28.29        15.58 o
   5  11   9          0.25          8.37        13.30 o
   7  11   9         16.94         68.87        17.59 o
   9  11   9          3.56          6.81        13.38 o
  11  11   9          0.01         13.32        14.16 o
  13  11   9          8.83         17.90        15.99 o
  -6  12   9         35.77         81.76        21.20 o
  -4  12   9          1.37         19.49        16.05 o
  -2  12   9         39.74         42.64        17.09 o
   0  12   9          1.17         -1.83        18.34 o
   2  12   9         15.35         24.30        60.47 o
 -42   0  10          2.55         -1.31        21.65 o
 -40   0  10          3.47         27.05        21.59 o
 -38   0  10         35.76         59.83        22.70 o
 -36   0  10          0.88          6.11        13.62 o
 -34   0  10          6.36         11.36        18.58 o
 -32   0  10          0.91          0.37        11.57 o
 -30   0  10         32.46         33.50        12.65 o
 -28   0  10          4.72         10.18         9.95 o
 -26   0  10         23.20         -0.98        10.71 o
 -24   0  10        598.52        540.52        32.89 o
 -22   0  10       9137.38       9788.33       274.46 o
 -20   0  10         15.89         29.32         8.85 o
 -18   0  10        144.61        169.00        12.54 o
 -16   0  10         12.04         15.41         5.92 o
 -14   0  10       7174.10       7795.86       187.91 o
 -12   0  10         49.35         60.95         7.75 o
 -10   0  10       7775.66       8066.55       173.82 o
  -8   0  10       5325.77       5647.19       118.25 o
  -6   0  10       6243.76       6732.02       153.22 o
  -4   0  10         59.40         76.92         8.48 o
  -2   0  10        134.24        133.71         9.93 o
   0   0  10        441.86        478.29        17.96 o
   2   0  10       1738.03       1797.05        45.80 o
   4   0  10       3090.70       3055.44        69.90 o
   6   0  10       1351.69       1453.84        33.92 o
   8   0  10       1974.93       2025.01        51.51 o
  10   0  10       2466.36       2657.59        65.55 o
  12   0  10         55.94         59.02         7.69 o
  14   0  10         61.82         69.27         9.29 o
  16   0  10       1080.63       1112.82        36.17 o
  18   0  10       2391.50       2698.75        83.52 o
  20   0  10        392.63        429.64        29.13 o
  22   0  10         59.65         99.20        15.44 o
  24   0  10         53.33         72.04        20.00 o
  26   0  10        346.61        378.88        28.84 o
  28   0  10        158.25        171.99        22.73 o
  30   0  10         12.29        -15.97        17.26 o
  32   0  10          0.15         34.31        19.48 o
  34   0  10         63.94         55.61        27.88 o
  36   0  10         14.61         -2.26        19.80 o
 -43   1  10          0.70        -15.12        15.12 o
 -41   1  10          2.06        -12.41        14.93 o
 -39   1  10         11.68         22.72        15.47 o
 -37   1  10          2.30         -1.24        12.97 o
 -35   1  10         43.13         48.27        11.73 o
 -33   1  10          2.90          0.74         9.55 o
 -31   1  10          5.63          7.79         8.43 o
 -29   1  10        170.81        151.20        17.17 o
 -27   1  10          5.53         -0.44         6.82 o
 -25   1  10       2959.60       3033.84        66.34 o
 -23   1  10        176.04        169.60        14.93 o
 -21   1  10        165.88        158.40        10.74 o
 -19   1  10         97.14        106.40         7.98 o
 -17   1  10       2314.61       2417.65        47.68 o
 -15   1  10         66.04         61.66         5.41 o
 -13   1  10       2833.19       3011.00        55.02 o
 -11   1  10       1112.27       1152.71        23.28 o
  -9   1  10       1357.32       1507.48        27.39 o
  -7   1  10        549.49        571.07        13.20 o
  -5   1  10       2104.86       2275.76        38.80 o
  -3   1  10       2907.59       3025.06        50.07 o
  -1   1  10        215.21        226.49        10.02 o
   1   1  10       6496.76       6381.65       100.68 o
   3   1  10        417.85        340.01         9.94 o
   5   1  10        458.81        464.83        11.44 o
   7   1  10         66.32         74.28         4.91 o
   9   1  10        293.57        296.35        10.43 o
  11   1  10        267.10        272.91        10.49 o
  13   1  10          0.52         -2.83         3.61 o
  15   1  10         44.17         34.98         6.07 o
  17   1  10        368.34        344.55        15.01 o
  19   1  10          0.40         -1.82         6.40 o
  21   1  10        765.20        736.18        25.61 o
  23   1  10        453.16        467.36        25.95 o
  25   1  10         86.75         87.88        11.42 o
  27   1  10        115.08        109.79        13.89 o
  29   1  10          3.74         13.55        10.91 o
  31   1  10         74.50         85.11        16.39 o
  33   1  10          8.05         24.36        12.83 o
  35   1  10         35.87         22.55        14.27 o
  37   1  10          5.75         55.17        18.56 o
 -42   2  10          0.51         38.68        17.52 o
 -40   2  10          4.73          8.14        17.53 o
 -38   2  10        177.75        233.67        23.65 o
 -36   2  10         71.20         83.93        20.84 o
 -34   2  10         16.89         24.00        16.37 o
 -32   2  10          2.76          5.90         9.41 o
 -30   2  10         40.36         39.09        10.63 o
 -28   2  10        109.35         94.56        11.16 o
 -26   2  10        577.22        630.78        26.70 o
 -24   2  10        128.93        100.45        10.74 o
 -22   2  10        517.88        496.28        20.43 o
 -20   2  10        293.85        280.69        13.87 o
 -18   2  10         54.42         42.05         6.13 o
 -16   2  10         76.01         68.25         6.35 o
 -14   2  10          6.93          3.81         3.91 o
 -12   2  10        115.88        118.90         7.16 o
 -10   2  10         70.13         57.88         5.15 o
  -8   2  10          0.29          0.73         2.28 o
  -6   2  10         49.36         27.30         3.40 o
  -4   2  10        516.95        383.52        10.50 o
  -2   2  10        901.07        931.74        19.87 o
   0   2  10        706.18        674.98        14.49 o
   2   2  10         25.62         11.27         2.74 o
   4   2  10          8.60         -2.11         2.69 o
   6   2  10          2.30         -2.68         2.68 o
   8   2  10        102.95        116.82         6.49 o
  10   2  10         58.19         38.84         4.72 o
  12   2  10          6.53         -2.27         3.50 o
  14   2  10        156.87        148.14        10.92 o
  16   2  10         20.30         10.52         5.34 o
  18   2  10        170.60        166.21        13.35 o
  20   2  10        199.69        180.76        12.90 o
  22   2  10        409.25        363.38        19.15 o
  24   2  10          1.51         -0.78         7.65 o
  26   2  10          4.24         13.77        10.36 o
  28   2  10         33.85         17.08        11.38 o
  30   2  10          2.11         56.30        15.91 o
  32   2  10         36.33         38.65        16.29 o
  34   2  10         10.10          3.71        15.84 o
  36   2  10         13.00         17.95        19.68 o
 -41   3  10          4.12         15.97        19.02 o
 -39   3  10         50.95         67.34        15.26 o
 -37   3  10         41.84         45.13        13.25 o
 -35   3  10         15.87          5.70        14.97 o
 -33   3  10         49.35         52.09        15.49 o
 -31   3  10         16.30         33.45        10.95 o
 -29   3  10          0.25          9.37         9.14 o
 -27   3  10          7.55          6.84         7.98 o
 -25   3  10        978.62        965.33        31.11 o
 -23   3  10          0.39          1.55         6.04 o
 -21   3  10         24.23         28.01         7.18 o
 -19   3  10         89.15         61.25         7.92 o
 -17   3  10          2.84         -0.66         4.41 o
 -15   3  10        674.55        640.95        19.79 o
 -13   3  10         25.04         18.03         5.08 o
 -11   3  10       1301.54       1295.18        26.67 o
  -9   3  10        937.05        875.79        21.00 o
  -7   3  10       1575.05       1506.61        29.31 o
  -5   3  10        327.81        393.53        12.74 o
  -3   3  10        422.50        396.56        14.13 o
  -1   3  10        207.34        191.13         8.65 o
   1   3  10       2685.42       2762.09        52.68 o
   3   3  10         97.92         80.08         6.52 o
   5   3  10       1903.96       1886.68        37.50 o
   7   3  10       1030.84       1144.83        34.17 o
   9   3  10        135.02        119.62         7.58 o
  11   3  10        157.64        179.00        12.55 o
  13   3  10         44.14         41.88         6.69 o
  15   3  10          1.24         -1.63         5.69 o
  17   3  10          0.71         -5.81         5.81 o
  19   3  10          2.43         -6.40         6.40 o
  21   3  10       1041.72       1169.84        44.39 o
  23   3  10         13.50         22.83         9.79 o
  25   3  10        106.74         99.68        15.40 o
  27   3  10          0.02         -3.40        11.65 o
  29   3  10         25.10         40.03        14.83 o
  31   3  10         10.08         16.28        14.18 o
  33   3  10         22.53         43.87        15.26 o
  35   3  10          2.74        -16.70        17.45 o
 -40   4  10          7.67          8.05        15.43 o
 -38   4  10          1.73         17.60        13.66 o
 -36   4  10         25.24         28.74        14.07 o
 -34   4  10         11.51         17.29        11.14 o
 -32   4  10          1.60         19.30        11.33 o
 -30   4  10         21.82         19.94        10.45 o
 -28   4  10        192.01        174.86        16.21 o
 -26   4  10         11.37          9.20         7.46 o
 -24   4  10        374.05        298.65        17.19 o
 -22   4  10        428.24        353.89        19.37 o
 -20   4  10        665.04        590.77        23.47 o
 -18   4  10        293.37        262.37        14.78 o
 -16   4  10         27.14         21.53         6.53 o
 -14   4  10          5.91          3.10         5.25 o
 -12   4  10        763.66        833.42        23.04 o
 -10   4  10         32.24         44.83         6.53 o
  -8   4  10       2054.45       2051.43        40.56 o
  -6   4  10        403.62        397.88        13.03 o
  -4   4  10        118.88        126.51         8.66 o
  -2   4  10         29.77         40.83         6.02 o
   0   4  10        368.58        378.05        18.06 o
   2   4  10        475.02        551.25        19.64 o
   4   4  10       1430.65       1437.57        36.30 o
   6   4  10        286.50        253.63        12.52 o
   8   4  10          4.72          4.10         5.15 o
  10   4  10        231.77        218.37        12.29 o
  12   4  10          9.35         -0.41         6.26 o
  14   4  10        155.43        149.21        12.41 o
  16   4  10        239.14        242.67        16.94 o
  18   4  10          2.04         -5.53         7.64 o
  20   4  10         45.40         48.24         9.64 o
  22   4  10         50.62         32.27         9.76 o
  24   4  10         56.45         41.06        12.50 o
  26   4  10          0.98         22.21        13.13 o
  28   4  10          8.98         14.30        13.35 o
  30   4  10         54.63         58.19        14.38 o
  32   4  10         10.39         24.09        13.87 o
  34   4  10          6.53          5.61        17.94 o
 -39   5  10         27.04         32.46        18.08 o
 -37   5  10          0.43         -2.03        13.26 o
 -35   5  10          7.02         -9.77        10.67 o
 -33   5  10          1.12         18.68        12.86 o
 -31   5  10         11.27         11.04        11.78 o
 -29   5  10          4.39         -0.78        10.75 o
 -27   5  10          0.32         -8.53         8.53 o
 -25   5  10         95.85         56.23        10.29 o
 -23   5  10         19.25         18.89         7.86 o
 -21   5  10       1093.71       1091.47        33.01 o
 -19   5  10        747.94        727.73        26.28 o
 -17   5  10          6.60          7.72         6.43 o
 -15   5  10        345.40        368.14        17.42 o
 -13   5  10       2581.62       2410.27        54.13 o
 -11   5  10          4.19          0.06         6.80 o
  -9   5  10       2550.06       2523.23        60.78 o
  -7   5  10       1417.75       1363.18        35.13 o
  -5   5  10        789.46        723.40        23.95 o
  -3   5  10        264.30        229.45        12.35 o
  -1   5  10        285.37        262.70        14.35 o
   1   5  10        279.42        255.18        13.76 o
   3   5  10        160.84        170.17        13.44 o
   5   5  10         92.36        149.04        11.66 o
   7   5  10        459.19        540.43        23.47 o
   9   5  10         13.29         -0.57         6.82 o
  11   5  10         39.05         20.81         8.55 o
  13   5  10         33.86         21.26         8.19 o
  15   5  10        352.28        370.42        19.61 o
  17   5  10          5.99         -6.26         7.27 o
  19   5  10         16.66          8.37         8.08 o
  21   5  10         22.79         17.21         9.77 o
  23   5  10          0.02         24.25        11.36 o
  25   5  10          1.62         -3.51        10.56 o
  27   5  10          8.81         16.79        13.50 o
  29   5  10         63.45         86.36        19.82 o
  31   5  10          5.40          0.45        12.26 o
  33   5  10          2.78          0.37        14.43 o
 -36   6  10         48.80         50.77        19.24 o
 -34   6  10         19.43         15.63        12.27 o
 -32   6  10          4.92         11.66        11.94 o
 -30   6  10          0.80          8.17        12.29 o
 -28   6  10          1.26         -0.92        10.71 o
 -26   6  10         18.45         25.04        10.95 o
 -24   6  10        194.13        169.06        18.32 o
 -22   6  10         12.07          8.83        10.03 o
 -20   6  10         42.41         27.18        10.04 o
 -18   6  10         38.36         27.38         8.90 o
 -16   6  10        749.41        761.76        31.08 o
 -14   6  10         59.84         41.77        10.76 o
 -12   6  10        941.66        974.84        39.72 o
 -10   6  10       1192.05       1263.62        39.25 o
  -8   6  10         94.01         96.94        11.91 o
  -6   6  10        108.89        116.27        11.85 o
  -4   6  10       4785.40       4860.51        95.52 o
  -2   6  10        471.75        487.91        25.85 o
   0   6  10        114.66        127.43        12.19 o
   2   6  10       1267.37       1266.39        35.56 o
   4   6  10        531.74        476.03        21.32 o
   6   6  10        132.59         81.29        10.31 o
   8   6  10        157.16        113.14        13.14 o
  10   6  10          4.74         -4.88         7.86 o
  12   6  10          6.21         -5.79         7.64 o
  14   6  10          7.92          4.29         8.93 o
  16   6  10          1.20         -7.27         8.12 o
  18   6  10          6.56         -0.78         9.24 o
  20   6  10          2.89         -5.89         8.52 o
  22   6  10         62.42         90.78        16.55 o
  24   6  10         68.42         75.37        16.38 o
  26   6  10         26.51         17.16        12.94 o
  28   6  10          9.14         15.56        15.22 o
  30   6  10          7.20         23.45        15.23 o
  32   6  10         26.57          1.90        25.06 o
 -35   7  10         10.60        -12.46        17.55 o
 -33   7  10          3.27         16.38        15.36 o
 -31   7  10         10.52          3.09        14.79 o
 -29   7  10          8.99          8.60        14.11 o
 -27   7  10         43.09         19.72        13.31 o
 -25   7  10          2.38          1.63        14.64 o
 -23   7  10          5.43         -4.70        10.41 o
 -21   7  10         16.57         11.78        10.23 o
 -19   7  10          3.12         -9.71         9.71 o
 -17   7  10          2.01         16.98        10.12 o
 -15   7  10          7.63          1.96         8.72 o
 -13   7  10          7.97          6.58         8.83 o
 -11   7  10         30.06         25.52         9.57 o
  -9   7  10        413.50        419.31        22.15 o
  -7   7  10          9.10          2.54         8.35 o
  -5   7  10          0.00         -0.15         8.74 o
  -3   7  10        491.52        497.88        26.09 o
  -1   7  10        178.54        132.68        14.16 o
   1   7  10         16.03         15.95         8.12 o
   3   7  10          8.46         -6.88         6.88 o
   5   7  10         25.83          8.36         7.53 o
   7   7  10        175.25        147.48        13.25 o
   9   7  10         70.58         57.55        10.76 o
  11   7  10         57.38         67.54        12.16 o
  13   7  10         75.95         50.91        16.11 o
  15   7  10          4.88         -3.72         9.81 o
  17   7  10          9.13         13.35        11.36 o
  19   7  10         17.52         18.59        11.78 o
  21   7  10         49.74         47.31        12.59 o
  23   7  10         73.88         50.28        13.67 o
  25   7  10          2.95         -7.97        12.58 o
  27   7  10          4.45          3.43        16.21 o
  29   7  10         17.41         47.58        17.88 o
 -32   8  10          6.61         19.51        21.60 o
 -30   8  10         10.74          9.19        14.40 o
 -28   8  10         23.79         16.86        14.97 o
 -26   8  10         15.87         12.12        14.24 o
 -24   8  10         84.03        102.79        15.76 o
 -22   8  10         76.35         60.80        14.10 o
 -20   8  10          1.93         12.07        12.00 o
 -18   8  10         58.44         85.22        14.62 o
 -16   8  10        414.74        488.00        28.36 o
 -14   8  10          0.57         16.83         9.64 o
 -12   8  10        146.31        180.29        22.46 o
 -10   8  10        194.38        194.38        17.85 o
  -8   8  10        123.11        142.94        16.91 o
  -6   8  10          9.75         -9.31         9.31 o
  -4   8  10          0.00          9.09         9.91 o
  -2   8  10        233.34        167.75        16.53 o
   0   8  10         58.37         56.97        10.84 o
   2   8  10          6.13         -4.75         8.36 o
   4   8  10          7.61         -3.57         9.30 o
   6   8  10          0.06         -8.27         8.27 o
   8   8  10         44.18         52.90        12.20 o
  10   8  10          3.79         -3.14         8.84 o
  12   8  10         13.47         32.11        12.68 o
  14   8  10          0.50         -3.55        10.48 o
  16   8  10          8.18          5.79        11.70 o
  18   8  10         70.43         63.33        15.86 o
  20   8  10         19.59         31.08        12.74 o
  22   8  10          0.69        -10.21        10.21 o
  24   8  10          5.49         19.35        13.98 o
  26   8  10          6.83         -2.16        12.83 o
 -29   9  10         19.10          8.08        19.12 o
 -27   9  10          9.62         29.22        15.67 o
 -25   9  10         58.01         65.53        20.37 o
 -23   9  10         16.56         20.82        14.01 o
 -21   9  10        112.70         98.17        20.40 o
 -19   9  10         39.42         50.47        14.42 o
 -17   9  10         28.42         25.35        12.80 o
 -15   9  10         55.14         44.91        15.08 o
 -13   9  10         61.56         69.98        16.97 o
 -11   9  10         24.10          6.56        11.76 o
  -9   9  10          2.97         -5.21         9.78 o
  -7   9  10         12.19         18.76        11.48 o
  -5   9  10         40.71         15.43        11.24 o
  -3   9  10          0.05          9.41        10.14 o
  -1   9  10          8.18          2.63         9.04 o
   1   9  10          0.58          2.95         9.44 o
   3   9  10          7.70          1.55         9.43 o
   5   9  10         49.04         40.53        18.37 o
   7   9  10          3.01          0.14        11.89 o
   9   9  10         38.46         33.87        12.37 o
  11   9  10         83.35         88.30        15.70 o
  13   9  10          0.77         15.19        11.66 o
  15   9  10          3.82         29.03        12.18 o
  17   9  10         24.90         18.91        13.86 o
  19   9  10         45.95         82.34        17.63 o
  21   9  10          1.08         -0.92        12.51 o
  23   9  10          5.66          3.41        15.67 o
 -24  10  10         10.57         -9.66        17.02 o
 -22  10  10         10.72         10.18        15.02 o
 -20  10  10          1.66         -9.13        13.58 o
 -18  10  10          0.77         14.58        15.72 o
 -16  10  10          3.34          3.52        13.07 o
 -14  10  10         35.20         27.91        14.63 o
 -12  10  10          2.85          1.23        13.51 o
 -10  10  10         34.15         14.53        13.81 o
  -8  10  10         91.01         83.11        21.46 o
  -6  10  10         20.85         21.15        13.80 o
  -4  10  10          2.97          0.70        11.68 o
  -2  10  10        109.75        130.47        18.72 o
   0  10  10         10.46         16.98        12.62 o
   2  10  10          9.11          7.30        14.01 o
   4  10  10         12.93        -12.47        12.47 o
   6  10  10          8.95        -12.03        13.83 o
   8  10  10          3.00          8.67        12.73 o
  10  10  10          1.81         13.77        12.86 o
  12  10  10         55.39         81.64        17.85 o
  14  10  10          0.60          7.10        12.81 o
  16  10  10          7.88          3.22        13.10 o
  18  10  10          7.02         15.32        15.63 o
 -17  11  10          0.33         -7.80        17.44 o
 -15  11  10         21.81         14.19        15.03 o
 -13  11  10          2.10         13.18        15.78 o
 -11  11  10         13.54         14.25        15.01 o
  -9  11  10         85.84         89.48        19.75 o
  -7  11  10         11.15         -4.72        13.73 o
  -5  11  10          5.74         10.30        16.47 o
  -3  11  10          8.89         12.13        14.86 o
  -1  11  10          2.94         -8.42        12.34 o
   1  11  10         54.08         67.94        17.79 o
   3  11  10         24.12         38.84        16.99 o
   5  11  10         13.38         44.76        17.45 o
   7  11  10         23.38         52.94        16.31 o
   9  11  10         31.92         42.17        15.71 o
  11  11  10          6.48        -13.96        13.96 o
 -41   1  11          1.37          7.98        16.03 o
 -39   1  11          1.46          6.28        11.58 o
 -37   1  11         90.73         76.20        16.42 o
 -35   1  11          3.56         21.06        10.37 o
 -33   1  11          0.18         -0.32         9.74 o
 -31   1  11          4.37          7.97         8.33 o
 -29   1  11         17.19         15.44         8.44 o
 -27   1  11        124.20         80.67        10.16 o
 -25   1  11        127.59        148.12        12.27 o
 -23   1  11        160.68        132.11        11.26 o
 -21   1  11       2049.18       2028.54        44.42 o
 -19   1  11          5.85         12.90         5.27 o
 -17   1  11          5.87         10.85         4.61 o
 -15   1  11        427.50        448.98        15.42 o
 -13   1  11          8.61          9.76         3.93 o
 -11   1  11       3361.32       3624.46        61.44 o
  -9   1  11       1981.96       2008.02        34.41 o
  -7   1  11        223.69        231.49         8.67 o
  -5   1  11        595.09        592.54        16.08 o
  -3   1  11       1045.67       1086.57        22.20 o
  -1   1  11         62.76         88.68         5.64 o
   1   1  11         18.44         11.64         3.13 o
   3   1  11         42.46         50.26         4.29 o
   5   1  11       2807.78       2896.59        46.35 o
   7   1  11        788.65        845.06        17.77 o
   9   1  11          1.80          3.79         4.05 o
  11   1  11       1491.18       1432.63        29.86 o
  13   1  11         14.85         15.11         5.68 o
  15   1  11         57.76         54.13         7.56 o
  17   1  11        565.17        563.07        21.07 o
  19   1  11        325.96        314.24        16.45 o
  21   1  11         90.49        114.07        13.92 o
  23   1  11         72.85         74.18        11.14 o
  25   1  11          0.00         -0.39         8.44 o
  27   1  11         80.13         69.51        13.34 o
  29   1  11         73.98         88.28        15.53 o
  31   1  11         11.25         24.79        16.73 o
  33   1  11          6.23         12.98        16.29 o
  35   1  11          2.33         22.77        16.50 o
 -42   2  11          0.02        -24.11        24.11 o
 -40   2  11          0.65          1.07        24.08 o
 -38   2  11          5.42         29.07        14.45 o
 -36   2  11         69.32         94.68        15.84 o
 -34   2  11          0.14         -1.25         9.24 o
 -32   2  11         46.20         25.39        11.80 o
 -30   2  11          7.37         19.68         9.15 o
 -28   2  11        170.88        176.48        14.55 o
 -26   2  11        308.16        292.50        16.81 o
 -24   2  11         67.87         77.96        10.42 o
 -22   2  11        578.56        565.43        22.30 o
 -20   2  11         21.43         -1.94         6.98 o
 -18   2  11         92.65         78.58         8.10 o
 -16   2  11         65.42         61.46         6.58 o
 -14   2  11         86.31         80.01         6.77 o
 -12   2  11         35.52         34.05         4.58 o
 -10   2  11        488.52        501.74        14.54 o
  -8   2  11         29.79         28.98         3.61 o
  -6   2  11         34.90         33.78         3.89 o
  -4   2  11       1119.93        978.44        19.80 o
  -2   2  11       1758.32       1701.94        30.32 o
   0   2  11       2526.05       2474.71        46.70 o
   2   2  11       1055.45        987.77        20.88 o
   4   2  11        576.42        635.15        15.58 o
   6   2  11         64.80         60.68         5.20 o
   8   2  11        266.70        261.40        10.19 o
  10   2  11         27.91         13.86         4.00 o
  12   2  11         13.77         12.25         4.93 o
  14   2  11        157.02        141.43         9.45 o
  16   2  11         37.76         17.05         6.16 o
  18   2  11         74.17         47.62        10.27 o
  20   2  11       1022.71       1114.07        34.09 o
  22   2  11        590.72        605.00        29.04 o
  24   2  11         74.74         66.14        12.86 o
  26   2  11        150.23        176.25        18.58 o
  28   2  11         21.46         28.27        13.29 o
  30   2  11         31.31         26.62        15.40 o
  32   2  11          0.06          7.69        14.38 o
  34   2  11         16.36         38.40        19.22 o
  36   2  11          0.81          7.66        26.54 o
 -41   3  11          0.57         12.11        14.28 o
 -39   3  11          3.39         15.45        14.70 o
 -37   3  11          5.80         27.16        13.49 o
 -35   3  11         72.11        102.64        16.28 o
 -33   3  11         34.60         47.17        12.65 o
 -31   3  11          5.55         11.17        10.00 o
 -29   3  11         17.37         15.15         9.88 o
 -27   3  11         46.49         32.93         9.14 o
 -25   3  11          0.42         10.97         7.59 o
 -23   3  11        207.83        146.90        12.30 o
 -21   3  11        188.99        127.60        14.67 o
 -19   3  11        104.33        107.15        12.48 o
 -17   3  11         31.16         17.36         6.38 o
 -15   3  11          5.98         13.82         5.37 o
 -13   3  11          2.51         -3.81         3.81 o
 -11   3  11          0.04         -1.30         3.38 o
  -9   3  11        769.50        740.58        19.41 o
  -7   3  11       1196.52       1075.05        23.31 o
  -5   3  11        149.17        134.58         7.69 o
  -3   3  11        671.72        676.52        19.97 o
  -1   3  11        453.92        376.69        13.97 o
   1   3  11        464.47        489.71        16.78 o
   3   3  11        106.10         92.96         7.54 o
   5   3  11         91.26         81.65         7.38 o
   7   3  11        793.38        798.89        27.51 o
   9   3  11        188.57        197.24        10.88 o
  11   3  11         15.12          7.03         5.17 o
  13   3  11         26.99         13.65         7.00 o
  15   3  11          2.98         -4.30         6.33 o
  17   3  11        196.28        196.31        14.15 o
  19   3  11        163.72        132.34        13.95 o
  21   3  11         11.29         17.32         9.05 o
  23   3  11        136.20        162.13        16.19 o
  25   3  11        328.06        395.71        27.99 o
  27   3  11         26.26         27.86        13.54 o
  29   3  11          0.17         14.37        12.52 o
  31   3  11         14.13          2.30        13.50 o
  33   3  11          0.94         10.67        16.96 o
  35   3  11          3.12         17.35        21.17 o
 -40   4  11         11.72         26.83        17.20 o
 -38   4  11          0.49         -1.71        16.44 o
 -36   4  11          7.34        -11.42        12.18 o
 -34   4  11          3.67          5.21        13.51 o
 -32   4  11          6.34         26.18         9.93 o
 -30   4  11          9.92          6.17        12.73 o
 -28   4  11          0.52          2.36         8.07 o
 -26   4  11         38.94         40.02         9.76 o
 -24   4  11         51.40         49.95         9.21 o
 -22   4  11        495.95        440.46        20.85 o
 -20   4  11         79.20         36.61         8.23 o
 -18   4  11         35.33         19.25         7.89 o
 -16   4  11        781.66        802.39        27.57 o
 -14   4  11        206.63        196.85        12.05 o
 -12   4  11         14.82          9.66         5.02 o
 -10   4  11         31.69         10.70         5.71 o
  -8   4  11        361.45        353.45        15.19 o
  -6   4  11        213.24        204.36        11.99 o
  -4   4  11        139.90        135.09         9.24 o
  -2   4  11       1182.41       1124.21        28.60 o
   0   4  11        732.71        733.99        23.74 o
   2   4  11         43.44         51.08         7.14 o
   4   4  11        973.52        880.24        30.71 o
   6   4  11       2178.31       2352.13        48.75 o
   8   4  11         17.22         10.09         6.15 o
  10   4  11        520.28        495.02        22.46 o
  12   4  11        743.11        790.45        27.92 o
  14   4  11        615.37        701.90        31.51 o
  16   4  11       1033.66       1159.03        36.19 o
  18   4  11         13.24          2.34         7.99 o
  20   4  11          6.46          0.99         8.23 o
  22   4  11         85.37         88.32        12.96 o
  24   4  11          0.06         -3.98        10.34 o
  26   4  11          1.50          2.64        11.84 o
  28   4  11         12.55         24.59        13.11 o
  30   4  11          5.45          3.30        13.75 o
  32   4  11          3.68          6.19        13.45 o
  34   4  11          1.96        -18.47        22.59 o
 -39   5  11          4.98        -25.78        25.78 o
 -37   5  11          0.18         10.22        14.33 o
 -35   5  11         12.18         14.24        13.95 o
 -33   5  11          0.07         -4.68        11.55 o
 -31   5  11         39.97         14.81        11.73 o
 -29   5  11         63.26         45.22        11.70 o
 -27   5  11          4.25         -1.93         8.91 o
 -25   5  11         36.56         47.68        10.68 o
 -23   5  11        748.08        709.14        29.91 o
 -21   5  11          1.89         25.73         8.87 o
 -19   5  11         65.94         64.15        11.68 o
 -17   5  11        118.21        151.82        14.77 o
 -15   5  11        957.62        999.09        35.66 o
 -13   5  11        509.50        553.66        24.32 o
 -11   5  11        318.90        334.20        18.24 o
  -9   5  11         10.72         19.16         8.81 o
  -7   5  11       7398.00       7451.03       143.84 o
  -5   5  11        320.48        312.13        15.56 o
  -3   5  11         12.56         21.46         7.59 o
  -1   5  11        152.41        114.95        11.16 o
   1   5  11        247.33        211.56        13.40 o
   3   5  11        878.37        894.52        28.85 o
   5   5  11        829.60        810.39        27.41 o
   7   5  11        295.93        233.62        15.07 o
   9   5  11        696.67        682.14        27.85 o
  11   5  11         11.47          1.95         7.22 o
  13   5  11        557.20        546.62        24.91 o
  15   5  11         52.94         52.72        12.44 o
  17   5  11        109.61         92.15        13.45 o
  19   5  11          0.50         -4.55         8.91 o
  21   5  11          0.58         -6.40         8.38 o
  23   5  11          4.14        -12.02        12.02 o
  25   5  11          1.50         -2.30        11.73 o
  27   5  11          0.27         15.35        12.88 o
  29   5  11          0.18          5.05        12.95 o
  31   5  11          0.24          8.80        14.20 o
 -36   6  11         16.59         72.87        22.65 o
 -34   6  11          1.70         15.15        16.52 o
 -32   6  11          0.00         -3.19        14.69 o
 -30   6  11         19.13         12.25        14.70 o
 -28   6  11         36.81         49.71        14.57 o
 -26   6  11         12.77         18.88        12.63 o
 -24   6  11          0.09         -8.83         8.83 o
 -22   6  11         26.30         17.55        10.70 o
 -20   6  11         55.50         35.77        11.48 o
 -18   6  11        218.84        241.57        18.79 o
 -16   6  11          1.82          5.58         8.62 o
 -14   6  11         91.74         98.51        12.51 o
 -12   6  11         38.03          7.16         7.82 o
 -10   6  11        205.73        226.97        16.20 o
  -8   6  11         15.56          5.09         9.13 o
  -6   6  11        295.13        255.36        17.19 o
  -4   6  11        753.71        746.57        28.36 o
  -2   6  11        299.10        275.66        18.83 o
   0   6  11        124.28        105.18        12.58 o
   2   6  11        254.73        250.21        19.18 o
   4   6  11         11.29          8.31         7.54 o
   6   6  11         71.74         67.18         9.87 o
   8   6  11          6.91          8.12         7.72 o
  10   6  11          1.34          7.79         7.75 o
  12   6  11         71.01         61.16        10.74 o
  14   6  11          0.15         -4.36         9.63 o
  16   6  11         27.45         25.35         9.74 o
  18   6  11          0.01         -3.15         9.55 o
  20   6  11         10.17         19.44        10.45 o
  22   6  11         50.13         57.66        14.44 o
  24   6  11          8.97         23.78        13.64 o
  26   6  11         19.82         49.75        17.19 o
  28   6  11         22.29          9.94        14.77 o
  30   6  11          4.95          6.34        17.19 o
 -33   7  11         28.17         40.97        18.47 o
 -31   7  11          2.54          0.30        14.74 o
 -29   7  11         17.52         20.47        13.85 o
 -27   7  11         36.97         51.68        15.04 o
 -25   7  11         23.36         29.29        14.66 o
 -23   7  11         12.02          3.74        12.26 o
 -21   7  11          1.99         -3.90         9.01 o
 -19   7  11          9.60         -6.30         9.53 o
 -17   7  11         11.82          3.60         9.79 o
 -15   7  11          1.02         -4.69         9.27 o
 -13   7  11         16.61         -3.42         8.86 o
 -11   7  11         90.75         81.73        11.88 o
  -9   7  11        408.81        400.93        24.09 o
  -7   7  11        210.23        223.27        18.06 o
  -5   7  11         97.03         80.36        13.92 o
  -3   7  11        267.05        236.14        18.42 o
  -1   7  11          2.71         -5.93         7.05 o
   1   7  11          3.82         -6.37         7.15 o
   3   7  11         35.79          5.29         7.99 o
   5   7  11         25.94         13.68         7.47 o
   7   7  11        129.68        118.71        13.51 o
   9   7  11        185.99        146.86        17.56 o
  11   7  11          0.19         -2.05         9.12 o
  13   7  11         16.43         -8.19         8.19 o
  15   7  11          2.49         -7.10        10.79 o
  17   7  11          2.64         -2.96         9.21 o
  19   7  11          0.49         -5.72        15.11 o
  21   7  11          0.38          3.25        11.20 o
  23   7  11         46.64         49.27        13.32 o
  25   7  11          8.89          8.16        15.46 o
  27   7  11          2.44        -13.41        13.41 o
 -32   8  11         39.02        156.11        57.27 o
 -30   8  11         24.45         14.47        15.24 o
 -28   8  11          0.95          9.10        14.24 o
 -26   8  11         19.32          7.54        13.93 o
 -24   8  11          3.25        -11.57        11.57 o
 -22   8  11          0.12         -2.42        11.83 o
 -20   8  11        155.65        183.55        19.82 o
 -18   8  11         26.44         18.28        12.85 o
 -16   8  11         82.89         83.27        14.76 o
 -14   8  11         56.30         65.47        12.02 o
 -12   8  11         49.57         30.46        12.79 o
 -10   8  11        112.65         83.36        15.00 o
  -8   8  11         38.89         49.31        12.89 o
  -6   8  11         40.72         23.63        10.85 o
  -4   8  11         17.46          6.40         9.67 o
  -2   8  11         38.96         38.70        11.39 o
   0   8  11          6.10         -6.94         8.38 o
   2   8  11         40.37         30.46        10.55 o
   4   8  11          4.71          9.09         9.97 o
   6   8  11        106.30         84.65        14.47 o
   8   8  11         14.35          1.22        10.28 o
  10   8  11         38.04         44.73        12.79 o
  12   8  11          1.54          4.32        10.35 o
  14   8  11         14.36         24.53        12.43 o
  16   8  11          8.59          0.33        12.43 o
  18   8  11          7.79         -8.23        11.95 o
  20   8  11         24.42         27.04        14.58 o
  22   8  11          2.76         -0.68        14.49 o
  24   8  11          0.79          5.61        11.47 o
 -27   9  11          6.94         20.98        14.99 o
 -25   9  11        134.01        141.26        20.35 o
 -23   9  11          5.55          9.04        14.15 o
 -21   9  11          2.36         11.15        13.59 o
 -19   9  11         17.35         16.00        12.72 o
 -17   9  11        121.83        105.45        17.54 o
 -15   9  11          3.20         25.31        15.75 o
 -13   9  11         21.03         36.27        14.47 o
 -11   9  11          3.31         17.09        13.80 o
  -9   9  11         18.82          3.78        12.64 o
  -7   9  11          7.66          0.74        11.12 o
  -5   9  11          5.04          2.91        10.53 o
  -3   9  11          1.74         14.88        12.51 o
  -1   9  11          0.03         -8.86         9.57 o
   1   9  11         47.09         49.32        12.36 o
   3   9  11          3.02          1.62         9.43 o
   5   9  11         99.49         96.68        18.63 o
   7   9  11         68.13        143.36        20.31 o
   9   9  11          0.20          9.19        12.57 o
  11   9  11          2.64         13.01        12.85 o
  13   9  11        151.02        166.49        18.86 o
  15   9  11         21.34         27.57        14.67 o
  17   9  11         22.61         27.20        12.53 o
  19   9  11          4.00          4.69        13.78 o
  21   9  11          4.20         26.85        14.18 o
 -22  10  11          6.48         11.17        27.34 o
 -20  10  11          1.20        -14.26        14.26 o
 -18  10  11          0.52         17.01        15.71 o
 -16  10  11         10.56         -8.70        14.49 o
 -14  10  11         59.44         69.41        17.32 o
 -12  10  11          0.02        -11.72        12.09 o
 -10  10  11          1.74         16.81        15.09 o
  -8  10  11         16.39          3.70        13.78 o
  -6  10  11        183.67        183.75        20.73 o
  -4  10  11         22.25         30.77        13.97 o
  -2  10  11         33.41         55.40        14.91 o
   0  10  11         23.38         41.86        13.59 o
   2  10  11         63.94         45.14        16.88 o
   4  10  11          0.23        -11.15        11.95 o
   6  10  11          0.00         -3.30        12.34 o
   8  10  11          4.49         -8.82        12.28 o
  10  10  11         40.94         11.23        15.13 o
  12  10  11         34.55         12.27        14.59 o
  14  10  11          2.45         -2.24        16.00 o
  16  10  11          2.11         -5.06        15.39 o
 -15  11  11          1.75        -12.81        17.19 o
 -13  11  11         13.49        -11.03        13.58 o
 -11  11  11          1.60         -6.52        17.27 o
  -9  11  11          0.52         -2.74        13.76 o
  -7  11  11          2.69         -4.22        14.52 o
  -5  11  11          0.07          4.84        13.50 o
  -3  11  11         19.37          2.61        12.81 o
  -1  11  11         10.87          0.75        12.51 o
   1  11  11          6.85         13.31        14.40 o
   3  11  11          5.77          8.30        15.49 o
   5  11  11         37.75         56.53        17.70 o
   7  11  11         43.76         63.56        15.44 o
   9  11  11          5.98         20.75        18.35 o
 -42   0  12         17.65        -26.21        26.21 o
 -40   0  12          0.44          4.27        19.83 o
 -38   0  12          1.59         10.11        26.62 o
 -36   0  12         21.86         24.64        17.76 o
 -34   0  12         28.92         75.68        24.29 o
 -32   0  12        134.40        145.06        24.93 o
 -30   0  12        305.53        330.49        28.35 o
 -28   0  12       1623.69       1776.70        69.36 o
 -26   0  12         26.05         12.75        12.46 o
 -24   0  12          0.04          6.27         9.63 o
 -22   0  12        307.04        286.47        30.47 o
 -20   0  12        974.28       1062.12        53.86 o
 -18   0  12       2134.66       2124.37        66.30 o
 -16   0  12       1170.02       1229.64        38.89 o
 -14   0  12          8.27          5.06         4.97 o
 -12   0  12       4389.05       4557.96       102.29 o
 -10   0  12        322.88        261.30        15.56 o
  -8   0  12       2992.35       2979.62        73.23 o
  -6   0  12        530.93        561.66        22.30 o
  -4   0  12        638.31        657.23        22.73 o
  -2   0  12        851.61        925.65        27.70 o
   0   0  12         24.21         42.11         6.36 o
   2   0  12       4460.96       4435.23       100.12 o
   4   0  12       8662.42       8738.61       181.51 o
   6   0  12        659.14        621.01        21.07 o
   8   0  12       1241.57       1182.19        34.25 o
  10   0  12       1719.18       1677.66        45.40 o
  12   0  12       3522.26       3470.92        96.47 o
  14   0  12        450.38        529.08        34.35 o
  16   0  12        228.36        279.93        21.82 o
  18   0  12        672.30        670.17        35.22 o
  20   0  12       3550.00       4079.28       122.11 o
  22   0  12       1692.17       1863.78        64.92 o
  24   0  12         76.57         86.04        16.06 o
  26   0  12          1.85         27.76        14.19 o
  28   0  12         81.42         86.51        20.14 o
  30   0  12         74.57         41.30        25.65 o
  32   0  12          9.38        -12.95        16.53 o
  34   0  12         13.17          7.52        31.19 o
 -41   1  12         12.38          8.86        15.69 o
 -39   1  12          4.95         26.62        14.02 o
 -37   1  12          8.05         28.03        13.45 o
 -35   1  12         17.30         22.97        10.95 o
 -33   1  12         28.67         19.74        10.57 o
 -31   1  12          0.46         12.10        13.09 o
 -29   1  12         12.77         20.57        10.27 o
 -27   1  12         93.34         96.36        12.61 o
 -25   1  12         35.84         35.99         8.89 o
 -23   1  12        358.38        342.25        18.27 o
 -21   1  12        511.61        508.69        22.88 o
 -19   1  12        933.73        930.83        25.60 o
 -17   1  12        358.38        410.68        15.69 o
 -15   1  12         77.78         64.88         6.82 o
 -13   1  12        143.34        111.33         7.22 o
 -11   1  12         94.71         89.39         6.12 o
  -9   1  12        265.33        263.35         9.30 o
  -7   1  12        144.75        140.50         7.20 o
  -5   1  12        269.29        306.33        10.84 o
  -3   1  12       2006.78       2003.41        37.36 o
  -1   1  12        633.33        624.42        15.37 o
   1   1  12         82.38         89.29         5.80 o
   3   1  12         95.29        112.29         6.17 o
   5   1  12        176.67        148.67         7.16 o
   7   1  12        740.59        760.43        17.30 o
   9   1  12        538.65        525.36        16.86 o
  11   1  12         29.84         18.52         5.15 o
  13   1  12        318.97        334.13        14.11 o
  15   1  12       1480.39       1464.64        35.24 o
  17   1  12        332.51        357.12        17.22 o
  19   1  12        329.59        326.50        18.74 o
  21   1  12         71.43         63.57        11.71 o
  23   1  12         17.54         17.82         8.57 o
  25   1  12        285.67        281.95        22.70 o
  27   1  12          2.12          4.12        12.10 o
  29   1  12          1.02         -0.30        12.17 o
  31   1  12         16.97         15.03        16.24 o
  33   1  12          3.67         -0.18        15.70 o
  35   1  12          2.67         -7.67        18.98 o
 -40   2  12          3.00         -3.63        13.19 o
 -38   2  12         30.71          4.96        14.16 o
 -36   2  12         11.43         37.38        15.53 o
 -34   2  12         48.75         48.75        13.06 o
 -32   2  12         18.31         40.47        13.96 o
 -30   2  12         93.24         80.05        13.14 o
 -28   2  12        117.34         97.41        13.58 o
 -26   2  12        383.07        433.22        23.80 o
 -24   2  12         43.72         32.75         9.54 o
 -22   2  12        308.05        341.06        16.86 o
 -20   2  12        761.71        737.40        24.26 o
 -18   2  12          3.84         -4.84         4.84 o
 -16   2  12        186.37        195.97        10.82 o
 -14   2  12        272.57        277.52        12.28 o
 -12   2  12       1368.30       1322.17        27.59 o
 -10   2  12        373.15        345.56        12.24 o
  -8   2  12        611.90        547.15        15.25 o
  -6   2  12        891.10        826.24        18.93 o
  -4   2  12         86.24         95.72         5.85 o
  -2   2  12        108.84         96.96         6.34 o
   0   2  12         43.53         34.27         3.70 o
   2   2  12        131.06        115.39         6.05 o
   4   2  12          0.87         -0.79         4.22 o
   6   2  12         61.82         54.34         5.95 o
   8   2  12        700.92        777.94        20.52 o
  10   2  12        120.73         97.96         7.95 o
  12   2  12          4.99         -5.55         5.55 o
  14   2  12          4.86         -0.11         5.95 o
  16   2  12         34.11         44.36         8.45 o
  18   2  12        284.74        327.21        20.52 o
  20   2  12        118.36        130.43        14.39 o
  22   2  12        123.76        158.28        15.25 o
  24   2  12         51.70         44.34        13.32 o
  26   2  12          0.95         12.04        12.43 o
  28   2  12          0.20         10.08        12.30 o
  30   2  12          2.59         -5.59        11.74 o
  32   2  12          0.85         -0.98        15.89 o
  34   2  12         19.79         13.57        17.71 o
 -39   3  12         42.18         64.01        16.36 o
 -37   3  12          6.08          8.30        11.76 o
 -35   3  12          0.87          9.50        12.48 o
 -33   3  12        132.19        161.44        19.05 o
 -31   3  12          9.78         -9.24        10.04 o
 -29   3  12          0.06         -4.80         8.65 o
 -27   3  12         41.90         29.13        10.72 o
 -25   3  12        419.88        374.85        21.64 o
 -23   3  12        178.66        133.94        12.43 o
 -21   3  12        129.88         68.96        11.54 o
 -19   3  12         11.02          0.86         5.97 o
 -17   3  12         11.70         -0.77         6.52 o
 -15   3  12        184.43        165.74        10.61 o
 -13   3  12         55.90         48.53         6.66 o
 -11   3  12          1.33          8.26         4.80 o
  -9   3  12        247.89        251.70        11.61 o
  -7   3  12       2530.18       2422.42        49.28 o
  -5   3  12        146.65        126.34         7.96 o
  -3   3  12         31.00         40.35         5.96 o
  -1   3  12          5.35         -1.95         4.52 o
   1   3  12          0.00          5.65         5.26 o
   3   3  12         44.45         31.48         5.89 o
   5   3  12        403.03        397.38        17.06 o
   7   3  12         91.74         69.38         7.75 o
   9   3  12        430.48        495.32        18.87 o
  11   3  12         27.07         18.85         7.75 o
  13   3  12          0.14         -6.17         6.17 o
  15   3  12          3.82          5.10         7.23 o
  17   3  12          0.07          3.86         7.16 o
  19   3  12         46.12         39.64         9.36 o
  21   3  12         41.88         37.17        10.24 o
  23   3  12         21.52         62.16        13.82 o
  25   3  12        163.69        210.00        20.34 o
  27   3  12         32.27         19.08        13.12 o
  29   3  12          8.93         21.45        13.46 o
  31   3  12         15.44         11.98        14.54 o
  33   3  12          1.72         28.20        16.04 o
 -38   4  12          0.01         -7.36        13.43 o
 -36   4  12          3.94         18.97        16.77 o
 -34   4  12         19.85          2.01        12.23 o
 -32   4  12         79.87         90.78        16.14 o
 -30   4  12         32.42         39.54        11.59 o
 -28   4  12        130.31        109.73        14.29 o
 -26   4  12        956.00        954.17        37.25 o
 -24   4  12        286.69        362.45        20.11 o
 -22   4  12        218.73        226.79        16.07 o
 -20   4  12        328.78        308.44        17.76 o
 -18   4  12        841.82        853.55        30.14 o
 -16   4  12        237.29        193.09        15.56 o
 -14   4  12        704.13        620.85        29.39 o
 -12   4  12          3.33         -2.94         6.12 o
 -10   4  12        356.72        366.57        17.52 o
  -8   4  12       1133.26       1158.00        36.42 o
  -6   4  12          6.67          3.53         5.74 o
  -4   4  12        835.17        798.23        25.97 o
  -2   4  12         63.53         63.22         8.26 o
   0   4  12        149.15        163.33        11.49 o
   2   4  12        359.35        344.34        15.76 o
   4   4  12         15.47         -5.40         5.40 o
   6   4  12        190.76        135.44        11.66 o
   8   4  12         10.50         -0.98         6.59 o
  10   4  12        365.76        329.76        17.89 o
  12   4  12         36.20         31.11         9.25 o
  14   4  12        169.63        173.69        14.42 o
  16   4  12         94.69        143.60        16.99 o
  18   4  12         35.01         31.73         8.97 o
  20   4  12          3.22         22.55         9.34 o
  22   4  12          0.34         -9.12         9.12 o
  24   4  12          5.74         27.84        12.03 o
  26   4  12         59.35         81.55        16.01 o
  28   4  12          5.60         -9.73        15.89 o
  30   4  12          6.74          8.82        15.27 o
  32   4  12          4.15         -6.34        14.33 o
 -37   5  12         27.11         15.23        17.52 o
 -35   5  12          4.41         24.29        16.61 o
 -33   5  12         38.16         41.73        16.23 o
 -31   5  12         50.43         32.99        18.01 o
 -29   5  12        138.92         91.44        16.56 o
 -27   5  12         50.40         58.06        14.16 o
 -25   5  12         30.67         51.28        13.07 o
 -23   5  12         60.00         74.77        13.70 o
 -21   5  12        265.51        306.16        21.22 o
 -19   5  12        121.30        143.37        15.34 o
 -17   5  12        910.37        885.94        35.06 o
 -15   5  12         13.28         29.87         9.40 o
 -13   5  12        147.92        118.12        12.56 o
 -11   5  12        748.55        768.02        34.59 o
  -9   5  12       1495.17       1528.31        41.45 o
  -7   5  12        153.55        150.63        12.21 o
  -5   5  12         96.90         92.77        12.21 o
  -3   5  12       1031.68        972.60        33.00 o
  -1   5  12        726.17        773.72        28.86 o
   1   5  12        510.96        468.16        20.74 o
   3   5  12        307.87        237.58        15.19 o
   5   5  12        272.59        228.70        14.42 o
   7   5  12         10.18          2.04         7.44 o
   9   5  12        480.79        397.80        20.01 o
  11   5  12          0.00          7.80         8.34 o
  13   5  12          1.05          9.46         7.82 o
  15   5  12          1.68         16.10        10.31 o
  17   5  12         49.38         34.37        10.31 o
  19   5  12         67.72         61.80        13.14 o
  21   5  12        124.22        144.22        16.64 o
  23   5  12        178.83        186.16        22.26 o
  25   5  12         41.22         45.97        16.30 o
  27   5  12          7.00          6.39        15.47 o
  29   5  12         19.14         21.85        17.52 o
  31   5  12          3.89         19.67        16.52 o
 -36   6  12          1.99          0.83        21.90 o
 -34   6  12          2.25          0.23        14.40 o
 -32   6  12          6.86         12.21        19.37 o
 -30   6  12        103.63        147.36        22.18 o
 -28   6  12          6.36         15.06        16.65 o
 -26   6  12         43.38         23.76        12.15 o
 -24   6  12          0.61         -7.93        10.22 o
 -22   6  12         32.74         28.39        11.73 o
 -20   6  12         89.93         62.85        12.44 o
 -18   6  12          0.42          0.55         9.47 o
 -16   6  12        122.40         95.66        13.11 o
 -14   6  12        192.93        183.64        16.24 o
 -12   6  12        496.58        460.14        23.39 o
 -10   6  12         89.81         83.98        12.08 o
  -8   6  12         10.35         -8.31         8.54 o
  -6   6  12          0.37         -6.27         7.59 o
  -4   6  12        579.29        574.14        27.19 o
  -2   6  12        271.86        244.26        16.86 o
   0   6  12         14.15          9.22         8.07 o
   2   6  12        669.43        696.31        27.68 o
   4   6  12         14.87         -3.09         6.63 o
   6   6  12        135.66        107.39        11.78 o
   8   6  12          0.12         12.58         8.45 o
  10   6  12        325.24        280.18        17.97 o
  12   6  12        238.21        199.58        18.86 o
  14   6  12         11.73         26.06        10.53 o
  16   6  12          5.03          0.02         9.13 o
  18   6  12          0.26         -1.84        10.44 o
  20   6  12          6.91         10.74        11.09 o
  22   6  12         40.95         56.08        13.25 o
  24   6  12          0.27         -2.18        13.85 o
  26   6  12          3.19        -12.51        12.51 o
  28   6  12         11.77         32.83        17.91 o
 -33   7  12        106.22        155.54        25.22 o
 -31   7  12          7.32         -1.39        16.51 o
 -29   7  12          4.04         11.88        17.99 o
 -27   7  12         52.02         39.73        15.47 o
 -25   7  12          0.08         -0.73        14.09 o
 -23   7  12         65.97         60.25        14.88 o
 -21   7  12          3.41          8.05        11.52 o
 -19   7  12          4.02          4.91        11.22 o
 -17   7  12         36.65         47.14        12.97 o
 -15   7  12         35.36         17.88        10.98 o
 -13   7  12         39.74          9.45        10.35 o
 -11   7  12         14.32         -7.06         9.18 o
  -9   7  12         37.09         31.43        12.03 o
  -7   7  12        193.94        247.19        19.89 o
  -5   7  12          5.07         -8.87         8.87 o
  -3   7  12         15.61         10.62         9.05 o
  -1   7  12        130.26         82.54        12.17 o
   1   7  12          1.08         -7.82         7.82 o
   3   7  12         16.33          1.05         8.89 o
   5   7  12         23.89          6.94         8.85 o
   7   7  12          5.66          1.78         9.63 o
   9   7  12         46.90         46.80        11.47 o
  11   7  12         14.67         24.58        10.26 o
  13   7  12         91.18         63.23        13.21 o
  15   7  12         10.91         18.35        11.56 o
  17   7  12          0.52         -8.97         8.97 o
  19   7  12         31.12         17.38        12.45 o
  21   7  12          1.40         -2.09        11.49 o
  23   7  12          8.66         24.63        13.04 o
  25   7  12         26.29         19.66        16.45 o
  27   7  12          0.59        -15.48        15.48 o
 -30   8  12          3.61         18.80        18.15 o
 -28   8  12          2.39         -1.22        14.22 o
 -26   8  12          0.30          0.85        12.59 o
 -24   8  12         53.99         65.77        16.25 o
 -22   8  12          7.47         -5.51        12.65 o
 -20   8  12         28.24         14.92        13.62 o
 -18   8  12          0.09         -4.01        11.71 o
 -16   8  12         15.90         16.00        12.28 o
 -14   8  12        172.09        195.89        20.88 o
 -12   8  12         11.67         36.58        13.03 o
 -10   8  12          4.60          1.07        10.42 o
  -8   8  12         22.38         15.32        10.56 o
  -6   8  12         59.13         62.27        13.93 o
  -4   8  12         39.06         24.50        11.09 o
  -2   8  12         20.90         23.37        10.97 o
   0   8  12         90.95         86.58        13.40 o
   2   8  12         21.33         31.81        11.33 o
   4   8  12          1.01          5.61        11.64 o
   6   8  12          2.54         -8.94         9.75 o
   8   8  12        104.24        103.76        14.61 o
  10   8  12          3.11         -0.76        10.22 o
  12   8  12          0.00        -10.87        10.87 o
  14   8  12         37.97         22.81        12.79 o
  16   8  12         33.34         20.83        13.74 o
  18   8  12          8.11         20.55        13.79 o
  20   8  12         11.82         10.79        12.94 o
  22   8  12          0.14         -2.96        11.91 o
  24   8  12          5.64        -14.81        14.81 o
 -27   9  12        107.14        133.78        32.53 o
 -25   9  12          0.03          6.23        15.16 o
 -23   9  12         27.01         31.96        18.98 o
 -21   9  12        212.11        209.90        25.04 o
 -19   9  12          6.00         -2.26        14.02 o
 -17   9  12         22.65         13.94        14.92 o
 -15   9  12          2.52         24.29        13.82 o
 -13   9  12         27.91         23.63        14.23 o
 -11   9  12          2.21         -7.33        12.20 o
  -9   9  12          6.02          8.47        11.18 o
  -7   9  12         53.36         70.96        14.53 o
  -5   9  12         15.67         22.23        11.35 o
  -3   9  12         13.71         39.87        12.55 o
  -1   9  12         43.76         27.19        12.67 o
   1   9  12         45.65         72.26        14.17 o
   3   9  12        122.02        108.67        20.48 o
   5   9  12         17.79         12.90        13.41 o
   7   9  12         17.59          2.66        13.18 o
   9   9  12         16.60         25.91        16.23 o
  11   9  12         82.39        114.99        20.17 o
  13   9  12         46.05         37.40        17.27 o
  15   9  12          0.03          2.36        11.56 o
  17   9  12          6.45         29.79        14.53 o
  19   9  12          5.03         15.77        15.20 o
 -22  10  12          9.61         24.10        33.57 o
 -20  10  12          0.03         -1.22        17.07 o
 -18  10  12         14.88         -5.92        16.49 o
 -16  10  12          1.98         -0.97        14.77 o
 -14  10  12          0.02         11.34        11.86 o
 -12  10  12         12.85          8.71        16.46 o
 -10  10  12          0.34        -11.31        12.44 o
  -8  10  12          1.73          1.29        13.52 o
  -6  10  12          0.00         35.88        14.60 o
  -4  10  12        120.10        171.02        20.33 o
  -2  10  12         78.63         70.66        16.16 o
   0  10  12          4.68          8.13        12.49 o
   2  10  12         43.24         57.58        16.51 o
   4  10  12         32.93         30.76        16.23 o
   6  10  12          0.41          0.74        12.10 o
   8  10  12          1.03         -4.01        11.52 o
  10  10  12         26.75         32.94        16.44 o
  12  10  12          3.06         -5.44        14.21 o
  14  10  12          2.64        -15.36        15.36 o
 -13  11  12          0.93        -17.79        17.79 o
 -11  11  12         30.89         28.32        18.45 o
  -9  11  12         17.69         13.98        14.86 o
  -7  11  12          0.74        -10.77        16.81 o
  -5  11  12         49.46         55.14        17.47 o
  -3  11  12         30.43         34.87        16.12 o
  -1  11  12          3.27         10.88        16.98 o
   1  11  12          2.35          2.85        15.66 o
   3  11  12          0.20         19.70        16.33 o
   5  11  12         70.16         87.97        22.73 o
   7  11  12         37.95         93.73        30.45 o
 -41   1  13          2.61         24.86        15.68 o
 -39   1  13         16.43         10.25        18.73 o
 -37   1  13         81.63         66.81        20.07 o
 -35   1  13          4.02          6.49        11.61 o
 -33   1  13         30.16         22.46        11.69 o
 -31   1  13          3.51         13.22        10.83 o
 -29   1  13         31.52         53.83        10.83 o
 -27   1  13         11.38         21.41         8.97 o
 -25   1  13        158.53        172.72        13.70 o
 -23   1  13        204.25        185.78        15.07 o
 -21   1  13        199.82        223.37        13.93 o
 -19   1  13          5.59          0.95         6.95 o
 -17   1  13        194.66        213.49        11.77 o
 -15   1  13         92.74        104.23         7.74 o
 -13   1  13        220.70        204.86         9.84 o
 -11   1  13        228.70        248.71        10.64 o
  -9   1  13        559.04        594.86        16.47 o
  -7   1  13          0.32          0.79         3.43 o
  -5   1  13        120.53        118.54         7.51 o
  -3   1  13         56.69         33.49         4.74 o
  -1   1  13          0.26          1.85         3.47 o
   1   1  13        466.14        474.68        13.80 o
   3   1  13        112.13         96.66         6.78 o
   5   1  13         14.27         19.03         4.56 o
   7   1  13        149.59        150.99         8.15 o
   9   1  13          6.02          4.89         4.84 o
  11   1  13       1389.07       1447.21        32.13 o
  13   1  13         27.46         19.49         7.36 o
  15   1  13         46.21         55.23         9.01 o
  17   1  13        482.65        533.10        24.72 o
  19   1  13         14.54          5.30         8.95 o
  21   1  13        798.99        866.18        35.55 o
  23   1  13          0.07          9.93         9.88 o
  25   1  13         20.87         19.23        12.45 o
  27   1  13         35.90         35.82        12.89 o
  29   1  13          0.16         -8.25        16.32 o
  31   1  13          0.30         -4.71        14.44 o
  33   1  13          4.65         11.69        16.19 o
 -40   2  13          0.17         31.31        18.72 o
 -38   2  13          1.83         16.96        16.66 o
 -36   2  13          2.59         21.32        13.09 o
 -34   2  13         26.99         48.31        15.24 o
 -32   2  13         38.31         33.46        11.74 o
 -30   2  13          3.57         10.45        10.17 o
 -28   2  13          5.35          5.01         9.33 o
 -26   2  13         33.99         65.92        11.69 o
 -24   2  13        643.87        678.99        30.32 o
 -22   2  13       2748.40       2872.89        65.61 o
 -20   2  13        120.30        148.54        11.95 o
 -18   2  13        138.02        145.51        10.90 o
 -16   2  13        389.89        398.17        16.55 o
 -14   2  13        243.35        256.38        12.79 o
 -12   2  13        224.47        200.86        10.59 o
 -10   2  13       1262.41       1167.54        26.62 o
  -8   2  13       2480.87       2453.17        47.42 o
  -6   2  13         11.38         13.91         4.31 o
  -4   2  13          1.44          4.08         3.84 o
  -2   2  13        265.41        255.86        10.57 o
   0   2  13         40.90         36.06         6.68 o
   2   2  13          0.11         -3.95         3.95 o
   4   2  13       1288.75       1345.67        30.41 o
   6   2  13        200.35        188.34        10.85 o
   8   2  13          0.91         -4.63         4.63 o
  10   2  13        129.31        126.54         9.67 o
  12   2  13        209.05        200.60        13.00 o
  14   2  13         22.99          7.58         6.95 o
  16   2  13        170.40        178.14        13.61 o
  18   2  13          0.29         -6.89         6.89 o
  20   2  13         28.54         33.51        10.17 o
  22   2  13        100.17        118.30        14.48 o
  24   2  13         40.92         48.97        14.60 o
  26   2  13         61.28         58.06        13.73 o
  28   2  13         15.77         -3.90        13.88 o
  30   2  13          0.24         11.07        13.95 o
  32   2  13          6.63        -15.01        15.01 o
 -39   3  13          2.15          6.09        15.95 o
 -37   3  13          0.24          8.18        13.89 o
 -35   3  13        110.85        112.18        17.78 o
 -33   3  13         22.84         35.59        13.48 o
 -31   3  13         39.18         18.94        11.36 o
 -29   3  13         17.92         20.25        10.66 o
 -27   3  13         23.68         15.22        10.77 o
 -25   3  13        278.75        279.07        24.89 o
 -23   3  13        839.11        905.29        40.90 o
 -21   3  13        313.24        250.48        16.64 o
 -19   3  13         17.89         10.05         7.47 o
 -17   3  13        117.02         91.28         9.80 o
 -15   3  13          1.66          1.13         5.30 o
 -13   3  13        151.81         98.38         9.41 o
 -11   3  13        493.72        486.00        18.40 o
  -9   3  13        244.53        222.17        12.67 o
  -7   3  13        244.17        203.81        12.58 o
  -5   3  13        344.27        315.05        15.18 o
  -3   3  13         79.28         81.48         8.55 o
  -1   3  13        321.76        294.48        14.67 o
   1   3  13       1301.61       1317.63        41.33 o
   3   3  13        553.75        552.98        20.40 o
   5   3  13          2.72         -5.42         5.74 o
   7   3  13         95.29        103.45         9.22 o
   9   3  13        333.03        412.72        17.16 o
  11   3  13        326.51        307.52        16.60 o
  13   3  13          7.77          3.87         7.25 o
  15   3  13         11.28          5.18         7.30 o
  17   3  13         58.11         39.30         9.23 o
  19   3  13         40.87         44.86        10.41 o
  21   3  13         20.82         -1.00         9.97 o
  23   3  13          8.99         12.23        11.59 o
  25   3  13         13.92         13.65        11.66 o
  27   3  13         23.65         20.24        13.23 o
  29   3  13          0.31         28.08        14.75 o
  31   3  13          0.98        -15.75        15.75 o
  33   3  13          3.42         12.62        38.57 o
 -38   4  13         52.69         53.83        19.39 o
 -36   4  13          0.23         22.90        14.56 o
 -34   4  13        102.25        112.08        17.16 o
 -32   4  13         17.20         39.91        12.45 o
 -30   4  13         50.72        107.12        16.87 o
 -28   4  13        247.06        342.87        23.77 o
 -26   4  13        242.80        309.80        22.67 o
 -24   4  13        102.55        121.04        15.28 o
 -22   4  13        240.40        260.88        19.60 o
 -20   4  13        445.18        447.99        24.29 o
 -18   4  13          7.18         18.57         8.62 o
 -16   4  13        328.03        333.47        19.98 o
 -14   4  13         49.52         48.75         9.59 o
 -12   4  13        840.34        917.48        29.48 o
 -10   4  13       1819.22       1730.88        42.97 o
  -8   4  13       3943.78       3826.79       101.25 o
  -6   4  13        252.84        291.39        15.63 o
  -4   4  13       1954.86       1891.83        54.90 o
  -2   4  13        703.69        696.78        26.64 o
   0   4  13       1541.82       1466.46        41.40 o
   2   4  13         91.60        117.56        10.26 o
   4   4  13        177.28        151.51        12.00 o
   6   4  13        452.70        428.39        24.22 o
   8   4  13        945.18        917.70        32.14 o
  10   4  13          1.32         18.90         8.24 o
  12   4  13        320.75        330.34        18.82 o
  14   4  13        310.81        285.56        18.54 o
  16   4  13          2.26          1.79        10.62 o
  18   4  13          4.49          3.33         8.98 o
  20   4  13        169.86        170.29        20.07 o
  22   4  13         26.79         31.93        11.95 o
  24   4  13         17.54         42.43        13.17 o
  26   4  13          3.04         10.35        12.80 o
  28   4  13         13.17         -8.83        13.92 o
  30   4  13          6.46         -1.15        15.21 o
  32   4  13          7.62        -45.91        45.91 o
 -37   5  13         81.49         95.03        25.91 o
 -35   5  13          9.15         18.36        17.45 o
 -33   5  13         23.62         34.83        16.37 o
 -31   5  13        122.14        136.09        20.67 o
 -29   5  13         71.55         41.65        16.13 o
 -27   5  13         56.69         31.15        13.49 o
 -25   5  13         68.95         69.38        13.95 o
 -23   5  13        169.25        208.75        19.12 o
 -21   5  13        143.60        127.00        15.26 o
 -19   5  13        598.47        642.46        29.74 o
 -17   5  13        223.59        212.15        18.43 o
 -15   5  13        412.51        425.69        23.25 o
 -13   5  13          5.22         -7.56         7.56 o
 -11   5  13        592.98        591.60        33.57 o
  -9   5  13        910.48        909.40        31.33 o
  -7   5  13        148.43        140.45        12.68 o
  -5   5  13        533.43        469.99        22.43 o
  -3   5  13       2577.64       2554.76        80.75 o
  -1   5  13        130.98        110.44        14.68 o
   1   5  13         40.23         26.59         8.53 o
   3   5  13        558.94        533.98        22.65 o
   5   5  13          8.66         -6.96         6.96 o
   7   5  13         23.10         15.19         7.87 o
   9   5  13        615.25        564.16        27.17 o
  11   5  13          4.17          8.12         8.15 o
  13   5  13        242.34        196.64        16.04 o
  15   5  13        119.68        110.52        14.25 o
  17   5  13         98.20         76.60        13.20 o
  19   5  13         36.98         54.88        12.43 o
  21   5  13         11.03          9.16        11.40 o
  23   5  13         78.44         82.68        20.87 o
  25   5  13          0.47          9.22        14.66 o
  27   5  13          1.59          1.86        15.69 o
  29   5  13          5.45          2.21        15.76 o
 -34   6  13         23.61         27.21        20.21 o
 -32   6  13         19.93         39.36        16.94 o
 -30   6  13         28.56         41.99        18.28 o
 -28   6  13          6.39         -7.08        17.03 o
 -26   6  13          0.00         -9.13        10.07 o
 -24   6  13         69.55        105.82        16.48 o
 -22   6  13          6.34          2.42        10.17 o
 -20   6  13          4.26         11.19        10.12 o
 -18   6  13          4.80         -5.76         9.44 o
 -16   6  13         52.69         97.80        13.89 o
 -14   6  13          7.74         -4.44         8.60 o
 -12   6  13          5.12          8.82         8.22 o
 -10   6  13         94.57         66.64        10.66 o
  -8   6  13         31.48         21.34         9.04 o
  -6   6  13        145.77        148.25        14.32 o
  -4   6  13         10.54         10.96         9.61 o
  -2   6  13         37.65         30.59         9.40 o
   0   6  13         38.72         30.54        10.62 o
   2   6  13         71.22         68.61        10.47 o
   4   6  13          0.06         -6.67         7.23 o
   6   6  13          0.41         -0.20         8.29 o
   8   6  13         56.91         44.71        10.47 o
  10   6  13          0.94         -0.28         8.21 o
  12   6  13         15.81         16.64         9.85 o
  14   6  13          2.13          2.77        10.17 o
  16   6  13         18.74         29.70        15.79 o
  18   6  13         10.48         -5.46        10.53 o
  20   6  13          1.72         -8.03         9.99 o
  22   6  13         29.50         27.22        15.08 o
  24   6  13          3.00         38.21        14.71 o
  26   6  13         14.83         45.49        17.30 o
  28   6  13          0.22        -21.20        23.13 o
 -33   7  13         66.26         64.19        32.26 o
 -31   7  13         13.98         30.91        16.80 o
 -29   7  13          7.25         10.99        14.33 o
 -27   7  13         11.26         11.20        14.15 o
 -25   7  13         17.68         10.51        11.89 o
 -23   7  13          0.04         -1.36        12.70 o
 -21   7  13         21.87         27.13        11.93 o
 -19   7  13         17.28         19.96        12.51 o
 -17   7  13          9.58         19.99        13.74 o
 -15   7  13          0.00          4.91        12.02 o
 -13   7  13          5.74         -1.89        10.63 o
 -11   7  13          1.93         -1.92         9.11 o
  -9   7  13          1.64         -9.35         9.35 o
  -7   7  13          0.62          5.83         9.25 o
  -5   7  13         23.42          6.40        12.25 o
  -3   7  13         56.86         32.16        11.31 o
  -1   7  13         28.29         18.78         9.92 o
   1   7  13         33.10         23.65        10.85 o
   3   7  13        324.20        289.48        21.62 o
   5   7  13         89.06        124.82        14.91 o
   7   7  13         18.05         -4.19        10.07 o
   9   7  13         64.70         65.40        13.25 o
  11   7  13          9.05          7.84         9.74 o
  13   7  13         45.62         34.00        12.59 o
  15   7  13         29.94         67.10        13.95 o
  17   7  13          3.16          1.51        10.78 o
  19   7  13          0.49         15.95        13.33 o
  21   7  13          7.58         31.17        14.38 o
  23   7  13          2.85         -3.74        14.29 o
  25   7  13          8.58        -11.91        15.18 o
 -30   8  13          2.28          6.28        31.79 o
 -28   8  13         14.65         15.41        16.30 o
 -26   8  13         42.10         18.76        14.84 o
 -24   8  13          1.19          4.67        15.70 o
 -22   8  13          0.17         -8.15        13.42 o
 -20   8  13         16.03          6.11        13.57 o
 -18   8  13          0.90        -12.98        12.98 o
 -16   8  13          9.55          5.17        10.82 o
 -14   8  13          0.02        -10.41        10.41 o
 -12   8  13          4.43         -8.42        10.86 o
 -10   8  13         52.51         31.13        12.56 o
  -8   8  13         12.94         24.42        11.80 o
  -6   8  13          0.83         16.20        10.88 o
  -4   8  13        199.71        218.43        19.77 o
  -2   8  13         38.74         40.12        12.60 o
   0   8  13         38.98         12.81        13.01 o
   2   8  13         95.20         67.24        13.32 o
   4   8  13         30.94         24.10        12.00 o
   6   8  13          9.56         12.38        12.55 o
   8   8  13         15.28         16.40        11.57 o
  10   8  13          5.12         -4.84        13.27 o
  12   8  13         25.47         29.78        12.28 o
  14   8  13         33.07         26.69        13.70 o
  16   8  13          0.25        -12.79        13.36 o
  18   8  13          0.06          0.63        12.23 o
  20   8  13          1.62         -9.37        13.12 o
  22   8  13          0.50         -4.64        13.65 o
 -25   9  13          3.49          9.03        15.60 o
 -23   9  13         10.39         -5.90        15.58 o
 -21   9  13         27.33         36.10        16.19 o
 -19   9  13          1.70         21.52        14.79 o
 -17   9  13         21.18         39.55        17.84 o
 -15   9  13         34.64         14.74        15.73 o
 -13   9  13         32.04         70.19        19.00 o
 -11   9  13        101.45        102.03        21.16 o
  -9   9  13         27.86         18.06        12.40 o
  -7   9  13        133.76        145.71        18.42 o
  -5   9  13         34.82         46.20        13.11 o
  -3   9  13        154.26        201.12        20.37 o
  -1   9  13         67.39         97.76        16.16 o
   1   9  13         58.90         91.22        17.07 o
   3   9  13          3.02        -14.89        14.89 o
   5   9  13         22.26          9.24        12.59 o
   7   9  13          5.25        -12.55        12.55 o
   9   9  13         53.70         43.82        15.80 o
  11   9  13         53.29         53.17        17.37 o
  13   9  13          7.24         19.15        16.32 o
  15   9  13         27.07         15.70        14.02 o
  17   9  13          7.74         -4.03        14.58 o
 -20  10  13          0.05         14.40        28.14 o
 -18  10  13          1.56         13.65        17.12 o
 -16  10  13          5.32         -5.69        16.64 o
 -14  10  13         42.86         28.03        17.34 o
 -12  10  13         11.31         -7.83        11.39 o
 -10  10  13         15.43         46.35        16.35 o
  -8  10  13         18.71         23.12        13.97 o
  -6  10  13         16.25         39.03        15.27 o
  -4  10  13         15.21         45.96        14.84 o
  -2  10  13         56.19         97.77        17.53 o
   0  10  13          6.60         12.43        16.91 o
   2  10  13         10.59         -7.77        14.96 o
   4  10  13         81.12         96.11        19.44 o
   6  10  13          0.11        -11.77        11.77 o
   8  10  13         45.58         80.01        18.49 o
  10  10  13         19.03          6.52        16.02 o
  12  10  13          2.05         -8.48        18.01 o
  -9  11  13          7.72        -20.17        20.17 o
  -7  11  13          0.50         19.89        20.64 o
  -5  11  13          2.02          0.88        17.11 o
  -3  11  13          0.49        -14.28        14.28 o
  -1  11  13          5.20         -5.31        20.08 o
   1  11  13         37.55         35.83        30.05 o
 -40   0  14          4.32        -20.68        20.68 o
 -38   0  14        156.46        121.60        32.05 o
 -36   0  14         80.68        108.70        29.09 o
 -34   0  14          8.45         38.96        15.57 o
 -32   0  14          0.05         17.80        19.49 o
 -30   0  14        246.26        246.29        27.52 o
 -28   0  14          7.13         -7.72        11.71 o
 -26   0  14         81.45         65.26        15.20 o
 -24   0  14        360.03        368.08        32.72 o
 -22   0  14         20.35         10.73        10.82 o
 -20   0  14        163.83        154.60        18.28 o
 -18   0  14        231.46        262.60        19.74 o
 -16   0  14        194.33        164.88        14.34 o
 -14   0  14         12.18         11.26         7.14 o
 -12   0  14         94.74        107.03        13.52 o
 -10   0  14          0.01          9.33         6.07 o
  -8   0  14         83.00        111.47        12.49 o
  -6   0  14        190.04        176.95        13.33 o
  -4   0  14        106.01         73.49         9.36 o
  -2   0  14        748.14        753.32        27.86 o
   0   0  14         75.07         91.79        10.48 o
   2   0  14       2533.65       2427.89        62.42 o
   4   0  14       2470.94       2194.17        52.32 o
   6   0  14       1086.94       1125.48        36.80 o
   8   0  14        236.87        223.90        17.15 o
  10   0  14       1663.68       1520.69        46.38 o
  12   0  14       3246.93       2992.02        85.71 o
  14   0  14        279.58        290.78        27.11 o
  16   0  14         69.00         99.00        14.67 o
  18   0  14        462.78        494.52        33.74 o
  20   0  14        257.74        381.41        30.81 o
  22   0  14        101.03        125.44        36.77 o
  24   0  14        327.44        373.98        41.39 o
  26   0  14         18.69         15.94        22.99 o
  28   0  14         20.56         20.55        23.76 o
  30   0  14          7.66          4.93        28.97 o
  32   0  14          0.13         37.63        44.61 o
 -39   1  14          5.03         -8.48        21.23 o
 -37   1  14          1.24         38.86        21.47 o
 -35   1  14        121.79        100.71        24.37 o
 -33   1  14        113.38        124.57        18.12 o
 -31   1  14          2.94          4.76        11.30 o
 -29   1  14        177.17        184.66        17.47 o
 -27   1  14        294.76        345.28        23.65 o
 -25   1  14         44.67         72.42        11.48 o
 -23   1  14         15.50         12.07         8.09 o
 -21   1  14        240.78        237.05        15.19 o
 -19   1  14          0.26         -6.21         6.21 o
 -17   1  14        469.61        458.72        17.44 o
 -15   1  14         14.86         20.49         5.50 o
 -13   1  14          2.28          2.66         4.42 o
 -11   1  14          1.63         -3.82         3.82 o
  -9   1  14          3.67         10.45         4.84 o
  -7   1  14          0.73         -3.91         3.91 o
  -5   1  14         16.32         14.08         4.51 o
  -3   1  14       1814.18       1785.56        35.85 o
  -1   1  14       1341.47       1218.79        26.07 o
   1   1  14       1531.65       1574.04        30.75 o
   3   1  14         66.97         75.32         6.41 o
   5   1  14        117.63         74.67         7.00 o
   7   1  14       2008.59       2005.05        39.74 o
   9   1  14        265.86        256.95        13.56 o
  11   1  14         12.71         10.37         6.62 o
  13   1  14        132.06        128.90        11.09 o
  15   1  14         97.09        127.45        12.77 o
  17   1  14         18.61         16.51         8.94 o
  19   1  14         56.44         53.25        11.26 o
  21   1  14         36.91         40.07        11.16 o
  23   1  14          1.89         17.59        11.67 o
  25   1  14         25.29         14.59        12.69 o
  27   1  14          2.43         10.32        13.03 o
  29   1  14          0.01         -4.51        15.12 o
  31   1  14         16.87         -6.06        17.62 o
  33   1  14          0.58         37.66        33.74 o
 -40   2  14          4.79         29.41        27.72 o
 -38   2  14         18.17          2.80        17.21 o
 -36   2  14          4.02         16.83        13.96 o
 -34   2  14        153.84        256.76        25.73 o
 -32   2  14          2.24        -10.33        10.70 o
 -30   2  14         44.78         50.48        11.10 o
 -28   2  14         25.18         40.08        11.43 o
 -26   2  14         43.02         68.35        12.23 o
 -24   2  14          0.08          9.14         9.43 o
 -22   2  14         55.07         48.64        10.27 o
 -20   2  14         49.94         36.46         8.61 o
 -18   2  14         80.02         63.29         9.82 o
 -16   2  14        196.85        223.22        13.63 o
 -14   2  14        109.44         91.85         8.54 o
 -12   2  14         30.28         18.19         5.64 o
 -10   2  14         79.38         66.47         7.38 o
  -8   2  14         32.06         31.49         6.07 o
  -6   2  14       1071.50       1125.96        28.50 o
  -4   2  14        185.31        165.09        10.72 o
  -2   2  14        103.33         84.67         8.65 o
   0   2  14         23.12         24.33         6.43 o
   2   2  14        221.11        192.41        12.68 o
   4   2  14        186.60        169.44        10.49 o
   6   2  14         12.26          3.59         5.49 o
   8   2  14        130.27        110.57         9.12 o
  10   2  14         81.84         64.79         9.10 o
  12   2  14          5.37          3.17         6.43 o
  14   2  14         76.24         68.11        10.27 o
  16   2  14         17.30         12.16         8.38 o
  18   2  14          0.65         -0.16         8.61 o
  20   2  14          3.23          4.11        11.61 o
  22   2  14         49.98         22.81        12.59 o
  24   2  14         49.84         32.90        14.05 o
  26   2  14          9.76         20.33        12.89 o
  28   2  14         12.87         -8.65        18.75 o
  30   2  14          4.45          6.57        13.69 o
  32   2  14          0.77        -17.80        17.80 o
 -39   3  14          0.94         55.37        17.68 o
 -37   3  14          6.63         26.01        15.69 o
 -35   3  14         33.76         14.30        12.22 o
 -33   3  14          8.94         60.20        17.70 o
 -31   3  14         32.74         39.18        12.85 o
 -29   3  14         61.45         39.66        12.00 o
 -27   3  14          9.64         10.29         9.97 o
 -25   3  14         70.10         53.51        14.41 o
 -23   3  14        222.29        242.79        20.63 o
 -21   3  14        338.76        275.78        18.00 o
 -19   3  14        259.99        300.04        18.90 o
 -17   3  14          7.81         10.93         8.62 o
 -15   3  14        286.05        297.17        16.19 o
 -13   3  14        301.86        294.47        15.32 o
 -11   3  14        131.41        152.75        11.57 o
  -9   3  14        680.10        659.40        23.32 o
  -7   3  14         15.00         18.39         7.01 o
  -5   3  14        307.99        274.90        15.82 o
  -3   3  14        228.24        216.50        14.14 o
  -1   3  14        475.86        439.30        19.68 o
   1   3  14        931.24        962.11        29.46 o
   3   3  14        262.63        252.77        15.21 o
   5   3  14        381.51        390.78        18.24 o
   7   3  14         33.12         22.28         6.78 o
   9   3  14          0.34         -2.21         6.16 o
  11   3  14        109.13         96.83        11.35 o
  13   3  14          0.51          1.10         6.80 o
  15   3  14        114.86        129.26        12.36 o
  17   3  14         26.78         28.25         8.31 o
  19   3  14         49.49         37.42        10.58 o
  21   3  14          6.10         25.83        11.00 o
  23   3  14         51.27         59.92        13.38 o
  25   3  14         11.90          8.15        17.74 o
  27   3  14         12.11          8.71        15.26 o
  29   3  14          0.64         25.23        18.26 o
  31   3  14          1.18         10.11        16.56 o
 -38   4  14         27.27         19.95        26.06 o
 -36   4  14         22.42         41.12        19.14 o
 -34   4  14         57.83         35.16        19.39 o
 -32   4  14         95.56         86.75        18.52 o
 -30   4  14        129.02        154.43        19.47 o
 -28   4  14        109.62        114.53        18.24 o
 -26   4  14          6.77         25.24        12.59 o
 -24   4  14        201.05        212.86        19.70 o
 -22   4  14       1167.13       1205.09        57.24 o
 -20   4  14         87.24         95.40        14.09 o
 -18   4  14         31.65          5.65         8.58 o
 -16   4  14         24.18         28.80        10.21 o
 -14   4  14        108.95        112.24        12.56 o
 -12   4  14         97.28         98.47        10.66 o
 -10   4  14        396.72        372.78        19.36 o
  -8   4  14          7.66          5.70         7.40 o
  -6   4  14        119.69        109.97        12.06 o
  -4   4  14       2920.84       3014.99        85.92 o
  -2   4  14        261.38        256.15        16.78 o
   0   4  14         19.92         20.54         7.79 o
   2   4  14         90.65         45.95         8.64 o
   4   4  14         66.21         51.09         9.58 o
   6   4  14        189.13        181.41        13.36 o
   8   4  14          1.70         15.23         7.81 o
  10   4  14          7.99          7.26         7.92 o
  12   4  14         88.80         84.63        15.58 o
  14   4  14          1.40          8.93         8.80 o
  16   4  14          2.33         18.95         9.41 o
  18   4  14         29.02         26.15        11.05 o
  20   4  14        153.26        170.10        17.70 o
  22   4  14         76.07         78.97        24.99 o
  24   4  14          0.07          2.06        12.87 o
  26   4  14          3.14         30.55        16.42 o
  28   4  14          0.07        -16.06        16.06 o
  30   4  14          1.00         17.54        22.13 o
 -35   5  14          0.08        -11.74        17.01 o
 -33   5  14          7.30         -5.21        25.34 o
 -31   5  14         68.39         53.74        18.08 o
 -29   5  14         91.85         84.29        17.68 o
 -27   5  14         81.72        101.48        16.92 o
 -25   5  14        155.12        170.70        17.93 o
 -23   5  14        139.67        176.37        19.11 o
 -21   5  14          4.68         15.77        10.74 o
 -19   5  14          6.79         -7.38         8.79 o
 -17   5  14        404.62        445.20        24.88 o
 -15   5  14        398.94        417.97        23.14 o
 -13   5  14        472.06        449.61        22.86 o
 -11   5  14         54.33         36.31         9.69 o
  -9   5  14         61.47         54.40        10.84 o
  -7   5  14        166.76        140.10        13.61 o
  -5   5  14         61.94         40.94         9.79 o
  -3   5  14        507.32        485.31        23.51 o
  -1   5  14          0.14         -7.02         7.02 o
   1   5  14        715.31        702.17        27.58 o
   3   5  14         45.54         39.11        10.13 o
   5   5  14          0.75         -2.90         6.96 o
   7   5  14          0.14          0.75         7.58 o
   9   5  14        270.54        246.72        16.82 o
  11   5  14         14.54         17.77         9.23 o
  13   5  14          0.12          0.96         8.77 o
  15   5  14          3.20          3.42        10.70 o
  17   5  14        168.74        151.31        16.36 o
  19   5  14         89.77        124.28        15.07 o
  21   5  14          7.64         15.69        12.79 o
  23   5  14         54.48         56.15        18.18 o
  25   5  14         39.03         41.89        18.73 o
  27   5  14          0.00          3.19        16.17 o
  29   5  14          0.48         26.46        28.15 o
 -34   6  14        124.28         74.59        22.18 o
 -32   6  14         33.91         35.40        18.54 o
 -30   6  14         25.70          7.43        18.04 o
 -28   6  14          0.43         -2.24        16.93 o
 -26   6  14         83.40         47.21        13.62 o
 -24   6  14         24.45         20.20        12.33 o
 -22   6  14         48.27         36.61        12.58 o
 -20   6  14         19.81         25.08        10.91 o
 -18   6  14        212.04        160.54        17.21 o
 -16   6  14        178.90        146.39        16.05 o
 -14   6  14          9.91         14.96        10.16 o
 -12   6  14         67.31         43.81        10.73 o
 -10   6  14        147.53        174.03        15.59 o
  -8   6  14          1.97         -5.28         8.26 o
  -6   6  14         83.39         52.16        11.72 o
  -4   6  14          1.65         -4.72         9.16 o
  -2   6  14        155.27        142.02        14.47 o
   0   6  14         43.94         31.81        10.57 o
   2   6  14         45.16         25.62         9.62 o
   4   6  14          0.12         11.51         8.65 o
   6   6  14        630.84        529.86        29.81 o
   8   6  14          1.45          4.86         9.77 o
  10   6  14        183.14        167.39        15.78 o
  12   6  14         80.64         71.33        13.15 o
  14   6  14         48.59         35.44        11.23 o
  16   6  14         38.54         28.75        11.95 o
  18   6  14          5.86          0.05        10.89 o
  20   6  14          1.56         -0.14        11.89 o
  22   6  14          6.85         13.23        15.10 o
  24   6  14          0.69         16.58        15.13 o
  26   6  14         43.90         73.61        22.14 o
 -31   7  14          5.49          8.84        20.99 o
 -29   7  14         63.77         67.00        19.66 o
 -27   7  14          0.01         -8.23        13.74 o
 -25   7  14          2.10         13.90        12.51 o
 -23   7  14          2.30        -11.55        11.55 o
 -21   7  14         12.72          5.39        14.15 o
 -19   7  14         74.63         83.42        16.47 o
 -17   7  14         57.39         67.45        15.18 o
 -15   7  14          6.20         -6.02        11.57 o
 -13   7  14         20.82         20.41        12.34 o
 -11   7  14         38.77         38.55        12.68 o
  -9   7  14          1.99         -4.43         8.40 o
  -7   7  14         48.50         48.45        12.27 o
  -5   7  14          0.16          2.14        10.67 o
  -3   7  14        162.68        189.36        18.25 o
  -1   7  14          2.06         -3.14         9.78 o
   1   7  14          1.54         -5.99         8.63 o
   3   7  14          3.79         -7.79         7.79 o
   5   7  14         33.64         19.84         9.32 o
   7   7  14          1.48          4.61        11.10 o
   9   7  14         72.35         53.05        12.23 o
  11   7  14          7.81         10.65        11.59 o
  13   7  14          8.38         -6.42        11.66 o
  15   7  14          1.02          5.69        11.40 o
  17   7  14          0.46         -3.30        12.34 o
  19   7  14          0.46        -11.16        11.16 o
  21   7  14          4.06         26.76        13.06 o
  23   7  14          0.09         13.20        15.94 o
 -28   8  14         18.15         49.05        18.86 o
 -26   8  14          0.79          2.94        14.31 o
 -24   8  14         10.61        -12.39        13.73 o
 -22   8  14         30.86          4.29        12.69 o
 -20   8  14          4.87         -2.98        13.94 o
 -18   8  14         12.60         -0.58        13.32 o
 -16   8  14         88.31        123.82        18.66 o
 -14   8  14          5.38         -4.17        12.31 o
 -12   8  14          1.46        -11.47        11.47 o
 -10   8  14          3.55        -10.12        10.12 o
  -8   8  14         17.72         17.18        12.88 o
  -6   8  14         26.66         37.31        13.18 o
  -4   8  14          3.05         -0.50        10.08 o
  -2   8  14         20.38         20.75        11.42 o
   0   8  14         26.27         32.85        12.75 o
   2   8  14         19.28          5.43        12.09 o
   4   8  14          9.84         20.33        12.65 o
   6   8  14          0.30          9.14        12.61 o
   8   8  14          6.30         15.61        12.67 o
  10   8  14         10.65         14.96        12.74 o
  12   8  14         33.22         48.62        15.23 o
  14   8  14          9.78          8.48        13.28 o
  16   8  14          0.42          7.55        13.72 o
  18   8  14          0.17          4.85        11.92 o
  20   8  14          3.86         26.32        12.85 o
 -23   9  14          2.53         -4.53        16.83 o
 -21   9  14          9.76         31.12        16.49 o
 -19   9  14         15.40         25.25        15.58 o
 -17   9  14          1.78          5.29        14.89 o
 -15   9  14          4.13          8.73        15.24 o
 -13   9  14         10.57         27.48        14.93 o
 -11   9  14         20.14         37.53        15.38 o
  -9   9  14          8.83         36.17        12.42 o
  -7   9  14         11.96         30.14        13.81 o
  -5   9  14          1.42         -2.73        10.92 o
  -3   9  14        246.32        283.55        24.12 o
  -1   9  14         23.54         24.86        12.91 o
   1   9  14          6.13          7.69        12.84 o
   3   9  14         11.73         10.14        14.34 o
   5   9  14         19.47         44.65        16.70 o
   7   9  14          2.99         11.96        13.71 o
   9   9  14          7.37         21.14        15.00 o
  11   9  14         26.01         40.72        16.04 o
  13   9  14          2.81         -0.89        20.06 o
  15   9  14         10.54         -2.77        15.56 o
 -18  10  14         26.18         19.61        30.97 o
 -16  10  14          4.13         -1.84        13.70 o
 -14  10  14          3.37         10.61        13.72 o
 -12  10  14         10.37          2.77        14.18 o
 -10  10  14          0.96         -0.73        13.08 o
  -8  10  14         88.63        114.88        18.58 o
  -6  10  14         18.74         46.40        15.89 o
  -4  10  14          1.38        -11.59        11.59 o
  -2  10  14         13.05          2.16        13.31 o
   0  10  14         47.21         56.09        17.72 o
   2  10  14          4.72         -5.53        16.01 o
   4  10  14          2.77         -8.19        15.22 o
   6  10  14          3.77         -5.28        15.54 o
   8  10  14         54.08         78.93        19.55 o
  10  10  14         55.68         71.53        60.24 o
 -39   1  15          0.34         35.92        20.55 o
 -37   1  15         29.71         43.51        16.85 o
 -35   1  15         51.10         69.56        15.00 o
 -33   1  15          5.99         36.05        13.68 o
 -31   1  15         24.80         35.48        11.79 o
 -29   1  15        112.48        118.72        17.30 o
 -27   1  15        139.78        138.43        15.55 o
 -25   1  15          0.28         11.41         8.89 o
 -23   1  15         80.14         80.30        12.00 o
 -21   1  15        394.53        349.82        19.51 o
 -19   1  15          1.86         -6.10         6.10 o
 -17   1  15         19.01         13.29         6.91 o
 -15   1  15        345.68        367.55        16.88 o
 -13   1  15        578.14        585.74        20.57 o
 -11   1  15          2.98         15.93         5.72 o
  -9   1  15         38.69         41.19         6.51 o
  -7   1  15       3250.97       3383.79        65.00 o
  -5   1  15       2354.42       2271.27        44.38 o
  -3   1  15        936.91        993.42        24.79 o
  -1   1  15          7.66         10.15         6.09 o
   1   1  15        626.03        600.94        20.37 o
   3   1  15       1652.58       1496.79        33.67 o
   5   1  15        745.48        708.02        21.21 o
   7   1  15        139.65        153.12        10.60 o
   9   1  15        257.27        201.47        12.68 o
  11   1  15        138.99        139.88        11.35 o
  13   1  15        142.28        118.41        11.31 o
  15   1  15          0.63         -6.74         6.74 o
  17   1  15         13.46         -0.19         8.33 o
  19   1  15         95.64        113.27        19.57 o
  21   1  15        461.94        481.06        28.19 o
  23   1  15          9.25         13.23        11.55 o
  25   1  15         88.57         91.22        18.08 o
  27   1  15         62.14         60.84        23.09 o
  29   1  15          0.04         27.86        19.13 o
  31   1  15          0.14        -18.20        22.16 o
 -38   2  15          0.33         19.40        14.12 o
 -36   2  15          9.53          8.18        17.74 o
 -34   2  15          0.85         24.70        13.60 o
 -32   2  15         41.76         46.74        19.79 o
 -30   2  15         20.78         28.45        12.17 o
 -28   2  15         38.66         32.49        11.93 o
 -26   2  15         19.51         11.27        10.61 o
 -24   2  15          0.69         -2.99         8.34 o
 -22   2  15        240.15        214.08        16.22 o
 -20   2  15        333.43        361.60        18.99 o
 -18   2  15        671.95        611.41        30.02 o
 -16   2  15        358.63        375.36        16.93 o
 -14   2  15         29.73         12.75         6.59 o
 -12   2  15        213.38        206.41        12.66 o
 -10   2  15        291.36        304.35        15.19 o
  -8   2  15       2624.08       2621.61        59.07 o
  -6   2  15        151.57        163.93        12.40 o
  -4   2  15       2589.92       2600.97        75.42 o
  -2   2  15        272.22        255.42        15.31 o
   0   2  15       1400.01       1439.71        47.88 o
   2   2  15        421.99        401.40        17.56 o
   4   2  15         28.95         18.77         6.85 o
   6   2  15        187.61        230.69        12.68 o
   8   2  15          1.28         -5.37         5.37 o
  10   2  15        177.10        153.30        12.31 o
  12   2  15          7.95         15.12         7.38 o
  14   2  15          4.87          4.43         7.58 o
  16   2  15         46.15         41.81        11.43 o
  18   2  15          9.25          2.10         9.43 o
  20   2  15         39.96         51.08        11.62 o
  22   2  15         24.52         46.93        13.20 o
  24   2  15          0.07         -9.09        10.68 o
  26   2  15         89.43        101.43        17.15 o
  28   2  15          0.46         -2.16        14.71 o
  30   2  15          3.49         -0.42        16.52 o
 -37   3  15          3.64         -6.57        15.67 o
 -35   3  15          6.15         24.98        16.74 o
 -33   3  15         71.48         71.76        16.87 o
 -31   3  15         90.57        156.51        20.05 o
 -29   3  15         34.51         23.72        12.09 o
 -27   3  15         15.14         14.77        13.41 o
 -25   3  15        189.46        181.56        20.71 o
 -23   3  15        183.11        186.78        18.28 o
 -21   3  15         25.28         33.07        11.15 o
 -19   3  15        792.51        790.99        32.55 o
 -17   3  15        369.22        310.81        19.56 o
 -15   3  15        411.00        419.65        19.08 o
 -13   3  15         76.96         73.32         9.43 o
 -11   3  15         40.89         28.42         7.70 o
  -9   3  15         92.48         79.70         9.52 o
  -7   3  15       1510.93       1477.58        38.98 o
  -5   3  15        675.36        743.11        29.79 o
  -3   3  15       1193.49       1110.04        34.96 o
  -1   3  15        112.32        125.34        12.69 o
   1   3  15        940.03        908.15        43.70 o
   3   3  15          7.94         24.91         7.47 o
   5   3  15        226.52        213.56        13.46 o
   7   3  15        139.14         81.83         9.08 o
   9   3  15        210.73        201.95        13.94 o
  11   3  15          9.26         12.41         8.21 o
  13   3  15        178.62        164.61        16.50 o
  15   3  15          4.60         17.53         8.71 o
  17   3  15          8.45          3.65         9.19 o
  19   3  15         18.38         -2.77        10.88 o
  21   3  15          4.07         -3.79        13.00 o
  23   3  15         83.25         94.44        16.63 o
  25   3  15         11.93          3.47        11.69 o
  27   3  15         10.30          1.95        16.08 o
  29   3  15          0.44         27.89        18.11 o
 -36   4  15         91.67        124.19        22.79 o
 -34   4  15         64.58         67.77        18.79 o
 -32   4  15         17.93         32.03        16.07 o
 -30   4  15         14.13         37.96        14.33 o
 -28   4  15        107.54        127.94        17.70 o
 -26   4  15          1.09         29.72        13.13 o
 -24   4  15        217.49        288.40        23.23 o
 -22   4  15         13.38         21.33        10.49 o
 -20   4  15         48.05         51.62        13.28 o
 -18   4  15        142.67        115.15        15.62 o
 -16   4  15          0.63         -7.56         7.76 o
 -14   4  15         38.96         20.03         8.68 o
 -12   4  15          1.28          1.83         7.64 o
 -10   4  15          5.90          2.85         7.36 o
  -8   4  15         61.28         55.67         9.21 o
  -6   4  15        157.39        167.86        13.72 o
  -4   4  15       3557.31       3515.18       115.16 o
  -2   4  15         15.45         20.94         8.53 o
   0   4  15          4.37          2.53         7.94 o
   2   4  15          2.48          5.78         7.76 o
   4   4  15        541.08        521.79        22.58 o
   6   4  15          8.40          2.95         7.04 o
   8   4  15         20.33         25.29         8.27 o
  10   4  15        321.37        327.01        18.51 o
  12   4  15        651.93        569.88        25.95 o
  14   4  15         13.21         22.23         9.29 o
  16   4  15         98.88         92.70        14.76 o
  18   4  15          8.34         26.76        11.93 o
  20   4  15          0.20         10.57        11.07 o
  22   4  15         24.63         27.63        15.10 o
  24   4  15         24.53         40.73        15.39 o
  26   4  15          9.35          8.35        18.98 o
  28   4  15          0.21         -1.44        15.03 o
 -35   5  15          8.60        -19.38        20.01 o
 -33   5  15        116.28        167.81        25.28 o
 -31   5  15          3.25          5.55        16.26 o
 -29   5  15          0.02         14.24        15.48 o
 -27   5  15        171.54        155.49        20.20 o
 -25   5  15         16.20         13.85        10.78 o
 -23   5  15          6.52         12.40        11.90 o
 -21   5  15          1.65         -7.72        13.41 o
 -19   5  15          0.72         -4.26        10.15 o
 -17   5  15          9.90         11.97         9.91 o
 -15   5  15          2.36         -8.13         8.13 o
 -13   5  15         93.97         59.73        10.59 o
 -11   5  15        382.44        384.21        24.88 o
  -9   5  15          7.55         -2.92         9.54 o
  -7   5  15        141.34        139.12        15.96 o
  -5   5  15          2.34         -7.41         7.41 o
  -3   5  15         62.14         51.70        10.46 o
  -1   5  15        360.70        279.02        18.26 o
   1   5  15         89.15         76.36        11.23 o
   3   5  15          4.80          6.47         9.01 o
   5   5  15        199.93        177.29        17.38 o
   7   5  15        378.52        346.70        21.21 o
   9   5  15          4.92         11.74         8.45 o
  11   5  15         49.69         45.72        10.69 o
  13   5  15        224.91        192.64        17.49 o
  15   5  15         38.05         12.90        10.71 o
  17   5  15         13.74         34.07        11.60 o
  19   5  15         25.10         14.65        11.26 o
  21   5  15         14.00         19.23        13.75 o
  23   5  15          0.14         22.67        14.96 o
  25   5  15         11.41         -0.91        15.17 o
  27   5  15          7.91         20.79        23.64 o
 -32   6  15         45.47         61.65        23.58 o
 -30   6  15         55.65         50.16        19.20 o
 -28   6  15         21.64         26.40        13.75 o
 -26   6  15          9.23          9.20        13.30 o
 -24   6  15          5.38         12.58        12.43 o
 -22   6  15         11.16         11.87        11.30 o
 -20   6  15         23.40         13.33        12.33 o
 -18   6  15         15.97         13.70        12.05 o
 -16   6  15         11.38        -11.13        11.13 o
 -14   6  15          0.00          1.57         9.11 o
 -12   6  15         17.63         -0.19        10.13 o
 -10   6  15          7.11         -4.92         8.46 o
  -8   6  15         32.70         12.06        10.26 o
  -6   6  15         41.92         29.14        12.03 o
  -4   6  15          3.39         -3.37         8.84 o
  -2   6  15         29.55         15.46        10.21 o
   0   6  15         62.79         42.86        10.11 o
   2   6  15        146.22        103.69        13.65 o
   4   6  15          1.29         -0.63         9.53 o
   6   6  15        132.61        116.54        15.72 o
   8   6  15         20.65         20.50        12.27 o
  10   6  15          0.45         -1.17        11.21 o
  12   6  15          4.65          1.37         9.31 o
  14   6  15         19.35         12.10        11.40 o
  16   6  15          1.20         24.97        11.69 o
  18   6  15          4.93          0.99        11.64 o
  20   6  15         22.15         13.20        13.36 o
  22   6  15          0.87          3.09        14.28 o
  24   6  15         19.04         30.89        23.26 o
 -29   7  15         37.53         37.86        16.76 o
 -27   7  15          5.49         30.56        16.64 o
 -25   7  15          0.02         12.83        12.86 o
 -23   7  15         15.76        -10.32        12.40 o
 -21   7  15          0.07          2.32        12.50 o
 -19   7  15         24.61         20.76        17.78 o
 -17   7  15          2.00         -4.04        11.07 o
 -15   7  15         24.06         25.00        14.13 o
 -13   7  15         86.77         70.78        18.39 o
 -11   7  15          2.40         -9.82         9.82 o
  -9   7  15         38.77         15.80        10.47 o
  -7   7  15          0.99         -7.31         9.24 o
  -5   7  15         42.08         41.94        13.23 o
  -3   7  15         68.95         86.29        13.79 o
  -1   7  15         39.72         33.04        10.38 o
   1   7  15         13.37         -8.34         9.62 o
   3   7  15        196.97        225.76        20.70 o
   5   7  15         58.54         64.53        15.10 o
   7   7  15         25.85         -6.58         9.65 o
   9   7  15         24.90         16.06        12.66 o
  11   7  15         11.88          2.41        11.61 o
  13   7  15         35.39         23.93        13.94 o
  15   7  15          0.00          1.98        12.74 o
  17   7  15          5.53         11.16        12.13 o
  19   7  15          0.06          4.14        13.25 o
  21   7  15          6.02         20.15        15.39 o
 -26   8  15         13.08        -14.48        15.02 o
 -24   8  15         20.13         13.22        14.59 o
 -22   8  15         20.48         29.61        16.03 o
 -20   8  15          0.87         -0.53        14.76 o
 -18   8  15          7.56          5.56        12.64 o
 -16   8  15         75.75         81.09        18.01 o
 -14   8  15          2.47         -4.05        12.88 o
 -12   8  15          1.71         -1.65        13.31 o
 -10   8  15         12.34         -6.70        13.85 o
  -8   8  15          0.47         11.50        11.40 o
  -6   8  15         14.25          1.98        12.59 o
  -4   8  15        158.53        162.29        18.85 o
  -2   8  15         42.19         12.98        11.21 o
   0   8  15          7.06         -1.96        10.24 o
   2   8  15         85.53        100.09        18.35 o
   4   8  15          7.09         26.60        14.23 o
   6   8  15         26.13         23.60        12.88 o
   8   8  15          2.61         23.53        13.40 o
  10   8  15         40.38         48.12        16.67 o
  12   8  15         24.71         16.97        13.91 o
  14   8  15          4.22          0.74        12.83 o
  16   8  15         11.16          4.77        13.74 o
  18   8  15          0.07         16.78        14.76 o
 -21   9  15         13.14          2.47        16.42 o
 -19   9  15          4.15          3.71        15.42 o
 -17   9  15          5.99        -10.64        14.20 o
 -15   9  15          5.02        -11.12        11.12 o
 -13   9  15         34.86         26.03        15.20 o
 -11   9  15          8.00         -5.57        14.33 o
  -9   9  15          2.66         21.75        14.41 o
  -7   9  15         67.95         49.48        13.82 o
  -5   9  15         39.31         28.70        13.37 o
  -3   9  15         31.28         28.43        14.20 o
  -1   9  15          9.72         12.36        13.00 o
   1   9  15         35.90         42.33        15.88 o
   3   9  15          2.81          0.53        14.36 o
   5   9  15         10.40          7.74        15.20 o
   7   9  15         46.53         21.88        16.52 o
   9   9  15         27.68         23.86        14.34 o
  11   9  15         60.35         78.10        18.19 o
  13   9  15         42.11         76.17        17.82 o
 -14  10  15          1.85        -18.08        19.91 o
 -12  10  15          0.96         -7.64        12.83 o
 -10  10  15          0.44         -2.08        14.07 o
  -8  10  15         16.89        -12.35        12.35 o
  -6  10  15         13.50         28.04        16.86 o
  -4  10  15          8.60         25.72        12.90 o
  -2  10  15          1.45         18.17        15.52 o
   0  10  15          0.48         11.21        14.56 o
   2  10  15          0.32         -2.70        15.11 o
   4  10  15          0.33        -13.43        15.95 o
   6  10  15          1.65        -25.57        25.57 o
 -38   0  16          9.38         41.25        25.18 o
 -36   0  16          0.93         43.23        30.23 o
 -34   0  16        204.95        283.16        38.06 o
 -32   0  16          1.21         32.22        25.71 o
 -30   0  16          4.68          8.37        16.53 o
 -28   0  16         15.42         23.47        18.34 o
 -26   0  16         32.63         35.31        15.08 o
 -24   0  16          0.35          8.46        14.15 o
 -22   0  16        221.02        204.65        23.07 o
 -20   0  16         46.92         39.96        12.67 o
 -18   0  16        234.02        183.64        17.61 o
 -16   0  16         94.20         76.76        16.08 o
 -14   0  16         37.03         16.87         9.27 o
 -12   0  16        113.04         86.18        12.34 o
 -10   0  16        709.06        729.16        34.09 o
  -8   0  16        183.76        182.76        21.44 o
  -6   0  16        834.14        764.56        31.64 o
  -4   0  16         34.87         21.56         8.56 o
  -2   0  16        115.68         90.33        10.81 o
   0   0  16          0.00         -6.59         6.59 o
   2   0  16        245.77        253.37        26.24 o
   4   0  16         38.81         43.23        11.41 o
   6   0  16         95.38         62.44        12.99 o
   8   0  16        144.76        185.17        19.54 o
  10   0  16         29.46         15.80        15.42 o
  12   0  16        128.58        152.04        22.45 o
  14   0  16         96.15         93.56        18.08 o
  16   0  16         75.77         75.58        21.99 o
  18   0  16         31.18         21.98        16.25 o
  20   0  16        200.89        201.94        50.27 o
  22   0  16         56.58         60.80        27.96 o
  24   0  16        238.88        170.99        35.82 o
  26   0  16          8.14         20.56        20.40 o
  28   0  16         51.97         27.90        45.69 o
  30   0  16          0.06        -40.00        40.00 o
 -37   1  16          2.45          2.04        14.67 o
 -35   1  16          1.69         14.55        12.22 o
 -33   1  16          6.56         19.95        12.33 o
 -31   1  16         26.45         57.16        14.03 o
 -29   1  16          0.71         14.15        11.30 o
 -27   1  16         12.41         16.42        11.30 o
 -25   1  16          2.51          0.47         9.76 o
 -23   1  16          6.41         14.71         9.42 o
 -21   1  16        205.35        226.74        16.34 o
 -19   1  16          1.60         -6.94         6.94 o
 -17   1  16        130.29        122.45        10.86 o
 -15   1  16        154.20        178.52        12.54 o
 -13   1  16         43.30         40.24         7.58 o
 -11   1  16        208.81        197.18        12.70 o
  -9   1  16       2507.92       2400.00        66.51 o
  -7   1  16        209.84        249.38        15.14 o
  -5   1  16        364.22        424.42        21.66 o
  -3   1  16       1287.44       1203.90        32.64 o
  -1   1  16        325.59        296.98        14.42 o
   1   1  16        391.89        403.75        17.18 o
   3   1  16          5.65          9.47         6.02 o
   5   1  16        408.78        352.66        15.99 o
   7   1  16         62.65         64.56         8.05 o
   9   1  16         28.77         27.56         6.89 o
  11   1  16        216.98        221.80        14.45 o
  13   1  16         74.27         57.85        11.63 o
  15   1  16         26.37         66.43        11.48 o
  17   1  16         19.28          2.62         9.14 o
  19   1  16         57.16         45.34        12.90 o
  21   1  16         29.69         36.71        13.53 o
  23   1  16          5.94          9.52        13.98 o
  25   1  16          0.10          3.95        15.68 o
  27   1  16         14.47         35.56        16.78 o
  29   1  16          0.06        -15.04        17.82 o
 -38   2  16         27.31         26.86        18.16 o
 -36   2  16         14.30         16.40        14.54 o
 -34   2  16          0.39         13.84        11.40 o
 -32   2  16          0.63         21.35        16.30 o
 -30   2  16         34.11         35.85        13.99 o
 -28   2  16         31.36         22.63        12.49 o
 -26   2  16         15.74         -5.71         9.60 o
 -24   2  16         73.73        120.13        15.10 o
 -22   2  16        107.42         78.64        13.64 o
 -20   2  16        186.85        198.97        16.92 o
 -18   2  16         96.78         39.18        10.18 o
 -16   2  16        341.79        389.56        21.81 o
 -14   2  16        759.31        760.00        27.03 o
 -12   2  16        102.88        129.21        10.68 o
 -10   2  16        164.17        168.22        11.90 o
  -8   2  16         63.14         64.09         9.68 o
  -6   2  16       1082.79        977.86        32.19 o
  -4   2  16       1447.73       1433.14        45.22 o
  -2   2  16         18.97         29.78         8.83 o
   0   2  16        157.42        128.54        10.85 o
   2   2  16        559.06        537.63        20.37 o
   4   2  16          0.24         -5.73         5.73 o
   6   2  16        124.54        104.89        10.90 o
   8   2  16         90.93         85.60        10.83 o
  10   2  16         42.08         33.11         9.81 o
  12   2  16          1.06          4.21         7.15 o
  14   2  16          0.00         10.03         8.26 o
  16   2  16          1.68         -3.73         8.22 o
  18   2  16         15.55         19.20        10.52 o
  20   2  16         69.51         61.89        12.82 o
  22   2  16          0.24          2.22         9.95 o
  24   2  16         71.16        110.89        17.05 o
  26   2  16         12.50         12.49        14.96 o
  28   2  16          0.53         -0.90        25.16 o
 -37   3  16         53.74         88.66        22.76 o
 -35   3  16         13.42         12.35        17.38 o
 -33   3  16         17.09         30.48        13.12 o
 -31   3  16          3.04          9.21        12.61 o
 -29   3  16         61.89         87.82        24.41 o
 -27   3  16          1.37         -3.19        12.85 o
 -25   3  16          8.55         -3.18        11.79 o
 -23   3  16          0.11         -1.04        10.83 o
 -21   3  16        142.86        157.73        16.18 o
 -19   3  16        444.67        477.32        26.49 o
 -17   3  16         72.35         53.35        10.41 o
 -15   3  16        185.60        203.53        13.89 o
 -13   3  16          1.34         -2.74         7.11 o
 -11   3  16        489.24        485.76        20.98 o
  -9   3  16          5.40         -4.38         7.10 o
  -7   3  16         82.40         72.98        11.40 o
  -5   3  16        587.95        665.08        26.60 o
  -3   3  16         25.86         46.11         9.71 o
  -1   3  16       1031.75       1034.37        35.32 o
   1   3  16        164.35        180.11        14.44 o
   3   3  16        126.87        119.04        11.20 o
   5   3  16        251.60        244.72        15.26 o
   7   3  16         57.40         49.29         8.45 o
   9   3  16         20.37         11.06         7.68 o
  11   3  16         75.86         83.08        11.24 o
  13   3  16         80.30         88.95        13.39 o
  15   3  16          1.32          3.60         7.97 o
  17   3  16         18.20         13.27        10.35 o
  19   3  16         17.55         39.17        13.00 o
  21   3  16         45.32         62.92        13.91 o
  23   3  16         41.40         66.73        14.54 o
  25   3  16          6.38         49.56        16.11 o
  27   3  16         17.11         24.53        16.71 o
 -36   4  16         38.93         53.06        24.54 o
 -34   4  16         33.36         45.68        17.77 o
 -32   4  16        130.37        160.74        22.95 o
 -30   4  16         18.55         11.03        16.71 o
 -28   4  16         17.23         40.73        20.66 o
 -26   4  16          0.02          1.61        12.00 o
 -24   4  16          3.75          4.82        11.36 o
 -22   4  16        132.03        127.59        16.77 o
 -20   4  16         92.36         85.29        13.15 o
 -18   4  16         89.74        120.07        14.72 o
 -16   4  16        207.15        188.76        16.14 o
 -14   4  16        118.92        123.82        12.93 o
 -12   4  16          5.24          5.09         8.03 o
 -10   4  16        234.12        210.03        15.27 o
  -8   4  16         14.70          8.60         8.07 o
  -6   4  16         34.83         24.44         9.01 o
  -4   4  16        159.06        162.06        16.66 o
  -2   4  16        106.55        132.48        13.33 o
   0   4  16         26.33          9.89         8.00 o
   2   4  16         40.08         21.49         8.89 o
   4   4  16        144.44        135.52        13.09 o
   6   4  16          1.23         19.05         7.78 o
   8   4  16         93.82         85.48        11.49 o
  10   4  16          1.58         11.64         8.72 o
  12   4  16         10.97         23.70         9.94 o
  14   4  16         48.57         50.26        10.83 o
  16   4  16         15.65         11.50        10.27 o
  18   4  16          5.79         11.30        11.37 o
  20   4  16          2.83         -0.70        11.41 o
  22   4  16          2.87         17.00        14.78 o
  24   4  16          0.09         22.67        14.14 o
  26   4  16         31.55         47.84        20.26 o
 -33   5  16         22.19         64.00        19.51 o
 -31   5  16          0.59         22.85        14.62 o
 -29   5  16          6.35         -6.10        13.17 o
 -27   5  16          0.71         27.01        14.46 o
 -25   5  16         23.54         15.78        11.91 o
 -23   5  16         21.14         13.78        12.49 o
 -21   5  16         14.48         -0.74        11.13 o
 -19   5  16         40.23         29.75        11.87 o
 -17   5  16         33.89          8.82        11.35 o
 -15   5  16         60.32         57.18        13.43 o
 -13   5  16         40.95         31.28        10.70 o
 -11   5  16         12.76          1.45         9.35 o
  -9   5  16          0.34          8.29         8.67 o
  -7   5  16        126.47         96.34        13.58 o
  -5   5  16         28.95         44.37        10.86 o
  -3   5  16         17.63          8.29         9.27 o
  -1   5  16         38.08         13.44         8.97 o
   1   5  16         26.38         11.28         9.54 o
   3   5  16         62.19         82.19        12.47 o
   5   5  16         54.86         48.78        11.56 o
   7   5  16          4.34          7.71        10.98 o
   9   5  16         16.85         19.35        10.99 o
  11   5  16          5.03         15.98        10.24 o
  13   5  16         68.42         67.17        12.75 o
  15   5  16          4.89         -8.85        10.11 o
  17   5  16          1.04          2.84        10.29 o
  19   5  16         23.90         40.77        14.61 o
  21   5  16          1.54          6.30        12.79 o
  23   5  16         11.00         11.81        14.39 o
  25   5  16         59.37         69.01        22.24 o
 -32   6  16         89.59        132.94        32.14 o
 -30   6  16        106.83        107.14        20.97 o
 -28   6  16          1.08         13.13        15.06 o
 -26   6  16         13.86         13.79        12.86 o
 -24   6  16          0.84         -6.69        13.46 o
 -22   6  16         21.62          8.88        12.06 o
 -20   6  16         77.39         89.58        17.18 o
 -18   6  16         13.63         -1.10        11.42 o
 -16   6  16        160.94        161.15        18.20 o
 -14   6  16          5.43         -2.29        10.60 o
 -12   6  16        174.13        140.10        16.76 o
 -10   6  16         83.60         67.03        12.50 o
  -8   6  16          1.53         -5.04        12.59 o
  -6   6  16         13.80         10.20        11.26 o
  -4   6  16          0.83         -9.46         9.46 o
  -2   6  16          5.47         -3.75         8.76 o
   0   6  16         48.98         26.26        10.86 o
   2   6  16         20.73         23.07        11.90 o
   4   6  16        132.95         92.27        15.02 o
   6   6  16        130.30        143.73        17.26 o
   8   6  16          8.04          9.59        10.59 o
  10   6  16          1.67         -0.28         9.40 o
  12   6  16         19.45         36.87        12.84 o
  14   6  16         24.98          0.64        10.68 o
  16   6  16          1.88          3.14        11.48 o
  18   6  16          3.70        -11.19        11.19 o
  20   6  16          5.45          7.78        13.80 o
  22   6  16         36.56         66.48        20.02 o
 -29   7  16         71.99        103.71        30.00 o
 -27   7  16          0.02         19.35        17.01 o
 -25   7  16          0.02          9.09        14.22 o
 -23   7  16          8.91          5.03        12.78 o
 -21   7  16          7.97          1.95        13.95 o
 -19   7  16          0.03        -10.79        12.43 o
 -17   7  16         32.45         37.56        14.62 o
 -15   7  16         51.79         44.62        13.93 o
 -13   7  16          1.48        -12.02        12.02 o
 -11   7  16         16.15         26.18        13.06 o
  -9   7  16          3.82         -2.26        12.05 o
  -7   7  16         85.11         66.30        14.17 o
  -5   7  16          4.97          6.06        11.24 o
  -3   7  16        254.08        298.19        22.94 o
  -1   7  16          7.49         -0.41        11.36 o
   1   7  16          4.09         -4.65         9.95 o
   3   7  16         39.84         31.34        13.48 o
   5   7  16        116.52        117.08        17.00 o
   7   7  16          3.25          6.21        12.25 o
   9   7  16         49.66         28.81        13.21 o
  11   7  16         11.08          9.88        14.15 o
  13   7  16          0.39         17.99        12.77 o
  15   7  16          0.01        -11.03        12.34 o
  17   7  16          4.91          5.55        13.85 o
  19   7  16          0.22         32.76        20.10 o
 -24   8  16          0.61          8.55        15.22 o
 -22   8  16          2.42         -5.61        13.96 o
 -20   8  16          3.32         11.55        14.01 o
 -18   8  16          0.07          9.32        16.03 o
 -16   8  16         12.53        -10.38        13.05 o
 -14   8  16          9.72         26.93        14.24 o
 -12   8  16         37.27         10.25        13.87 o
 -10   8  16         32.29         27.61        13.83 o
  -8   8  16         18.42         33.12        15.20 o
  -6   8  16         71.38         75.36        15.10 o
  -4   8  16         27.39         34.66        13.60 o
  -2   8  16        120.45        130.28        16.85 o
   0   8  16          0.03          8.64        13.44 o
   2   8  16         54.79         64.74        16.76 o
   4   8  16         24.15         29.32        14.95 o
   6   8  16         29.76         94.82        17.91 o
   8   8  16         12.34         11.37        12.48 o
  10   8  16         52.10         77.14        17.44 o
  12   8  16          7.10         -5.78        13.92 o
  14   8  16         30.48         53.05        17.33 o
  16   8  16         11.13          1.74        22.12 o
 -19   9  16          4.33          5.05        16.32 o
 -17   9  16          1.90          2.79        15.62 o
 -15   9  16          0.31        -10.88        14.45 o
 -13   9  16         10.96         -1.90        12.88 o
 -11   9  16          1.41          6.19        13.52 o
  -9   9  16          7.39         35.02        14.25 o
  -7   9  16          2.70         -4.57        13.04 o
  -5   9  16          0.41        -10.66        13.36 o
  -3   9  16         12.21          1.57        13.79 o
  -1   9  16          0.64          4.41        13.55 o
   1   9  16         57.29         71.66        15.77 o
   3   9  16          9.56         15.97        13.47 o
   5   9  16          0.10         -8.96        13.23 o
   7   9  16          9.98         14.74        17.65 o
   9   9  16          1.18        -13.47        14.45 o
  11   9  16         16.86         29.57        29.97 o
 -10  10  16         23.99          7.26        24.16 o
  -8  10  16          4.02         -6.81        22.72 o
  -6  10  16          5.95         -7.75        14.38 o
  -4  10  16         13.98          9.62        19.40 o
  -2  10  16         15.16         11.65        17.74 o
   0  10  16          2.55        -34.17        34.17 o
 -37   1  17          9.73         46.42        15.99 o
 -35   1  17         23.77         64.15        18.47 o
 -33   1  17         17.34         67.11        16.04 o
 -31   1  17         17.16         33.55        15.31 o
 -29   1  17          0.05         33.11        13.57 o
 -27   1  17          0.00         15.91        12.98 o
 -25   1  17         17.36          7.60        10.75 o
 -23   1  17         23.60         13.14         9.29 o
 -21   1  17        528.00        524.56        26.55 o
 -19   1  17          1.65          1.10         7.67 o
 -17   1  17        235.03        225.72        15.70 o
 -15   1  17         19.64         14.65         8.35 o
 -13   1  17        917.97        987.35        32.61 o
 -11   1  17         48.32         62.91        10.77 o
  -9   1  17        316.04        344.90        19.05 o
  -7   1  17          6.33          5.88         7.31 o
  -5   1  17       1667.41       1584.25        45.70 o
  -3   1  17         80.37         73.60         9.53 o
  -1   1  17          9.09          5.33         6.84 o
   1   1  17         88.11         58.62         8.73 o
   3   1  17        180.72        110.65        10.99 o
   5   1  17          5.20         -6.89         6.89 o
   7   1  17         59.19         30.07         7.03 o
   9   1  17          1.75          0.71         6.81 o
  11   1  17         22.81         20.70         8.35 o
  13   1  17          2.77          6.10        11.04 o
  15   1  17          3.88          8.50        11.81 o
  17   1  17          7.44         -2.59        10.17 o
  19   1  17          4.43          3.52        10.82 o
  21   1  17        130.29        127.30        17.97 o
  23   1  17         57.83         36.11        22.40 o
  25   1  17        120.18         66.59        19.21 o
  27   1  17          1.29         23.20        16.47 o
 -36   2  17         10.10         50.49        19.15 o
 -34   2  17          0.84          7.90        16.34 o
 -32   2  17         28.27         46.19        21.03 o
 -30   2  17          1.01          7.85        12.56 o
 -28   2  17        159.65        186.44        21.23 o
 -26   2  17          0.20         19.13        12.73 o
 -24   2  17        624.65        698.73        36.85 o
 -22   2  17        155.90        175.75        19.21 o
 -20   2  17          0.48         -5.29         9.57 o
 -18   2  17        791.45        783.49        31.97 o
 -16   2  17        702.72        704.18        28.24 o
 -14   2  17        116.54        142.50        14.18 o
 -12   2  17        123.27        157.20        13.10 o
 -10   2  17        725.81        821.06        29.53 o
  -8   2  17        185.73        208.16        15.76 o
  -6   2  17        266.50        303.37        18.26 o
  -4   2  17        659.74        660.49        28.01 o
  -2   2  17        717.02        692.59        27.55 o
   0   2  17        166.86        157.94        13.15 o
   2   2  17          9.77         22.79         8.06 o
   4   2  17         16.92         17.56         6.99 o
   6   2  17         61.02         58.60         9.29 o
   8   2  17          2.60          2.32         6.14 o
  10   2  17         47.38         46.37         9.39 o
  12   2  17         15.44          6.99        10.57 o
  14   2  17         61.45         59.84        11.78 o
  16   2  17          6.35         16.12         9.50 o
  18   2  17          0.20          4.97        10.65 o
  20   2  17        208.37        217.09        22.76 o
  22   2  17         77.39        104.87        17.31 o
  24   2  17          0.51         17.27        15.82 o
  26   2  17          1.12         15.98        17.83 o
  28   2  17          0.63        -14.56        45.90 o
 -35   3  17          1.79         -0.25        14.97 o
 -33   3  17          6.40         -3.86        15.10 o
 -31   3  17          6.31         34.67        15.66 o
 -29   3  17          2.22          5.00        13.09 o
 -27   3  17         27.28         10.50        12.29 o
 -25   3  17        153.58        143.14        22.22 o
 -23   3  17          2.26         -7.03        10.52 o
 -21   3  17        218.22        184.10        21.38 o
 -19   3  17         58.57         60.02        13.09 o
 -17   3  17          0.05         14.99         9.83 o
 -15   3  17         91.08         97.07        12.30 o
 -13   3  17        345.98        348.58        18.99 o
 -11   3  17         29.36         12.58         8.68 o
  -9   3  17        475.13        425.31        24.06 o
  -7   3  17          9.37         12.99         8.26 o
  -5   3  17         15.07         15.58         8.88 o
  -3   3  17        917.76        972.99        41.15 o
  -1   3  17        777.77        799.54        29.96 o
   1   3  17          0.01          0.41         7.32 o
   3   3  17         26.53         13.46         8.23 o
   5   3  17          4.55          5.21         7.77 o
   7   3  17          0.02          1.05         7.07 o
   9   3  17         40.36         41.70         9.73 o
  11   3  17        206.82        210.22        16.93 o
  13   3  17          0.03         14.68         8.88 o
  15   3  17          9.18         10.62        10.00 o
  17   3  17         21.62         41.96        12.49 o
  19   3  17          4.28         24.50        12.64 o
  21   3  17          0.15         28.92        13.82 o
  23   3  17          1.70         10.86        13.85 o
  25   3  17         26.14         32.56        17.40 o
  27   3  17         17.37         11.41        33.74 o
 -34   4  17         33.62         96.26        22.29 o
 -32   4  17          1.81         19.06        15.33 o
 -30   4  17          0.09          6.58        14.04 o
 -28   4  17          0.25         -2.90        11.54 o
 -26   4  17          9.94          9.16        13.76 o
 -24   4  17          2.05         12.33        12.05 o
 -22   4  17         73.42         59.22        13.93 o
 -20   4  17         79.66         71.90        14.94 o
 -18   4  17         31.76         41.75        13.09 o
 -16   4  17        100.75        105.09        14.46 o
 -14   4  17        119.05        115.30        15.24 o
 -12   4  17        289.23        253.91        18.45 o
 -10   4  17        196.84        170.27        15.20 o
  -8   4  17         47.58         27.71        10.34 o
  -6   4  17         35.18         15.90         9.43 o
  -4   4  17          6.70         -8.11         8.11 o
  -2   4  17         11.79         24.30         9.22 o
   0   4  17        393.18        337.61        19.99 o
   2   4  17          4.29         -7.19         7.19 o
   4   4  17          1.34          2.07         8.43 o
   6   4  17         52.84         45.63        10.20 o
   8   4  17         21.63         23.12        10.99 o
  10   4  17         45.11         46.36        11.02 o
  12   4  17         92.47         82.48        13.49 o
  14   4  17         59.84         75.24        12.95 o
  16   4  17          0.52         20.37        11.12 o
  18   4  17         12.28         33.16        13.84 o
  20   4  17          0.58          9.79        12.11 o
  22   4  17          0.77          6.92        14.01 o
  24   4  17          0.14         28.26        15.96 o
 -33   5  17        123.52        182.12        28.92 o
 -31   5  17         27.36         19.82        16.52 o
 -29   5  17         59.82        103.75        18.24 o
 -27   5  17          4.31         -1.89        13.01 o
 -25   5  17          5.12         16.20        13.35 o
 -23   5  17        211.75        215.85        25.31 o
 -21   5  17          0.21         -2.07        11.95 o
 -19   5  17         49.49         53.14        13.70 o
 -17   5  17        107.24        115.67        15.73 o
 -15   5  17          1.66          9.09         9.92 o
 -13   5  17         72.81         70.15        12.81 o
 -11   5  17         18.93          7.66        10.23 o
  -9   5  17          0.34          2.38        10.02 o
  -7   5  17          4.15         -9.12         9.12 o
  -5   5  17          0.14         -0.38         9.97 o
  -3   5  17          0.01         -8.86         8.86 o
  -1   5  17         11.27          6.02         8.97 o
   1   5  17         15.85          2.54         9.24 o
   3   5  17          0.00          4.42         8.74 o
   5   5  17          2.54         14.28        10.63 o
   7   5  17         18.16         12.74        10.42 o
   9   5  17          0.27         -4.16        10.09 o
  11   5  17          1.76         -2.30        10.43 o
  13   5  17         57.39         54.35        15.79 o
  15   5  17          0.37        -10.49        10.49 o
  17   5  17         17.09         13.83        12.94 o
  19   5  17          3.31         12.24        12.91 o
  21   5  17          0.05         10.14        14.57 o
  23   5  17         18.14         25.39        18.42 o
 -30   6  17         13.35         16.96        19.59 o
 -28   6  17         17.00         20.87        17.66 o
 -26   6  17          7.42         17.08        15.03 o
 -24   6  17         82.21         64.86        16.94 o
 -22   6  17          6.63          4.14        11.70 o
 -20   6  17          3.87          3.86        11.14 o
 -18   6  17          0.04         -2.13        11.06 o
 -16   6  17        156.04        175.68        18.62 o
 -14   6  17         57.74         73.80        15.21 o
 -12   6  17         10.73          3.48        10.78 o
 -10   6  17          0.26         -1.64        10.17 o
  -8   6  17         82.70         58.35        13.19 o
  -6   6  17         64.24         57.52        13.46 o
  -4   6  17         25.54         19.37        12.05 o
  -2   6  17        183.48        252.34        21.03 o
   0   6  17          0.55         -1.27         9.66 o
   2   6  17         46.56         23.62        10.31 o
   4   6  17          5.39          3.74        10.36 o
   6   6  17          0.97          9.57        13.61 o
   8   6  17          6.42         -0.28         9.82 o
  10   6  17         20.45         16.69        12.12 o
  12   6  17          0.71         10.64        12.10 o
  14   6  17          1.06         23.58        15.45 o
  16   6  17         20.31         35.79        14.05 o
  18   6  17         28.99         29.49        16.78 o
  20   6  17         13.95         23.19        17.03 o
 -27   7  17         11.36        -17.29        19.32 o
 -25   7  17          0.80        -14.44        14.44 o
 -23   7  17         35.24         -6.71        14.26 o
 -21   7  17         37.32         40.28        14.37 o
 -19   7  17          2.45          9.73        11.79 o
 -17   7  17         21.72         11.55        14.24 o
 -15   7  17          0.82          6.49        12.63 o
 -13   7  17         57.52         56.71        16.16 o
 -11   7  17          2.39        -12.46        13.18 o
  -9   7  17          3.79          7.65        12.11 o
  -7   7  17          8.94         17.38        13.48 o
  -5   7  17         17.23         17.66        11.62 o
  -3   7  17         67.93         65.98        14.15 o
  -1   7  17          0.39          2.68        12.10 o
   1   7  17          1.73        -10.97        10.97 o
   3   7  17          0.71          2.92        13.18 o
   5   7  17         16.35         27.12        13.91 o
   7   7  17          0.85          3.00        13.47 o
   9   7  17          0.59          0.36        12.23 o
  11   7  17         35.98         57.51        19.11 o
  13   7  17         45.80         40.48        14.66 o
  15   7  17          2.43         22.08        14.43 o
  17   7  17         15.90         41.73        18.83 o
 -22   8  17          1.51          2.33        16.39 o
 -20   8  17         10.26          0.44        13.68 o
 -18   8  17         13.49        -13.47        13.47 o
 -16   8  17         16.22         -3.46        14.15 o
 -14   8  17          0.24         -5.17        13.28 o
 -12   8  17          0.22        -10.36        14.18 o
 -10   8  17         10.25          3.17        18.80 o
  -8   8  17          1.78          0.29        13.83 o
  -6   8  17         58.40         57.94        14.79 o
  -4   8  17          1.26         14.75        17.84 o
  -2   8  17         49.94         76.97        15.85 o
   0   8  17         79.93         98.14        17.63 o
   2   8  17          0.63        -12.50        12.50 o
   4   8  17          0.85         14.47        13.99 o
   6   8  17         17.65         23.51        14.40 o
   8   8  17          0.14         21.56        14.71 o
  10   8  17         86.48         84.11        18.37 o
  12   8  17         26.20         25.54        15.58 o
  14   8  17         90.53         95.04        32.75 o
 -17   9  17         10.96         24.69        24.17 o
 -15   9  17          8.58        -13.73        13.73 o
 -13   9  17         52.76         83.92        20.11 o
 -11   9  17          0.13        -12.70        12.70 o
  -9   9  17          4.91          2.64        14.41 o
  -7   9  17          3.11        -13.58        13.58 o
  -5   9  17         11.60         18.24        13.01 o
  -3   9  17          3.52        -12.38        12.56 o
  -1   9  17          4.30          7.89        15.68 o
   1   9  17          1.28         14.83        15.46 o
   3   9  17          0.21          7.65        17.36 o
   5   9  17         12.45         19.32        16.61 o
   7   9  17          9.79          0.95        15.40 o
 -36   0  18         20.59         32.73        22.07 o
 -34   0  18         48.50        106.15        24.44 o
 -32   0  18          4.85         29.92        23.71 o
 -30   0  18         77.20        107.58        35.87 o
 -28   0  18         27.19         38.52        25.57 o
 -26   0  18          4.35         19.08        20.03 o
 -24   0  18          0.41        -13.81        13.81 o
 -22   0  18         69.05         52.50        17.50 o
 -20   0  18         10.39         28.06        16.16 o
 -18   0  18        232.39        194.63        21.84 o
 -16   0  18          2.13          7.11        12.15 o
 -14   0  18        125.62        135.66        18.64 o
 -12   0  18         11.22         -4.66        18.41 o
 -10   0  18        148.44        114.82        20.12 o
  -8   0  18        173.35        175.23        23.62 o
  -6   0  18          0.00          6.50        14.18 o
  -4   0  18        243.82        278.83        31.73 o
  -2   0  18        135.76        142.43        18.60 o
   0   0  18         26.60         32.24        14.79 o
   2   0  18         11.03         -9.86        10.77 o
   4   0  18        105.74         35.60        12.82 o
   6   0  18         32.21         32.78        12.39 o
   8   0  18          1.48         30.36        10.45 o
  10   0  18          7.06          0.74        12.62 o
  12   0  18         25.43         28.39        16.14 o
  14   0  18          6.55         17.59        14.33 o
  16   0  18          7.75          7.29        30.76 o
  18   0  18          0.72        -14.83        14.83 o
  20   0  18          2.35        -13.15        23.62 o
  22   0  18          2.07        -16.70        18.34 o
  24   0  18         86.60        104.85        29.40 o
  26   0  18         32.26         70.40        24.72 o
 -35   1  18          9.20         23.30        18.94 o
 -33   1  18          4.35         45.28        17.16 o
 -31   1  18         18.36         37.22        21.88 o
 -29   1  18         32.96          8.96        16.69 o
 -27   1  18        144.90        132.64        27.89 o
 -25   1  18          0.30          1.49        11.89 o
 -23   1  18          0.00          5.55        10.77 o
 -21   1  18          2.98          1.39        12.23 o
 -19   1  18         42.10         40.51        10.81 o
 -17   1  18        231.54        226.97        17.40 o
 -15   1  18          6.34         -1.28        10.79 o
 -13   1  18         16.92          6.86         8.54 o
 -11   1  18        371.37        368.40        20.39 o
  -9   1  18         89.16         95.36        11.92 o
  -7   1  18         28.94         21.32         9.52 o
  -5   1  18        755.03        776.05        28.74 o
  -3   1  18         24.30         35.52         9.42 o
  -1   1  18        292.17        284.22        18.70 o
   1   1  18         32.35         33.00         8.96 o
   3   1  18         70.23         50.04         9.60 o
   5   1  18         25.33          8.00         8.12 o
   7   1  18         30.39         33.62         8.97 o
   9   1  18          5.87          0.64         8.59 o
  11   1  18          4.37         13.35         9.28 o
  13   1  18          0.40          2.57        10.93 o
  15   1  18         12.76         18.58        13.92 o
  17   1  18          0.89         -9.40        12.63 o
  19   1  18          7.82         -3.48        11.44 o
  21   1  18         58.78         69.66        17.06 o
  23   1  18          0.73        -11.91        13.63 o
  25   1  18          5.72         -3.89        16.96 o
 -36   2  18         26.89         29.63        30.87 o
 -34   2  18         19.70         26.08        18.08 o
 -32   2  18          6.71         21.22        14.86 o
 -30   2  18         27.62         50.49        17.22 o
 -28   2  18          6.00         26.98        12.87 o
 -26   2  18         53.91         78.52        16.16 o
 -24   2  18        264.00        279.46        26.34 o
 -22   2  18        470.70        524.18        31.98 o
 -20   2  18         14.59         27.00        10.87 o
 -18   2  18         22.41         39.48        10.44 o
 -16   2  18        451.84        507.19        24.52 o
 -14   2  18       1575.90       1595.65        45.33 o
 -12   2  18        221.80        231.90        17.85 o
 -10   2  18          0.13         15.99         9.04 o
  -8   2  18        531.48        534.16        24.88 o
  -6   2  18        754.40        708.29        34.66 o
  -4   2  18         87.21        109.78        12.43 o
  -2   2  18          1.03         18.53         7.75 o
   0   2  18         41.95         40.90         9.45 o
   2   2  18        121.72        117.39        11.68 o
   4   2  18          1.20          0.94         7.14 o
   6   2  18          0.14         -7.07         7.07 o
   8   2  18         30.93         16.93        10.33 o
  10   2  18         27.79         17.68         9.05 o
  12   2  18        106.47        123.55        13.39 o
  14   2  18          0.30          4.46        10.87 o
  16   2  18          2.50          4.60         9.73 o
  18   2  18         15.61         16.75        14.42 o
  20   2  18          4.77         30.97        14.90 o
  22   2  18         23.65         75.22        18.62 o
  24   2  18         25.99         38.50        19.05 o
  26   2  18         16.89         38.95        33.25 o
 -35   3  18          2.83          7.87        20.49 o
 -33   3  18         45.58         73.96        18.34 o
 -31   3  18          0.59          9.17        15.53 o
 -29   3  18        144.28        130.07        18.16 o
 -27   3  18          1.29          8.51        13.43 o
 -25   3  18        165.87        163.17        25.14 o
 -23   3  18         56.13         54.99        13.40 o
 -21   3  18        137.48        121.84        17.12 o
 -19   3  18        256.61        249.47        20.72 o
 -17   3  18         19.84         15.64        10.04 o
 -15   3  18        146.72        140.87        16.17 o
 -13   3  18        665.83        663.88        29.50 o
 -11   3  18         60.55         40.96        10.00 o
  -9   3  18        312.54        280.55        18.45 o
  -7   3  18          2.50         -7.11         8.45 o
  -5   3  18        844.74        876.63        33.70 o
  -3   3  18        255.52        221.50        19.49 o
  -1   3  18        224.85        231.39        16.74 o
   1   3  18         32.37         37.37         9.21 o
   3   3  18        107.94         91.46        11.23 o
   5   3  18        100.44        125.87        12.68 o
   7   3  18         41.60         35.26        10.73 o
   9   3  18         17.57         22.36         9.14 o
  11   3  18          5.95         18.85         9.70 o
  13   3  18         37.56         27.24        14.68 o
  15   3  18          6.73         16.61        10.79 o
  17   3  18          0.55         20.38        10.60 o
  19   3  18         19.35         22.07        12.77 o
  21   3  18         11.71         11.86        15.80 o
  23   3  18          4.76          6.58        16.30 o
  25   3  18         27.19         61.38        27.25 o
 -32   4  18        100.38        181.85        22.73 o
 -30   4  18         26.82         25.56        15.50 o
 -28   4  18         15.43         -0.80        13.39 o
 -26   4  18          7.72          5.16        13.31 o
 -24   4  18          7.86          1.72        12.71 o
 -22   4  18          7.08         -5.78        10.74 o
 -20   4  18         60.86         39.28        12.77 o
 -18   4  18         44.85         46.22        13.32 o
 -16   4  18        141.26        132.62        20.19 o
 -14   4  18          3.38          1.22         9.76 o
 -12   4  18         20.19         15.18        10.25 o
 -10   4  18        145.99        164.11        20.46 o
  -8   4  18          0.01         -1.40         8.20 o
  -6   4  18         43.69         41.10        10.93 o
  -4   4  18          2.91         -3.39         8.85 o
  -2   4  18         17.06         10.25         9.13 o
   0   4  18        298.82        292.30        19.15 o
   2   4  18         76.86         73.41        11.91 o
   4   4  18          2.23         -3.07         8.01 o
   6   4  18          8.88          4.14        10.03 o
   8   4  18         12.72         12.61         9.91 o
  10   4  18          2.50          4.71         9.74 o
  12   4  18         56.40         34.23        12.32 o
  14   4  18          3.09         11.70        10.28 o
  16   4  18          0.79          7.05        12.02 o
  18   4  18          6.60         21.42        13.05 o
  20   4  18         15.13         18.82        14.78 o
  22   4  18          0.03         25.79        15.97 o
 -31   5  18          2.20          9.14        14.81 o
 -29   5  18         42.35         66.38        17.33 o
 -27   5  18          0.67          3.93        13.77 o
 -25   5  18          1.34         24.93        14.24 o
 -23   5  18         26.50         52.90        15.41 o
 -21   5  18          3.08         23.42        13.66 o
 -19   5  18         27.94          3.30        13.20 o
 -17   5  18          2.78        -10.43        10.43 o
 -15   5  18         15.09         -0.26         9.72 o
 -13   5  18        156.00        134.16        17.19 o
 -11   5  18          0.81         -1.25         8.86 o
  -9   5  18        155.57        179.02        17.74 o
  -7   5  18         19.35         14.44        11.70 o
  -5   5  18          4.01         -4.02        11.85 o
  -3   5  18        104.93         85.83        14.21 o
  -1   5  18          0.00          8.88        10.03 o
   1   5  18          5.21         -1.86         9.39 o
   3   5  18         49.79         53.13        11.99 o
   5   5  18          7.44         11.56         9.30 o
   7   5  18          7.10         -6.69        10.50 o
   9   5  18          0.26         -2.54        10.91 o
  11   5  18          7.86         14.93        11.40 o
  13   5  18         34.67         21.58        13.51 o
  15   5  18          1.56         22.07        13.74 o
  17   5  18          2.28         -6.01        16.14 o
  19   5  18          0.83          3.99        14.59 o
  21   5  18          1.23         15.36        19.33 o
 -28   6  18         45.63         82.78        19.41 o
 -26   6  18          0.37          4.74        15.92 o
 -24   6  18         23.73          9.45        14.90 o
 -22   6  18         41.10         43.62        16.28 o
 -20   6  18          1.44         -5.70        15.61 o
 -18   6  18          5.52          1.87        14.49 o
 -16   6  18        207.60        255.39        22.43 o
 -14   6  18         28.58         27.35        12.66 o
 -12   6  18          5.27        -11.45        13.55 o
 -10   6  18        139.24        128.78        17.41 o
  -8   6  18          0.01         -7.12        13.03 o
  -6   6  18          0.13          7.08        10.68 o
  -4   6  18        120.01        127.81        19.47 o
  -2   6  18        197.98        210.27        19.87 o
   0   6  18          2.42          6.27        11.28 o
   2   6  18         11.44        -11.43        11.43 o
   4   6  18          2.81         -0.67        10.71 o
   6   6  18         13.38         -3.43        11.87 o
   8   6  18          0.08         -9.46         9.46 o
  10   6  18          6.57         25.67        11.76 o
  12   6  18         15.51          1.33        13.37 o
  14   6  18         10.65         20.96        14.99 o
  16   6  18          5.02         26.12        15.41 o
  18   6  18         13.14         -0.32        14.02 o
 -25   7  18         31.32         27.34        26.80 o
 -23   7  18         25.46         12.35        15.89 o
 -21   7  18          5.87         17.75        13.16 o
 -19   7  18          6.79         17.51        13.74 o
 -17   7  18        103.32        102.73        17.01 o
 -15   7  18          2.61        -12.49        13.01 o
 -13   7  18         94.54        106.45        18.77 o
 -11   7  18          2.99         -1.50        13.57 o
  -9   7  18         66.86         61.76        17.06 o
  -7   7  18          5.36          5.85        12.13 o
  -5   7  18         11.05         -0.40        11.50 o
  -3   7  18        117.26        147.69        18.22 o
  -1   7  18         11.22        -11.77        11.77 o
   1   7  18         15.15         22.30        14.40 o
   3   7  18          2.21         25.88        16.07 o
   5   7  18          4.07         50.85        16.00 o
   7   7  18          0.33         12.74        13.90 o
   9   7  18        122.69        154.46        21.25 o
  11   7  18         43.07         64.40        15.87 o
  13   7  18        184.87        221.19        29.15 o
  15   7  18         72.80         65.90        24.87 o
 -20   8  18         15.40         15.21        16.05 o
 -18   8  18          0.66          4.76        14.23 o
 -16   8  18          0.45         11.99        14.80 o
 -14   8  18          0.44        -12.08        12.08 o
 -12   8  18          3.62        -12.91        12.91 o
 -10   8  18          4.58          3.06        14.58 o
  -8   8  18          9.68         -3.20        12.64 o
  -6   8  18          6.98          4.78        14.83 o
  -4   8  18         23.69         48.82        15.34 o
  -2   8  18         60.30         86.80        17.32 o
   0   8  18         75.37         95.62        17.28 o
   2   8  18         22.63         30.88        14.64 o
   4   8  18         10.58         14.58        14.44 o
   6   8  18         35.54         30.04        16.85 o
   8   8  18         89.80        114.29        20.57 o
  10   8  18          6.18         19.36        17.63 o
 -13   9  18         37.79         33.97        28.29 o
 -11   9  18          1.01         15.16        16.97 o
  -9   9  18          3.41         13.24        15.91 o
  -7   9  18          2.19         -5.90        17.65 o
  -5   9  18          3.15          4.96        14.61 o
  -3   9  18          0.53         -5.28        15.17 o
  -1   9  18          4.40         20.55        17.33 o
   1   9  18         11.66        -19.80        19.80 o
   3   9  18          7.71         -5.65        31.50 o
 -35   1  19          7.84         39.15        19.30 o
 -33   1  19          3.35         21.46        17.16 o
 -31   1  19         48.29         38.05        17.23 o
 -29   1  19          0.06          0.80        14.88 o
 -27   1  19         16.42         30.52        14.21 o
 -25   1  19         24.73         44.28        13.74 o
 -23   1  19         16.29         -3.63        12.72 o
 -21   1  19         54.00         51.22        14.23 o
 -19   1  19         11.46          5.41        10.27 o
 -17   1  19        298.00        283.50        25.62 o
 -15   1  19        135.56        158.98        16.02 o
 -13   1  19         31.27         26.30        13.93 o
 -11   1  19          8.92         14.15        10.31 o
  -9   1  19         39.37         42.45        11.68 o
  -7   1  19         36.69         15.19         9.67 o
  -5   1  19        721.66        813.45        36.19 o
  -3   1  19        346.69        376.13        25.64 o
  -1   1  19        304.27        297.80        21.07 o
   1   1  19        144.07        163.59        15.94 o
   3   1  19         13.74         11.83        10.22 o
   5   1  19         26.39         38.70        10.56 o
   7   1  19          0.05          9.32         8.13 o
   9   1  19         70.77         62.67        13.21 o
  11   1  19         28.00         16.84        12.28 o
  13   1  19          9.78          5.58        12.13 o
  15   1  19         19.08         36.50        12.95 o
  17   1  19          2.14          0.46        12.62 o
  19   1  19         21.78          7.49        15.56 o
  21   1  19          0.29         -2.01        14.68 o
  23   1  19         21.64         29.30        19.90 o
 -34   2  19          0.02        -11.89        17.08 o
 -32   2  19          1.51          9.64        17.15 o
 -30   2  19          9.22         18.62        17.25 o
 -28   2  19         16.58         37.10        15.56 o
 -26   2  19         37.33         59.96        15.70 o
 -24   2  19        142.76        135.93        19.08 o
 -22   2  19         60.56         78.27        14.62 o
 -20   2  19          4.47         13.45        11.37 o
 -18   2  19        279.54        344.84        23.65 o
 -16   2  19          0.72          9.25         9.98 o
 -14   2  19        317.91        343.23        20.99 o
 -12   2  19          0.67          3.64         9.13 o
 -10   2  19          3.30         10.28        10.12 o
  -8   2  19         11.79         26.58         9.23 o
  -6   2  19         34.22         38.97        11.27 o
  -4   2  19        165.96        167.70        15.04 o
  -2   2  19          1.87          3.45         9.23 o
   0   2  19        641.27        653.60        35.69 o
   2   2  19        182.97        145.63        15.47 o
   4   2  19          0.07         23.29         9.17 o
   6   2  19         70.08         68.02        12.49 o
   8   2  19         15.37         11.06        10.19 o
  10   2  19         13.96         12.04         9.89 o
  12   2  19         19.24         19.77        12.71 o
  14   2  19          3.87          6.99        10.28 o
  16   2  19         86.71         55.81        14.75 o
  18   2  19         13.54         40.64        15.52 o
  20   2  19         15.88          2.10        15.44 o
  22   2  19          4.55         38.93        19.78 o
  24   2  19         63.99         64.20        24.07 o
 -33   3  19        127.85        209.99        29.57 o
 -31   3  19         53.51         58.24        17.32 o
 -29   3  19         33.16         48.65        15.18 o
 -27   3  19          0.17          6.40        12.93 o
 -25   3  19         21.80         34.87        14.41 o
 -23   3  19        132.50        170.49        19.50 o
 -21   3  19        108.49         87.36        14.99 o
 -19   3  19         21.03         34.75        13.11 o
 -17   3  19          1.17          7.18        11.34 o
 -15   3  19        184.01        168.15        18.55 o
 -13   3  19          6.35         11.28         9.78 o
 -11   3  19         17.44         22.12        10.61 o
  -9   3  19         45.65         44.34        14.55 o
  -7   3  19        144.93        138.99        14.76 o
  -5   3  19          3.36         14.09         9.71 o
  -3   3  19          1.42         -5.44         7.93 o
  -1   3  19          2.83         12.89         9.08 o
   1   3  19          3.28         19.80         8.53 o
   3   3  19         53.26         42.95        10.08 o
   5   3  19         19.42         26.89         9.95 o
   7   3  19         41.83         36.05        11.64 o
   9   3  19        124.95        127.58        16.33 o
  11   3  19         11.61         33.74        11.85 o
  13   3  19         16.12         29.47        11.70 o
  15   3  19          5.70         10.27        11.23 o
  17   3  19         26.27         66.91        16.75 o
  19   3  19         78.71         79.77        18.50 o
  21   3  19          6.81         39.30        16.85 o
  23   3  19          8.90         -0.88        20.11 o
 -32   4  19         18.20         32.42        25.10 o
 -30   4  19        140.06        150.32        22.29 o
 -28   4  19          2.87         13.72        13.07 o
 -26   4  19         52.19         41.75        14.88 o
 -24   4  19          0.44         -1.15        12.54 o
 -22   4  19          7.00         27.61        13.09 o
 -20   4  19         50.97         29.52        13.96 o
 -18   4  19         66.59         40.22        13.05 o
 -16   4  19         41.51         48.26        11.82 o
 -14   4  19          5.43          0.78        11.48 o
 -12   4  19         51.89         52.39        12.15 o
 -10   4  19          1.20         -6.38         9.74 o
  -8   4  19          0.96          4.82         9.42 o
  -6   4  19         39.59         36.82        11.29 o
  -4   4  19         34.97         24.93         9.99 o
  -2   4  19          0.38        -10.93        10.93 o
   0   4  19        151.04        158.72        15.74 o
   2   4  19         19.63         24.39        10.78 o
   4   4  19         58.83         69.67        14.11 o
   6   4  19         27.40          5.18        12.94 o
   8   4  19         11.18         11.67        12.03 o
  10   4  19          2.45          3.58        11.35 o
  12   4  19         23.21         28.80        12.80 o
  14   4  19        164.08        176.82        22.08 o
  16   4  19         24.47         20.00        13.59 o
  18   4  19          0.04         11.31        13.15 o
  20   4  19         10.18         27.27        16.51 o
 -29   5  19        189.19        263.48        28.36 o
 -27   5  19         30.40         13.61        16.81 o
 -25   5  19          3.66        -14.97        14.97 o
 -23   5  19         67.34         66.41        16.30 o
 -21   5  19          3.36        -11.38        14.13 o
 -19   5  19         80.05         99.35        17.40 o
 -17   5  19         32.95         13.46        13.33 o
 -15   5  19         80.45        100.97        16.74 o
 -13   5  19         48.03         19.00        12.12 o
 -11   5  19          3.40          6.70        11.39 o
  -9   5  19         21.37         10.85        11.68 o
  -7   5  19         41.42         37.71        16.68 o
  -5   5  19          0.09         -0.17        10.79 o
  -3   5  19        153.88        163.88        16.32 o
  -1   5  19         33.79         29.86        12.69 o
   1   5  19          7.73         -4.16         9.80 o
   3   5  19          0.31          2.04        10.66 o
   5   5  19          0.02        -10.60        10.60 o
   7   5  19          2.89         19.90        11.39 o
   9   5  19          0.73        -10.29        10.86 o
  11   5  19         38.46         67.89        15.98 o
  13   5  19         19.07         11.34        13.96 o
  15   5  19          3.13          7.25        14.05 o
  17   5  19         15.31         14.76        17.51 o
  19   5  19          0.00        -13.91        16.25 o
 -26   6  19         26.84         35.28        17.34 o
 -24   6  19          8.78        -13.94        13.94 o
 -22   6  19          0.05          3.00        13.82 o
 -20   6  19         22.48         20.18        14.69 o
 -18   6  19          7.21         11.95        12.92 o
 -16   6  19         18.24         58.94        15.04 o
 -14   6  19          4.29          8.38        12.11 o
 -12   6  19          0.44        -11.44        11.44 o
 -10   6  19         10.61         19.37        14.29 o
  -8   6  19          5.44         17.27        13.73 o
  -6   6  19          6.72         32.68        13.79 o
  -4   6  19         24.76         22.26        13.11 o
  -2   6  19         14.11         -4.97        11.63 o
   0   6  19          1.79          1.10        12.42 o
   2   6  19          0.22         -2.67        11.80 o
   4   6  19         25.44         28.89        13.26 o
   6   6  19          3.08         -7.14        10.20 o
   8   6  19         22.65         24.23        12.15 o
  10   6  19         27.09         30.73        14.30 o
  12   6  19          3.78         -9.05        17.45 o
  14   6  19         22.99         39.34        16.56 o
  16   6  19         10.61          4.11        17.74 o
 -23   7  19         11.32         -1.88        20.35 o
 -21   7  19         20.48          6.70        15.96 o
 -19   7  19          9.48         19.37        15.08 o
 -17   7  19          2.51         -8.99        13.00 o
 -15   7  19         42.98         53.06        15.97 o
 -13   7  19          8.86         14.95        14.94 o
 -11   7  19         40.24         56.51        15.58 o
  -9   7  19          0.08         -2.99        14.35 o
  -7   7  19         17.10         23.86        13.66 o
  -5   7  19          2.20         20.91        13.14 o
  -3   7  19        110.99        139.45        19.06 o
  -1   7  19          0.25         45.12        16.21 o
   1   7  19         19.50         11.01        20.91 o
   3   7  19         28.93         32.63        13.81 o
   5   7  19         63.56         79.70        17.26 o
   7   7  19          2.12        -10.74        13.73 o
   9   7  19          6.53         18.19        14.96 o
  11   7  19          2.34         36.02        14.66 o
  13   7  19        109.29        203.14        60.25 o
 -18   8  19          0.01         45.00        50.90 o
 -16   8  19          0.11        -15.01        15.01 o
 -14   8  19          5.80        -15.21        15.21 o
 -12   8  19         22.81          6.35        14.60 o
 -10   8  19          0.45        -15.51        15.51 o
  -8   8  19          0.75        -14.69        14.69 o
  -6   8  19          1.44         -1.26        13.76 o
  -4   8  19          7.54         13.76        13.08 o
  -2   8  19         10.52         83.09        16.71 o
   0   8  19         89.73        130.12        24.48 o
   2   8  19         14.76         29.34        17.01 o
   4   8  19          3.30         15.96        17.20 o
   6   8  19        110.26        159.07        24.62 o
 -32   0  20          0.67         31.49        25.27 o
 -30   0  20         45.99         76.23        31.09 o
 -28   0  20         15.33         58.23        43.88 o
 -26   0  20          0.61         30.68        24.82 o
 -24   0  20          5.29         28.33        19.96 o
 -22   0  20          0.68         -0.24        19.67 o
 -20   0  20         17.25          4.83        18.31 o
 -18   0  20        253.63        236.19        35.51 o
 -16   0  20          0.21         -0.92        15.14 o
 -14   0  20        174.50        149.31        24.49 o
 -12   0  20         94.69         83.28        21.07 o
 -10   0  20        216.74        292.21        34.67 o
  -8   0  20        261.78        290.35        35.01 o
  -6   0  20        669.46        632.29        66.37 o
  -4   0  20        726.57        776.83        58.42 o
  -2   0  20        461.59        534.71        47.32 o
   0   0  20          0.30          9.95        18.75 o
   2   0  20          1.36         14.35        16.11 o
   4   0  20         17.57         19.93        11.56 o
   6   0  20          1.78         12.71        14.94 o
   8   0  20         60.80         45.65        24.16 o
  10   0  20          0.09        -13.76        14.78 o
  12   0  20          9.81         -4.13        17.87 o
  14   0  20          6.37          2.80        17.71 o
  16   0  20          1.29        -14.39        17.51 o
  18   0  20          0.88          1.03        22.06 o
  20   0  20         14.97         15.47        26.66 o
  22   0  20          5.81         58.58        35.37 o
 -33   1  20         18.41         62.14        28.60 o
 -31   1  20          1.71         27.34        16.57 o
 -29   1  20         18.41         37.43        16.84 o
 -27   1  20          9.21          9.96        14.21 o
 -25   1  20          1.83         16.03        13.56 o
 -23   1  20          6.35         27.57        15.32 o
 -21   1  20          9.52         13.39        12.50 o
 -19   1  20         64.05         62.45        13.99 o
 -17   1  20          0.55        -11.05        11.57 o
 -15   1  20         14.50         12.86        11.65 o
 -13   1  20         74.72         79.54        14.66 o
 -11   1  20          0.06          3.43        10.93 o
  -9   1  20        121.38         94.53        15.25 o
  -7   1  20         18.87          9.71        11.65 o
  -5   1  20         27.66         51.71        17.72 o
  -3   1  20         16.28         29.16        11.63 o
  -1   1  20        180.47        154.08        17.86 o
   1   1  20          1.39         13.90        10.82 o
   3   1  20          1.96         -0.92         8.70 o
   5   1  20          0.04          2.08        10.18 o
   7   1  20          0.25          9.05         8.63 o
   9   1  20         13.76         16.98        13.59 o
  11   1  20         48.35         47.69        13.80 o
  13   1  20          0.62        -11.80        11.80 o
  15   1  20         11.03          9.09        12.83 o
  17   1  20         11.86         15.95        15.21 o
  19   1  20          0.00         23.39        16.26 o
  21   1  20         17.31         15.78        17.65 o
 -32   2  20         83.67        100.67        27.46 o
 -30   2  20         39.86         54.22        17.56 o
 -28   2  20         10.91         41.25        15.52 o
 -26   2  20         38.86         57.99        17.61 o
 -24   2  20         52.15         75.32        19.34 o
 -22   2  20        313.60        318.48        27.87 o
 -20   2  20         37.34         48.94        15.69 o
 -18   2  20         85.13        112.65        17.10 o
 -16   2  20         27.08         26.66        10.85 o
 -14   2  20        134.85        108.02        16.62 o
 -12   2  20         18.76         11.66        10.43 o
 -10   2  20          2.31         -8.93         8.93 o
  -8   2  20          5.64         12.24        10.79 o
  -6   2  20         28.68         24.27        12.57 o
  -4   2  20         99.99        117.13        15.43 o
  -2   2  20         71.06         81.74        13.55 o
   0   2  20         52.06         59.51        11.89 o
   2   2  20         22.63         41.07        11.08 o
   4   2  20         21.76         30.44        10.45 o
   6   2  20         42.91         42.33        13.11 o
   8   2  20         40.00         32.31        13.21 o
  10   2  20          1.91         -3.71        11.64 o
  12   2  20         17.92         25.11        12.59 o
  14   2  20          9.70         21.28        12.08 o
  16   2  20          0.07         44.66        17.13 o
  18   2  20          0.35          4.15        14.89 o
  20   2  20         20.99         17.93        16.67 o
 -31   3  20          8.20         52.06        28.55 o
 -29   3  20        177.99        206.23        26.32 o
 -27   3  20         81.10         82.32        18.33 o
 -25   3  20        116.51        154.09        19.87 o
 -23   3  20          0.06         22.40        13.38 o
[truncated: 33,540 more chars]
